# Supplementary material for: NrCAM secreted by endometrial stromal cells enhances the progestin sensitivity of endometrial cancer cells through epigenetic modulation of PRB
Source: Cancer Gene Ther. 2022 Apr 6;29(10):1452–62. doi: 10.1038/s41417-022-00467-0 (PMC9576598; doi:10.1038/s41417-022-00467-0)
Supplement: Supplementary file 3 — Dataset 1 [file 41417_2022_467_MOESM3_ESM.xls]

## Sheet: Sample Setup
Block Type	96-Well Block (0.2mL)
Calibration Background is expired	No
Calibration Background performed on	2016-09-13 12:19:56 PM CST
Calibration FAM is expired	No
Calibration FAM performed on	2016-09-13 12:56:28 PM CST
Calibration NED is expired	No
Calibration NED performed on	2016-09-13 12:49:13 PM CST
Calibration ROI is expired	No
Calibration ROI performed on	2016-09-13 12:13:12 PM CST
Calibration ROX is expired	No
Calibration ROX performed on	2016-09-13 12:41:56 PM CST
Calibration SYBR is expired	No
Calibration SYBR performed on	2016-09-13 12:34:38 PM CST
Calibration Uniformity is expired	No
Calibration Uniformity performed on	2016-09-13 12:27:15 PM CST
Calibration VIC is expired	No
Calibration VIC performed on	2016-09-13 13:03:46 PM CST
Chemistry	SYBR_GREEN
Experiment Barcode
Experiment Comments
Experiment File Name	D:\dATA\chengyali\2016-10-25 202645.eds
Experiment Name	2016-10-25 202645
Experiment Run End Time	2016-10-25 21:43:36 PM CST
Experiment Type	Comparative Cт (ΔΔCт)
Experiment User Name
Instrument Name	278882161
Instrument Serial Number	278882161
Instrument Type	ViiA 7
Passive Reference	ROX
Quantification Cycle Method	Ct
Signal Smoothing On	false
Stage/ Cycle where Analysis is performed	Stage 2, Step 2
Well	Well Position	Sample Name	Sample Color	Biogroup Name	Biogroup Color	Target Name	Target Color	Task	Reporter	Quencher	Quantity	Comments
1	A1	ISH	RGB(176,23,31)			gapdh	RGB(176,23,31)	UNKNOWN	SYBR	None
2	A2	1A	RGB(0,0,255)			gapdh	RGB(176,23,31)	UNKNOWN	SYBR	None
3	A3	ESC1	RGB(0,139,69)			gapdh	RGB(176,23,31)	UNKNOWN	SYBR	None
4	A4	ESCsip	RGB(238,238,0)			gapdh	RGB(176,23,31)	UNKNOWN	SYBR	None
5	A5	ESCsip+p	RGB(139,137,112)			gapdh	RGB(176,23,31)	UNKNOWN	SYBR	None
6	A6	ESC2	RGB(238,121,66)			gapdh	RGB(176,23,31)	UNKNOWN	SYBR	None
7	A7	ESCsip2	RGB(142,56,142)			gapdh	RGB(176,23,31)	UNKNOWN	SYBR	None
8	A8	ESCsip+p2	RGB(198,113,113)			gapdh	RGB(176,23,31)	UNKNOWN	SYBR	None
9	A9
10	A10
11	A11
12	A12
13	B1	ISH	RGB(176,23,31)			gapdh	RGB(176,23,31)	UNKNOWN	SYBR	None
14	B2	1A	RGB(0,0,255)			gapdh	RGB(176,23,31)	UNKNOWN	SYBR	None
15	B3	ESC1	RGB(0,139,69)			gapdh	RGB(176,23,31)	UNKNOWN	SYBR	None
16	B4	ESCsip	RGB(238,238,0)			gapdh	RGB(176,23,31)	UNKNOWN	SYBR	None
17	B5	ESCsip+p	RGB(139,137,112)			gapdh	RGB(176,23,31)	UNKNOWN	SYBR	None
18	B6	ESC2	RGB(238,121,66)			gapdh	RGB(176,23,31)	UNKNOWN	SYBR	None
19	B7	ESCsip2	RGB(142,56,142)			gapdh	RGB(176,23,31)	UNKNOWN	SYBR	None
20	B8	ESCsip+p2	RGB(198,113,113)			gapdh	RGB(176,23,31)	UNKNOWN	SYBR	None
21	B9
22	B10
23	B11
24	B12
25	C1	ISH	RGB(176,23,31)			gapdh	RGB(176,23,31)	UNKNOWN	SYBR	None
26	C2	1A	RGB(0,0,255)			gapdh	RGB(176,23,31)	UNKNOWN	SYBR	None
27	C3	ESC1	RGB(0,139,69)			gapdh	RGB(176,23,31)	UNKNOWN	SYBR	None
28	C4	ESCsip	RGB(238,238,0)			gapdh	RGB(176,23,31)	UNKNOWN	SYBR	None
29	C5	ESCsip+p	RGB(139,137,112)			gapdh	RGB(176,23,31)	UNKNOWN	SYBR	None
30	C6	ESC2	RGB(238,121,66)			gapdh	RGB(176,23,31)	UNKNOWN	SYBR	None
31	C7	ESCsip2	RGB(142,56,142)			gapdh	RGB(176,23,31)	UNKNOWN	SYBR	None
32	C8	ESCsip+p2	RGB(198,113,113)			gapdh	RGB(176,23,31)	UNKNOWN	SYBR	None
33	C9
34	C10
35	C11
36	C12
37	D1	ISH	RGB(176,23,31)			GPR	RGB(0,0,255)	UNKNOWN	SYBR	None
38	D2	1A	RGB(0,0,255)			GPR	RGB(0,0,255)	UNKNOWN	SYBR	None
39	D3	ESC1	RGB(0,139,69)			GPR	RGB(0,0,255)	UNKNOWN	SYBR	None
40	D4	ESCsip	RGB(238,238,0)			GPR	RGB(0,0,255)	UNKNOWN	SYBR	None
41	D5	ESCsip+p	RGB(139,137,112)			GPR	RGB(0,0,255)	UNKNOWN	SYBR	None
42	D6	ESC2	RGB(238,121,66)			GPR	RGB(0,0,255)	UNKNOWN	SYBR	None
43	D7	ESCsip2	RGB(142,56,142)			GPR	RGB(0,0,255)	UNKNOWN	SYBR	None
44	D8	ESCsip+p2	RGB(198,113,113)			GPR	RGB(0,0,255)	UNKNOWN	SYBR	None
45	D9
46	D10
47	D11
48	D12
49	E1	ISH	RGB(176,23,31)			GPR	RGB(0,0,255)	UNKNOWN	SYBR	None
50	E2	1A	RGB(0,0,255)			GPR	RGB(0,0,255)	UNKNOWN	SYBR	None
51	E3	ESC1	RGB(0,139,69)			GPR	RGB(0,0,255)	UNKNOWN	SYBR	None
52	E4	ESCsip	RGB(238,238,0)			GPR	RGB(0,0,255)	UNKNOWN	SYBR	None
53	E5	ESCsip+p	RGB(139,137,112)			GPR	RGB(0,0,255)	UNKNOWN	SYBR	None
54	E6	ESC2	RGB(238,121,66)			GPR	RGB(0,0,255)	UNKNOWN	SYBR	None
55	E7	ESCsip2	RGB(142,56,142)			GPR	RGB(0,0,255)	UNKNOWN	SYBR	None
56	E8	ESCsip+p2	RGB(198,113,113)			GPR	RGB(0,0,255)	UNKNOWN	SYBR	None
57	E9
58	E10
59	E11
60	E12
61	F1	ISH	RGB(176,23,31)			GPR	RGB(0,0,255)	UNKNOWN	SYBR	None
62	F2	1A	RGB(0,0,255)			GPR	RGB(0,0,255)	UNKNOWN	SYBR	None
63	F3	ESC1	RGB(0,139,69)			GPR	RGB(0,0,255)	UNKNOWN	SYBR	None
64	F4	ESCsip	RGB(238,238,0)			GPR	RGB(0,0,255)	UNKNOWN	SYBR	None
65	F5	ESCsip+p	RGB(139,137,112)			GPR	RGB(0,0,255)	UNKNOWN	SYBR	None
66	F6	ESC2	RGB(238,121,66)			GPR	RGB(0,0,255)	UNKNOWN	SYBR	None
67	F7	ESCsip2	RGB(142,56,142)			GPR	RGB(0,0,255)	UNKNOWN	SYBR	None
68	F8	ESCsip+p2	RGB(198,113,113)			GPR	RGB(0,0,255)	UNKNOWN	SYBR	None
69	F9
70	F10
71	F11
72	F12
73	G1
74	G2
75	G3
76	G4
77	G5
78	G6
79	G7
80	G8
81	G9
82	G10
83	G11
84	G12
85	H1
86	H2
87	H3
88	H4
89	H5
90	H6
91	H7
92	H8
93	H9
94	H10
95	H11
96	H12

## Sheet: Amplification Data
Block Type	96-Well Block (0.2mL)
Calibration Background is expired	No
Calibration Background performed on	2016-09-13 12:19:56 PM CST
Calibration FAM is expired	No
Calibration FAM performed on	2016-09-13 12:56:28 PM CST
Calibration NED is expired	No
Calibration NED performed on	2016-09-13 12:49:13 PM CST
Calibration ROI is expired	No
Calibration ROI performed on	2016-09-13 12:13:12 PM CST
Calibration ROX is expired	No
Calibration ROX performed on	2016-09-13 12:41:56 PM CST
Calibration SYBR is expired	No
Calibration SYBR performed on	2016-09-13 12:34:38 PM CST
Calibration Uniformity is expired	No
Calibration Uniformity performed on	2016-09-13 12:27:15 PM CST
Calibration VIC is expired	No
Calibration VIC performed on	2016-09-13 13:03:46 PM CST
Chemistry	SYBR_GREEN
Experiment Barcode
Experiment Comments
Experiment File Name	D:\dATA\chengyali\2016-10-25 202645.eds
Experiment Name	2016-10-25 202645
Experiment Run End Time	2016-10-25 21:43:36 PM CST
Experiment Type	Comparative Cт (ΔΔCт)
Experiment User Name
Instrument Name	278882161
Instrument Serial Number	278882161
Instrument Type	ViiA 7
Passive Reference	ROX
Quantification Cycle Method	Ct
Signal Smoothing On	false
Stage/ Cycle where Analysis is performed	Stage 2, Step 2
Well	Cycle	Target Name	Rn	Delta Rn
1	1	gapdh	0.0367215	0.00123491
1	2	gapdh	0.0369755	0.000869002
1	3	gapdh	0.0376665	0.000940168
1	4	gapdh	0.0380357	0.000689402
1	5	gapdh	0.0382473	0.000281198
1	6	gapdh	0.0383247	-0.000261299
1	7	gapdh	0.0384048	-0.000801122
1	8	gapdh	0.0388226	-0.00100317
1	9	gapdh	0.0391307	-0.00131498
1	10	gapdh	0.0398137	-0.00125178
1	11	gapdh	0.0417749	8.94605e-05
1	12	gapdh	0.0449374	0.00263212
1	13	gapdh	0.0510511	0.00812592
1	14	gapdh	0.0619978	0.0184527
1	15	gapdh	0.0808372	0.0366722
1	16	gapdh	0.111347	0.0665619
1	17	gapdh	0.153316	0.107912
1	18	gapdh	0.201939	0.155915
1	19	gapdh	0.248777	0.202132
1	20	gapdh	0.28614	0.238876
1	21	gapdh	0.314727	0.266843
1	22	gapdh	0.335784	0.28728
1	23	gapdh	0.350311	0.301187
1	24	gapdh	0.361062	0.311318
1	25	gapdh	0.369702	0.319338
1	26	gapdh	0.376633	0.325649
1	27	gapdh	0.382428	0.330825
1	28	gapdh	0.386029	0.333806
1	29	gapdh	0.38938	0.336537
1	30	gapdh	0.391604	0.33814
1	31	gapdh	0.394107	0.340024
1	32	gapdh	0.396186	0.341483
1	33	gapdh	0.398031	0.342708
1	34	gapdh	0.398444	0.342502
1	35	gapdh	0.400389	0.343826
1	36	gapdh	0.402392	0.34521
1	37	gapdh	0.402574	0.344772
1	38	gapdh	0.402865	0.344443
1	39	gapdh	0.40343	0.344388
1	40	gapdh	0.403292	0.343631
2	1	gapdh	0.00755544	0.000258285
2	2	gapdh	0.00772693	6.9708e-05
2	3	gapdh	0.00930342	0.00128614
2	4	gapdh	0.00935944	0.000982107
2	5	gapdh	0.00928468	0.000547288
2	6	gapdh	0.00953548	0.000438036
2	7	gapdh	0.00957054	0.000113035
2	8	gapdh	0.00969576	-0.000121807
2	9	gapdh	0.00986286	-0.000314761
2	10	gapdh	0.009886	-0.000651673
2	11	gapdh	0.00992965	-0.000968088
2	12	gapdh	0.00997942	-0.00127837
2	13	gapdh	0.0102301	-0.00138777
2	14	gapdh	0.0105694	-0.00140847
2	15	gapdh	0.0110627	-0.00127523
2	16	gapdh	0.0116826	-0.00101539
2	17	gapdh	0.012771	-0.000287064
2	18	gapdh	0.0145315	0.00111332
2	19	gapdh	0.0180069	0.00422871
2	20	gapdh	0.023686	0.00954772
2	21	gapdh	0.033143	0.0186447
2	22	gapdh	0.0491016	0.0342433
2	23	gapdh	0.0742336	0.0590152
2	24	gapdh	0.109425	0.0938462
2	25	gapdh	0.153458	0.137519
2	26	gapdh	0.199689	0.18339
2	27	gapdh	0.240202	0.223543
2	28	gapdh	0.272327	0.255309
2	29	gapdh	0.295864	0.278485
2	30	gapdh	0.313121	0.295382
2	31	gapdh	0.326808	0.308709
2	32	gapdh	0.336888	0.318429
2	33	gapdh	0.345092	0.326273
2	34	gapdh	0.350665	0.331486
2	35	gapdh	0.355676	0.336136
2	36	gapdh	0.359883	0.339984
2	37	gapdh	0.363463	0.343204
2	38	gapdh	0.36627	0.34565
2	39	gapdh	0.368455	0.347475
2	40	gapdh	0.369331	0.347991
3	1	gapdh	-0.000509486	0.00204206
3	2	gapdh	-0.000406913	0.001439
3	3	gapdh	1.16413e-05	0.00115192
3	4	gapdh	0.000212577	0.000647219
3	5	gapdh	0.000530499	0.000259508
3	6	gapdh	0.000636079	-0.000340545
3	7	gapdh	0.000742285	-0.000939972
3	8	gapdh	0.00134697	-0.00104092
3	9	gapdh	0.00182745	-0.00126607
3	10	gapdh	0.00248763	-0.00131153
3	11	gapdh	0.00447133	-3.34634e-05
3	12	gapdh	0.00808428	0.00287386
3	13	gapdh	0.0145978	0.00868178
3	14	gapdh	0.0263908	0.0197691
3	15	gapdh	0.0466819	0.0393546
3	16	gapdh	0.0787724	0.0707394
3	17	gapdh	0.122224	0.113486
3	18	gapdh	0.170229	0.160784
3	19	gapdh	0.214504	0.204354
3	20	gapdh	0.249219	0.238363
3	21	gapdh	0.274571	0.26301
3	22	gapdh	0.293139	0.280872
3	23	gapdh	0.306265	0.293293
3	24	gapdh	0.315887	0.302209
3	25	gapdh	0.323696	0.309312
3	26	gapdh	0.329718	0.314629
3	27	gapdh	0.33409	0.318295
3	28	gapdh	0.337744	0.321243
3	29	gapdh	0.341099	0.323893
3	30	gapdh	0.343434	0.325522
3	31	gapdh	0.345726	0.327108
3	32	gapdh	0.347525	0.328202
3	33	gapdh	0.34917	0.329141
3	34	gapdh	0.350389	0.329654
3	35	gapdh	0.351338	0.329898
3	36	gapdh	0.352392	0.330246
3	37	gapdh	0.353357	0.330505
3	38	gapdh	0.354037	0.33048
3	39	gapdh	0.354468	0.330205
3	40	gapdh	0.354926	0.329957
4	1	gapdh	1.58449e-05	0.0015225
4	2	gapdh	-2.84948e-05	0.00114593
4	3	gapdh	-9.82312e-05	0.00074396
4	4	gapdh	-0.000140296	0.000369663
4	5	gapdh	-0.000220052	-4.23249e-05
4	6	gapdh	-0.000230836	-0.000385341
4	7	gapdh	-0.000172797	-0.000659534
4	8	gapdh	9.87282e-06	-0.000809096
4	9	gapdh	0.000515968	-0.000635233
4	10	gapdh	0.00146065	-2.27816e-05
4	11	gapdh	0.00325635	0.00144069
4	12	gapdh	0.00709535	0.00494745
4	13	gapdh	0.0139013	0.0114211
4	14	gapdh	0.0261813	0.023369
4	15	gapdh	0.0472907	0.0441461
4	16	gapdh	0.0800139	0.0765371
4	17	gapdh	0.124624	0.120815
4	18	gapdh	0.174052	0.16991
4	19	gapdh	0.218672	0.214198
4	20	gapdh	0.253556	0.24875
4	21	gapdh	0.278703	0.273565
4	22	gapdh	0.297058	0.291588
4	23	gapdh	0.31076	0.304958
4	24	gapdh	0.32098	0.314845
4	25	gapdh	0.328379	0.321912
4	26	gapdh	0.334349	0.32755
4	27	gapdh	0.338762	0.331631
4	28	gapdh	0.342557	0.335094
4	29	gapdh	0.345452	0.337656
4	30	gapdh	0.347931	0.339803
4	31	gapdh	0.349956	0.341496
4	32	gapdh	0.351797	0.343005
4	33	gapdh	0.353244	0.344119
4	34	gapdh	0.354404	0.344947
4	35	gapdh	0.355403	0.345614
4	36	gapdh	0.356107	0.345986
4	37	gapdh	0.356829	0.346376
4	38	gapdh	0.357679	0.346894
4	39	gapdh	0.358559	0.347441
4	40	gapdh	0.359045	0.347595
5	1	gapdh	-0.00511266	0.00198704
5	2	gapdh	-0.00507873	0.00158467
5	3	gapdh	-0.00506284	0.00116426
5	4	gapdh	-0.00517675	0.000614056
5	5	gapdh	-0.00518097	0.00017353
5	6	gapdh	-0.00507973	-0.000161524
5	7	gapdh	-0.00505769	-0.000575787
5	8	gapdh	-0.00498167	-0.000936072
5	9	gapdh	-0.00472835	-0.00111905
5	10	gapdh	-0.00425199	-0.00107898
5	11	gapdh	-0.00359572	-0.000859014
5	12	gapdh	-0.00216085	0.000139557
5	13	gapdh	0.000774923	0.00263903
5	14	gapdh	0.00600806	0.00743587
5	15	gapdh	0.0156072	0.0165987
5	16	gapdh	0.032647	0.0332022
5	17	gapdh	0.0602703	0.0603892
5	18	gapdh	0.100424	0.100107
5	19	gapdh	0.149166	0.148412
5	20	gapdh	0.19741	0.19622
5	21	gapdh	0.236997	0.235371
5	22	gapdh	0.266112	0.26405
5	23	gapdh	0.287548	0.285049
5	24	gapdh	0.302934	0.299999
5	25	gapdh	0.314297	0.310925
5	26	gapdh	0.322662	0.318854
5	27	gapdh	0.328944	0.3247
5	28	gapdh	0.334058	0.329378
5	29	gapdh	0.337961	0.332844
5	30	gapdh	0.341283	0.33573
5	31	gapdh	0.343664	0.337675
5	32	gapdh	0.345819	0.339394
5	33	gapdh	0.347661	0.3408
5	34	gapdh	0.349443	0.342144
5	35	gapdh	0.350744	0.34301
5	36	gapdh	0.351833	0.343663
5	37	gapdh	0.352931	0.344324
5	38	gapdh	0.353599	0.344556
5	39	gapdh	0.354685	0.345205
5	40	gapdh	0.355082	0.345166
6	1	gapdh	0.00832389	0.000610835
6	2	gapdh	0.00910747	0.000881011
6	3	gapdh	0.00951051	0.000770649
6	4	gapdh	0.00971398	0.000460718
6	5	gapdh	0.00976412	-2.53914e-06
6	6	gapdh	0.00987736	-0.000402708
6	7	gapdh	0.0100843	-0.00070914
6	8	gapdh	0.0104636	-0.000843234
6	9	gapdh	0.0109068	-0.000913498
6	10	gapdh	0.0121655	-0.000168184
6	11	gapdh	0.014655	0.00180794
6	12	gapdh	0.0190854	0.0057249
6	13	gapdh	0.0273854	0.0135116
6	14	gapdh	0.042678	0.0282907
6	15	gapdh	0.0687852	0.0538845
6	16	gapdh	0.108817	0.0934034
6	17	gapdh	0.159547	0.143619
6	18	gapdh	0.211491	0.19505
6	19	gapdh	0.254202	0.237248
6	20	gapdh	0.285494	0.268026
6	21	gapdh	0.308073	0.290092
6	22	gapdh	0.324047	0.305552
6	23	gapdh	0.335663	0.316655
6	24	gapdh	0.344446	0.324924
6	25	gapdh	0.350636	0.330601
6	26	gapdh	0.356089	0.335541
6	27	gapdh	0.360263	0.339202
6	28	gapdh	0.363649	0.342074
6	29	gapdh	0.365919	0.343831
6	30	gapdh	0.368187	0.345585
6	31	gapdh	0.370389	0.347274
6	32	gapdh	0.371642	0.348013
6	33	gapdh	0.372655	0.348513
6	34	gapdh	0.37362	0.348965
6	35	gapdh	0.374689	0.34952
6	36	gapdh	0.375456	0.349774
6	37	gapdh	0.375962	0.349767
6	38	gapdh	0.376677	0.349968
6	39	gapdh	0.37737	0.350148
6	40	gapdh	0.377521	0.349785
7	1	gapdh	-0.00855587	0.000330036
7	2	gapdh	-0.00764023	0.000698218
7	3	gapdh	-0.0070422	0.000748793
7	4	gapdh	-0.0068293	0.000414231
7	5	gapdh	-0.00675602	-5.99489e-05
7	6	gapdh	-0.00649203	-0.000343411
7	7	gapdh	-0.0063311	-0.000729942
7	8	gapdh	-0.00586499	-0.000811282
7	9	gapdh	-0.00518451	-0.00067826
7	10	gapdh	-0.00406187	-0.000103078
7	11	gapdh	-0.00184843	0.0015629
7	12	gapdh	0.00236736	0.00523124
7	13	gapdh	0.0104754	0.0127919
7	14	gapdh	0.0248989	0.0266679
7	15	gapdh	0.0495413	0.0507628
7	16	gapdh	0.0871594	0.0878334
7	17	gapdh	0.135224	0.135351
7	18	gapdh	0.1854	0.184979
7	19	gapdh	0.227666	0.226697
7	20	gapdh	0.259116	0.2576
7	21	gapdh	0.281497	0.279434
7	22	gapdh	0.297723	0.295112
7	23	gapdh	0.309895	0.306737
7	24	gapdh	0.319078	0.315372
7	25	gapdh	0.325556	0.321303
7	26	gapdh	0.330877	0.326077
7	27	gapdh	0.334927	0.329579
7	28	gapdh	0.338264	0.332368
7	29	gapdh	0.34044	0.333997
7	30	gapdh	0.343182	0.336192
7	31	gapdh	0.344829	0.337291
7	32	gapdh	0.346469	0.338384
7	33	gapdh	0.347712	0.339079
7	34	gapdh	0.349085	0.339905
7	35	gapdh	0.349995	0.340267
7	36	gapdh	0.350437	0.340162
7	37	gapdh	0.351323	0.3405
7	38	gapdh	0.352357	0.340987
7	39	gapdh	0.353043	0.341126
7	40	gapdh	0.352836	0.340371
8	1	gapdh	-0.0068292	0.00129856
8	2	gapdh	-0.00681495	0.00102696
8	3	gapdh	-0.00671164	0.000844402
8	4	gapdh	-0.00673043	0.000539749
8	5	gapdh	-0.00685311	0.000131206
8	6	gapdh	-0.00695107	-0.000252617
8	7	gapdh	-0.00691439	-0.00050179
8	8	gapdh	-0.00670704	-0.000580302
8	9	gapdh	-0.00663647	-0.000795592
8	10	gapdh	-0.00638674	-0.000831722
8	11	gapdh	-0.00580462	-0.00053547
8	12	gapdh	-0.00490566	7.7631e-05
8	13	gapdh	-0.00279293	0.0019045
8	14	gapdh	0.00082143	0.005233
8	15	gapdh	0.00754399	0.0116697
8	16	gapdh	0.0202089	0.0240488
8	17	gapdh	0.0423817	0.0459357
8	18	gapdh	0.0777579	0.081026
8	19	gapdh	0.125926	0.128908
8	20	gapdh	0.178966	0.181662
8	21	gapdh	0.22565	0.22806
8	22	gapdh	0.26093	0.263055
8	23	gapdh	0.286843	0.288682
8	24	gapdh	0.305872	0.307425
8	25	gapdh	0.318974	0.320241
8	26	gapdh	0.32916	0.330141
8	27	gapdh	0.336098	0.336793
8	28	gapdh	0.341952	0.342362
8	29	gapdh	0.346077	0.346201
8	30	gapdh	0.350222	0.350059
8	31	gapdh	0.353204	0.352756
8	32	gapdh	0.355458	0.354724
8	33	gapdh	0.356894	0.355874
8	34	gapdh	0.35892	0.357614
8	35	gapdh	0.360571	0.35898
8	36	gapdh	0.361815	0.359938
8	37	gapdh	0.362613	0.36045
8	38	gapdh	0.363908	0.361459
8	39	gapdh	0.364592	0.361858
8	40	gapdh	0.365272	0.362251
9	1
9	2
9	3
9	4
9	5
9	6
9	7
9	8
9	9
9	10
9	11
9	12
9	13
9	14
9	15
9	16
9	17
9	18
9	19
9	20
9	21
9	22
9	23
9	24
9	25
9	26
9	27
9	28
9	29
9	30
9	31
9	32
9	33
9	34
9	35
9	36
9	37
9	38
9	39
9	40
10	1
10	2
10	3
10	4
10	5
10	6
10	7
10	8
10	9
10	10
10	11
10	12
10	13
10	14
10	15
10	16
10	17
10	18
10	19
10	20
10	21
10	22
10	23
10	24
10	25
10	26
10	27
10	28
10	29
10	30
10	31
10	32
10	33
10	34
10	35
10	36
10	37
10	38
10	39
10	40
11	1
11	2
11	3
11	4
11	5
11	6
11	7
11	8
11	9
11	10
11	11
11	12
11	13
11	14
11	15
11	16
11	17
11	18
11	19
11	20
11	21
11	22
11	23
11	24
11	25
11	26
11	27
11	28
11	29
11	30
11	31
11	32
11	33
11	34
11	35
11	36
11	37
11	38
11	39
11	40
12	1
12	2
12	3
12	4
12	5
12	6
12	7
12	8
12	9
12	10
12	11
12	12
12	13
12	14
12	15
12	16
12	17
12	18
12	19
12	20
12	21
12	22
12	23
12	24
12	25
12	26
12	27
12	28
12	29
12	30
12	31
12	32
12	33
12	34
12	35
12	36
12	37
12	38
12	39
12	40
13	1	gapdh	0.0120368	0.000888046
13	2	gapdh	0.0125676	0.000459446
13	3	gapdh	0.0137155	0.000648069
13	4	gapdh	0.0144625	0.000435658
13	5	gapdh	0.0150576	7.14321e-05
13	6	gapdh	0.015757	-0.000188535
13	7	gapdh	0.0161878	-0.000717164
13	8	gapdh	0.0169404	-0.000923908
13	9	gapdh	0.0178815	-0.000942137
13	10	gapdh	0.0195876	-0.000195428
13	11	gapdh	0.0225544	0.00181201
13	12	gapdh	0.0274505	0.00574874
13	13	gapdh	0.0365518	0.0138907
13	14	gapdh	0.0528906	0.0292701
13	15	gapdh	0.0794467	0.0548669
13	16	gapdh	0.117302	0.0917631
13	17	gapdh	0.162928	0.136429
13	18	gapdh	0.207533	0.180075
13	19	gapdh	0.244441	0.216024
13	20	gapdh	0.271648	0.242271
13	21	gapdh	0.292245	0.261909
13	22	gapdh	0.30749	0.276194
13	23	gapdh	0.318697	0.286442
13	24	gapdh	0.326994	0.29378
13	25	gapdh	0.333433	0.29926
13	26	gapdh	0.339049	0.303916
13	27	gapdh	0.343081	0.306989
13	28	gapdh	0.345548	0.308497
13	29	gapdh	0.347971	0.30996
13	30	gapdh	0.350081	0.311111
13	31	gapdh	0.35212	0.31219
13	32	gapdh	0.354526	0.313637
13	33	gapdh	0.356266	0.314418
13	34	gapdh	0.357123	0.314316
13	35	gapdh	0.357916	0.314149
13	36	gapdh	0.360018	0.315292
13	37	gapdh	0.361623	0.315937
13	38	gapdh	0.362345	0.3157
13	39	gapdh	0.363209	0.315604
13	40	gapdh	0.364465	0.315901
14	1	gapdh	-0.0169278	0.000920575
14	2	gapdh	-0.0166907	0.000950796
14	3	gapdh	-0.0164293	0.0010053
14	4	gapdh	-0.0163534	0.000874259
14	5	gapdh	-0.0162081	0.000812687
14	6	gapdh	-0.0161175	0.000696452
14	7	gapdh	-0.0160913	0.000515749
14	8	gapdh	-0.0160343	0.000365843
14	9	gapdh	-0.0160453	0.000147941
14	10	gapdh	-0.0160731	-8.67568e-05
14	11	gapdh	-0.0160569	-0.000277365
14	12	gapdh	-0.0158719	-0.00029933
14	13	gapdh	-0.0158172	-0.0004515
14	14	gapdh	-0.0157255	-0.000566664
14	15	gapdh	-0.015571	-0.000619014
14	16	gapdh	-0.0155746	-0.00082955
14	17	gapdh	-0.0155781	-0.00103986
14	18	gapdh	-0.0155024	-0.00117105
14	19	gapdh	-0.0154147	-0.00129031
14	20	gapdh	-0.0152521	-0.00133452
14	21	gapdh	-0.015013	-0.00130238
14	22	gapdh	-0.0146579	-0.00115408
14	23	gapdh	-0.0141097	-0.000812848
14	24	gapdh	-0.0135219	-0.000431899
14	25	gapdh	-0.0125506	0.000332563
14	26	gapdh	-0.0106328	0.00204346
14	27	gapdh	-0.00759649	0.00487286
14	28	gapdh	-0.00258505	0.00967742
14	29	gapdh	0.0057796	0.0178352
14	30	gapdh	0.0193426	0.0311913
14	31	gapdh	0.0402542	0.051896
14	32	gapdh	0.0694813	0.0809162
14	33	gapdh	0.104579	0.115807
14	34	gapdh	0.141041	0.152062
14	35	gapdh	0.174529	0.185343
14	36	gapdh	0.202418	0.213025
14	37	gapdh	0.225019	0.23542
14	38	gapdh	0.242998	0.253192
14	39	gapdh	0.25721	0.267197
14	40	gapdh	0.267189	0.276969
15	1	gapdh	-0.0126376	0.00185879
15	2	gapdh	-0.0125158	0.0013035
15	3	gapdh	-0.0119799	0.00116213
15	4	gapdh	-0.0118308	0.000634074
15	5	gapdh	-0.0116067	0.000181008
15	6	gapdh	-0.0115019	-0.000391339
15	7	gapdh	-0.0112955	-0.000862134
15	8	gapdh	-0.0108838	-0.00112765
15	9	gapdh	-0.010355	-0.00127605
15	10	gapdh	-0.00937655	-0.000974741
15	11	gapdh	-0.00757647	0.000148157
15	12	gapdh	-0.0045409	0.00250655
15	13	gapdh	0.00121153	0.0075818
15	14	gapdh	0.0116091	0.0173021
15	15	gapdh	0.0299383	0.0349542
15	16	gapdh	0.0596065	0.0639452
15	17	gapdh	0.101933	0.105595
15	18	gapdh	0.152478	0.155463
15	19	gapdh	0.201479	0.203786
15	20	gapdh	0.241349	0.242979
15	21	gapdh	0.271026	0.271979
15	22	gapdh	0.292296	0.292572
15	23	gapdh	0.307394	0.306993
15	24	gapdh	0.318679	0.317601
15	25	gapdh	0.327084	0.325328
15	26	gapdh	0.333748	0.331315
15	27	gapdh	0.33892	0.335809
15	28	gapdh	0.342804	0.339016
15	29	gapdh	0.346306	0.341841
15	30	gapdh	0.349026	0.343884
15	31	gapdh	0.351038	0.345219
15	32	gapdh	0.353204	0.346708
15	33	gapdh	0.355022	0.347849
15	34	gapdh	0.355774	0.347923
15	35	gapdh	0.357023	0.348495
15	36	gapdh	0.358368	0.349163
15	37	gapdh	0.359275	0.349393
15	38	gapdh	0.360208	0.349649
15	39	gapdh	0.360738	0.349502
15	40	gapdh	0.361433	0.34952
16	1	gapdh	-0.00631144	0.00126304
16	2	gapdh	-0.00613329	0.000900498
16	3	gapdh	-0.00579529	0.000697818
16	4	gapdh	-0.00552843	0.000423986
16	5	gapdh	-0.00542977	-1.80397e-05
16	6	gapdh	-0.00530092	-0.000429876
16	7	gapdh	-0.00497478	-0.000644427
16	8	gapdh	-0.00460864	-0.000818974
16	9	gapdh	-0.00384341	-0.000594428
16	10	gapdh	-0.00277763	-6.93395e-05
16	11	gapdh	-0.000714325	0.00145328
16	12	gapdh	0.00338078	0.0050077
16	13	gapdh	0.0108691	0.0119553
16	14	gapdh	0.0243802	0.0249257
16	15	gapdh	0.0474653	0.0474702
16	16	gapdh	0.0831812	0.0826453
16	17	gapdh	0.129641	0.128565
16	18	gapdh	0.179603	0.177986
16	19	gapdh	0.223651	0.221493
16	20	gapdh	0.257539	0.25484
16	21	gapdh	0.281952	0.278712
16	22	gapdh	0.299909	0.296129
16	23	gapdh	0.313046	0.308726
16	24	gapdh	0.322761	0.3179
16	25	gapdh	0.329948	0.324546
16	26	gapdh	0.335755	0.329813
16	27	gapdh	0.340185	0.333702
16	28	gapdh	0.343495	0.336471
16	29	gapdh	0.346574	0.33901
16	30	gapdh	0.348983	0.340878
16	31	gapdh	0.350941	0.342295
16	32	gapdh	0.352778	0.343591
16	33	gapdh	0.354053	0.344325
16	34	gapdh	0.355056	0.344787
16	35	gapdh	0.356225	0.345416
16	36	gapdh	0.356886	0.345536
16	37	gapdh	0.357746	0.345856
16	38	gapdh	0.358622	0.346191
16	39	gapdh	0.358922	0.345951
16	40	gapdh	0.359229	0.345717
17	1	gapdh	-0.010681	0.0018053
17	2	gapdh	-0.0105743	0.00137593
17	3	gapdh	-0.0104056	0.00100865
17	4	gapdh	-0.0103566	0.000521675
17	5	gapdh	-0.0101242	0.000218071
17	6	gapdh	-0.00971114	9.50655e-05
17	7	gapdh	-0.00965811	-0.000387919
17	8	gapdh	-0.00963686	-0.000902686
17	9	gapdh	-0.00936609	-0.00116793
17	10	gapdh	-0.00895641	-0.00129426
17	11	gapdh	-0.00812323	-0.000997108
17	12	gapdh	-0.00639204	0.000198066
17	13	gapdh	-0.00334571	0.00270838
17	14	gapdh	0.0021914	0.00770947
17	15	gapdh	0.0125914	0.0175735
17	16	gapdh	0.0304095	0.0348555
17	17	gapdh	0.0592733	0.0631833
17	18	gapdh	0.100961	0.104335
17	19	gapdh	0.150786	0.153624
17	20	gapdh	0.198943	0.201245
17	21	gapdh	0.23849	0.240256
17	22	gapdh	0.267926	0.269156
17	23	gapdh	0.289473	0.290167
17	24	gapdh	0.305326	0.305483
17	25	gapdh	0.31652	0.316142
17	26	gapdh	0.324969	0.324055
17	27	gapdh	0.331549	0.330099
17	28	gapdh	0.336749	0.334763
17	29	gapdh	0.341106	0.338584
17	30	gapdh	0.344319	0.341261
17	31	gapdh	0.346874	0.34328
17	32	gapdh	0.349518	0.345388
17	33	gapdh	0.351352	0.346686
17	34	gapdh	0.35295	0.347747
17	35	gapdh	0.354488	0.348749
17	36	gapdh	0.355637	0.349363
17	37	gapdh	0.35686	0.35005
17	38	gapdh	0.357831	0.350485
17	39	gapdh	0.358886	0.351004
17	40	gapdh	0.359116	0.350698
18	1	gapdh	-0.00421834	-3.79311e-05
18	2	gapdh	-0.00336034	-8.46058e-05
18	3	gapdh	-0.00204313	0.000327931
18	4	gapdh	-0.00140207	6.4327e-05
18	5	gapdh	-0.00066919	-0.00010747
18	6	gapdh	-1.78119e-05	-0.000360765
18	7	gapdh	0.00107467	-0.000172953
18	8	gapdh	0.00210475	-4.7545e-05
18	9	gapdh	0.00320019	0.000143224
18	10	gapdh	0.00388455	-7.70907e-05
18	11	gapdh	0.00509666	0.000230342
18	12	gapdh	0.00888463	0.00311364
18	13	gapdh	0.0171266	0.0104509
18	14	gapdh	0.0324932	0.0249129
18	15	gapdh	0.0586936	0.0502086
18	16	gapdh	0.0980481	0.0886584
18	17	gapdh	0.148033	0.137739
18	18	gapdh	0.198656	0.187456
18	19	gapdh	0.240512	0.228408
18	20	gapdh	0.271449	0.258441
18	21	gapdh	0.293566	0.279653
18	22	gapdh	0.309542	0.294724
18	23	gapdh	0.321374	0.305651
18	24	gapdh	0.3301	0.313473
18	25	gapdh	0.336578	0.319046
18	26	gapdh	0.341827	0.32339
18	27	gapdh	0.345925	0.326584
18	28	gapdh	0.349097	0.328851
18	29	gapdh	0.351507	0.330357
18	30	gapdh	0.354115	0.33206
18	31	gapdh	0.356014	0.333055
18	32	gapdh	0.357501	0.333637
18	33	gapdh	0.358756	0.333987
18	34	gapdh	0.359948	0.334275
18	35	gapdh	0.3609	0.334321
18	36	gapdh	0.361956	0.334473
18	37	gapdh	0.362506	0.334118
18	38	gapdh	0.363365	0.334072
18	39	gapdh	0.363855	0.333658
18	40	gapdh	0.36403	0.332928
19	1	gapdh	-0.0125133	0.00160631
19	2	gapdh	-0.0120044	0.00140488
19	3	gapdh	-0.0115633	0.00113554
19	4	gapdh	-0.011286	0.000702557
19	5	gapdh	-0.0111996	7.85425e-05
19	6	gapdh	-0.0109139	-0.000346059
19	7	gapdh	-0.0106846	-0.00082719
19	8	gapdh	-0.0103189	-0.00117183
19	9	gapdh	-0.00963925	-0.00120254
19	10	gapdh	-0.00871207	-0.000985716
19	11	gapdh	-0.00692744	8.85459e-05
19	12	gapdh	-0.00377748	0.00252815
19	13	gapdh	0.00187174	0.007467
19	14	gapdh	0.0122544	0.0171393
19	15	gapdh	0.0307435	0.0349181
19	16	gapdh	0.0610549	0.064519
19	17	gapdh	0.104419	0.107173
19	18	gapdh	0.156671	0.158715
19	19	gapdh	0.207198	0.208531
19	20	gapdh	0.248203	0.248826
19	21	gapdh	0.277775	0.277687
19	22	gapdh	0.299447	0.298649
19	23	gapdh	0.315503	0.313994
19	24	gapdh	0.327099	0.32488
19	25	gapdh	0.33526	0.332331
19	26	gapdh	0.342109	0.33847
19	27	gapdh	0.347107	0.342757
19	28	gapdh	0.350884	0.345824
19	29	gapdh	0.354245	0.348474
19	30	gapdh	0.357106	0.350625
19	31	gapdh	0.359163	0.351972
19	32	gapdh	0.36137	0.353469
19	33	gapdh	0.363098	0.354486
19	34	gapdh	0.364381	0.355059
19	35	gapdh	0.365555	0.355522
19	36	gapdh	0.36613	0.355387
19	37	gapdh	0.367116	0.355662
19	38	gapdh	0.368055	0.355892
19	39	gapdh	0.368735	0.355861
19	40	gapdh	0.369181	0.355597
20	1	gapdh	-0.0122691	0.00240217
20	2	gapdh	-0.0122826	0.00184914
20	3	gapdh	-0.0123671	0.00122502
20	4	gapdh	-0.01232	0.00073253
20	5	gapdh	-0.0120293	0.000483594
20	6	gapdh	-0.0119239	4.93908e-05
20	7	gapdh	-0.0119002	-0.000466503
20	8	gapdh	-0.0118095	-0.000915446
20	9	gapdh	-0.0115115	-0.001157
20	10	gapdh	-0.0111738	-0.00135895
20	11	gapdh	-0.0106639	-0.0013886
20	12	gapdh	-0.00965112	-0.000915427
20	13	gapdh	-0.00776845	0.000427646
20	14	gapdh	-0.00437276	0.00328374
20	15	gapdh	0.00199921	0.0091161
20	16	gapdh	0.0134968	0.0200741
20	17	gapdh	0.0340823	0.04012
20	18	gapdh	0.0675948	0.0730929
20	19	gapdh	0.114141	0.119099
20	20	gapdh	0.167887	0.172306
20	21	gapdh	0.217245	0.221124
20	22	gapdh	0.255467	0.258807
20	23	gapdh	0.283975	0.286775
20	24	gapdh	0.304821	0.307081
20	25	gapdh	0.319243	0.320963
20	26	gapdh	0.330133	0.331314
20	27	gapdh	0.337681	0.338322
20	28	gapdh	0.343979	0.344081
20	29	gapdh	0.348899	0.348462
20	30	gapdh	0.353839	0.352862
20	31	gapdh	0.356519	0.355002
20	32	gapdh	0.359066	0.35701
20	33	gapdh	0.3612	0.358604
20	34	gapdh	0.362933	0.359798
20	35	gapdh	0.364175	0.3605
20	36	gapdh	0.365154	0.36094
20	37	gapdh	0.366796	0.362042
20	38	gapdh	0.367646	0.362352
20	39	gapdh	0.368861	0.363027
20	40	gapdh	0.368891	0.362518
21	1
21	2
21	3
21	4
21	5
21	6
21	7
21	8
21	9
21	10
21	11
21	12
21	13
21	14
21	15
21	16
21	17
21	18
21	19
21	20
21	21
21	22
21	23
21	24
21	25
21	26
21	27
21	28
21	29
21	30
21	31
21	32
21	33
21	34
21	35
21	36
21	37
21	38
21	39
21	40
22	1
22	2
22	3
22	4
22	5
22	6
22	7
22	8
22	9
22	10
22	11
22	12
22	13
22	14
22	15
22	16
22	17
22	18
22	19
22	20
22	21
22	22
22	23
22	24
22	25
22	26
22	27
22	28
22	29
22	30
22	31
22	32
22	33
22	34
22	35
22	36
22	37
22	38
22	39
22	40
23	1
23	2
23	3
23	4
23	5
23	6
23	7
23	8
23	9
23	10
23	11
23	12
23	13
23	14
23	15
23	16
23	17
23	18
23	19
23	20
23	21
23	22
23	23
23	24
23	25
23	26
23	27
23	28
23	29
23	30
23	31
23	32
23	33
23	34
23	35
23	36
23	37
23	38
23	39
23	40
24	1
24	2
24	3
24	4
24	5
24	6
24	7
24	8
24	9
24	10
24	11
24	12
24	13
24	14
24	15
24	16
24	17
24	18
24	19
24	20
24	21
24	22
24	23
24	24
24	25
24	26
24	27
24	28
24	29
24	30
24	31
24	32
24	33
24	34
24	35
24	36
24	37
24	38
24	39
24	40
25	1	gapdh	-0.00310709	0.00134075
25	2	gapdh	-0.00283231	0.0010536
25	3	gapdh	-0.00262022	0.000703748
25	4	gapdh	-0.00231447	0.000447568
25	5	gapdh	-0.00215246	4.76381e-05
25	6	gapdh	-0.00195078	-0.000312613
25	7	gapdh	-0.00181571	-0.000739478
25	8	gapdh	-0.00149734	-0.000983041
25	9	gapdh	-0.000713374	-0.000761011
25	10	gapdh	0.000552915	-5.66568e-05
25	11	gapdh	0.00282535	0.00165385
25	12	gapdh	0.00687753	0.00514409
25	13	gapdh	0.0144077	0.0121123
25	14	gapdh	0.0282113	0.025354
25	15	gapdh	0.051743	0.0483238
25	16	gapdh	0.0876651	0.0836839
25	17	gapdh	0.134558	0.130015
25	18	gapdh	0.18421	0.179105
25	19	gapdh	0.228273	0.222606
25	20	gapdh	0.261856	0.255627
25	21	gapdh	0.286426	0.279635
25	22	gapdh	0.30413	0.296777
25	23	gapdh	0.316671	0.308756
25	24	gapdh	0.326101	0.317624
25	25	gapdh	0.333403	0.324365
25	26	gapdh	0.338645	0.329045
25	27	gapdh	0.343362	0.333199
25	28	gapdh	0.346853	0.336129
25	29	gapdh	0.350077	0.338791
25	30	gapdh	0.352092	0.340244
25	31	gapdh	0.354405	0.341995
25	32	gapdh	0.355915	0.342943
25	33	gapdh	0.357651	0.344117
25	34	gapdh	0.358301	0.344205
25	35	gapdh	0.359251	0.344593
25	36	gapdh	0.360615	0.345395
25	37	gapdh	0.361868	0.346086
25	38	gapdh	0.362692	0.346348
25	39	gapdh	0.362726	0.345821
25	40	gapdh	0.363182	0.345714
26	1	gapdh	-0.0111809	0.00175272
26	2	gapdh	-0.0111521	0.00142951
26	3	gapdh	-0.0110901	0.00113956
26	4	gapdh	-0.0110409	0.00083684
26	5	gapdh	-0.0109031	0.000622645
26	6	gapdh	-0.0107782	0.000395607
26	7	gapdh	-0.0106454	0.00017639
26	8	gapdh	-0.0106565	-0.000186679
26	9	gapdh	-0.0107054	-0.000587506
26	10	gapdh	-0.0107873	-0.00102136
26	11	gapdh	-0.0107972	-0.00138328
26	12	gapdh	-0.010647	-0.00158501
26	13	gapdh	-0.010302	-0.00159201
26	14	gapdh	-0.00969052	-0.0013325
26	15	gapdh	-0.00863376	-0.000627719
26	16	gapdh	-0.00669869	0.000955387
26	17	gapdh	-0.00311246	0.00418965
26	18	gapdh	0.00342691	0.010377
26	19	gapdh	0.0152018	0.0218
26	20	gapdh	0.0354153	0.0416614
26	21	gapdh	0.0676214	0.0735156
26	22	gapdh	0.112386	0.117928
26	23	gapdh	0.163428	0.168618
26	24	gapdh	0.210992	0.21583
26	25	gapdh	0.248416	0.252903
26	26	gapdh	0.275945	0.280079
26	27	gapdh	0.295917	0.2997
26	28	gapdh	0.310323	0.313754
26	29	gapdh	0.321177	0.324255
26	30	gapdh	0.329079	0.331806
26	31	gapdh	0.335675	0.33805
26	32	gapdh	0.340576	0.342599
26	33	gapdh	0.344285	0.345956
26	34	gapdh	0.34761	0.348929
26	35	gapdh	0.350126	0.351092
26	36	gapdh	0.352379	0.352994
26	37	gapdh	0.35436	0.354623
26	38	gapdh	0.355823	0.355734
26	39	gapdh	0.357005	0.356563
26	40	gapdh	0.35778	0.356987
27	1	gapdh	-0.00807747	0.00175792
27	2	gapdh	-0.00797285	0.00123762
27	3	gapdh	-0.00756726	0.00101828
27	4	gapdh	-0.0073526	0.000608012
27	5	gapdh	-0.00714017	0.000195512
27	6	gapdh	-0.00703423	-0.000323477
27	7	gapdh	-0.00684089	-0.000755064
27	8	gapdh	-0.00660833	-0.00114743
27	9	gapdh	-0.00602203	-0.00118606
27	10	gapdh	-0.00501903	-0.000807992
27	11	gapdh	-0.00350325	8.28612e-05
27	12	gapdh	-0.000645825	0.00231536
27	13	gapdh	0.00451542	0.00685168
27	14	gapdh	0.0142811	0.0159924
27	15	gapdh	0.0311718	0.0322582
27	16	gapdh	0.0586488	0.0591102
27	17	gapdh	0.0981258	0.0979623
27	18	gapdh	0.146308	0.145519
27	19	gapdh	0.194784	0.193371
27	20	gapdh	0.235302	0.233264
27	21	gapdh	0.266341	0.263677
27	22	gapdh	0.28891	0.285622
27	23	gapdh	0.305222	0.301309
27	24	gapdh	0.317498	0.31296
27	25	gapdh	0.32656	0.321397
27	26	gapdh	0.333232	0.327445
27	27	gapdh	0.339284	0.332872
27	28	gapdh	0.343428	0.33639
27	29	gapdh	0.346942	0.339279
27	30	gapdh	0.349548	0.341261
27	31	gapdh	0.351996	0.343083
27	32	gapdh	0.353993	0.344455
27	33	gapdh	0.355788	0.345626
27	34	gapdh	0.356973	0.346185
27	35	gapdh	0.358609	0.347197
27	36	gapdh	0.360177	0.348139
27	37	gapdh	0.360937	0.348275
27	38	gapdh	0.361359	0.348072
27	39	gapdh	0.362023	0.348111
27	40	gapdh	0.362295	0.347759
28	1	gapdh	0.00131447	0.00134126
28	2	gapdh	0.00138803	0.000945076
28	3	gapdh	0.00164007	0.000727378
28	4	gapdh	0.00175869	0.000376249
28	5	gapdh	0.00191326	6.10747e-05
28	6	gapdh	0.00220523	-0.000116697
28	7	gapdh	0.00236929	-0.00042238
28	8	gapdh	0.00254996	-0.000711456
28	9	gapdh	0.00277093	-0.000960237
28	10	gapdh	0.00348416	-0.000716747
28	11	gapdh	0.00465885	-1.18028e-05
28	12	gapdh	0.00691502	0.00177462
28	13	gapdh	0.0110713	0.00546117
28	14	gapdh	0.0184658	0.0123859
28	15	gapdh	0.0314658	0.0249162
28	16	gapdh	0.0525308	0.0455114
28	17	gapdh	0.0829063	0.0754171
28	18	gapdh	0.121524	0.113565
28	19	gapdh	0.164281	0.155852
28	20	gapdh	0.203583	0.194685
28	21	gapdh	0.236108	0.22674
28	22	gapdh	0.262167	0.252329
28	23	gapdh	0.281455	0.271147
28	24	gapdh	0.295419	0.284641
28	25	gapdh	0.306517	0.29527
28	26	gapdh	0.315073	0.303356
28	27	gapdh	0.322053	0.309867
28	28	gapdh	0.327728	0.315071
28	29	gapdh	0.331822	0.318696
28	30	gapdh	0.3351	0.321504
28	31	gapdh	0.338128	0.324062
28	32	gapdh	0.340915	0.32638
28	33	gapdh	0.343414	0.328409
28	34	gapdh	0.345062	0.329587
28	35	gapdh	0.346366	0.330421
28	36	gapdh	0.347826	0.331412
28	37	gapdh	0.349537	0.332653
28	38	gapdh	0.350523	0.333169
28	39	gapdh	0.351846	0.334022
28	40	gapdh	0.351836	0.333543
29	1	gapdh	-0.00714555	0.00167838
29	2	gapdh	-0.00704607	0.00130395
29	3	gapdh	-0.00701133	0.000864787
29	4	gapdh	-0.00697077	0.000431443
29	5	gapdh	-0.00673205	0.00019627
29	6	gapdh	-0.00654637	-9.19601e-05
29	7	gapdh	-0.00631083	-0.000330321
29	8	gapdh	-0.00621456	-0.000707952
29	9	gapdh	-0.00592687	-0.000894165
29	10	gapdh	-0.00562609	-0.00106728
29	11	gapdh	-0.00474569	-0.000660786
29	12	gapdh	-0.00344653	0.000164469
29	13	gapdh	-0.0010416	0.0020955
29	14	gapdh	0.00339648	0.00605968
29	15	gapdh	0.0115326	0.0137219
29	16	gapdh	0.0252311	0.0269465
29	17	gapdh	0.0483697	0.0496112
29	18	gapdh	0.0836455	0.0844131
29	19	gapdh	0.130419	0.130712
29	20	gapdh	0.181389	0.181209
29	21	gapdh	0.227299	0.226645
29	22	gapdh	0.263681	0.262553
29	23	gapdh	0.29034	0.288738
29	24	gapdh	0.30974	0.307664
29	25	gapdh	0.32389	0.32134
29	26	gapdh	0.334599	0.331576
29	27	gapdh	0.342427	0.33893
29	28	gapdh	0.348399	0.344427
29	29	gapdh	0.35337	0.348925
29	30	gapdh	0.357564	0.352645
29	31	gapdh	0.360669	0.355276
29	32	gapdh	0.363344	0.357477
29	33	gapdh	0.365564	0.359224
29	34	gapdh	0.368032	0.361217
29	35	gapdh	0.369589	0.362301
29	36	gapdh	0.370649	0.362886
29	37	gapdh	0.37176	0.363523
29	38	gapdh	0.372884	0.364174
29	39	gapdh	0.374024	0.36484
29	40	gapdh	0.374643	0.364985
30	1	gapdh	-0.0101821	3.41211e-05
30	2	gapdh	-0.00912941	0.000504266
30	3	gapdh	-0.00825314	0.000798047
30	4	gapdh	-0.00816125	0.000307441
30	5	gapdh	-0.00790313	-1.69287e-05
30	6	gapdh	-0.00763778	-0.000334077
30	7	gapdh	-0.00735314	-0.000631934
30	8	gapdh	-0.00701007	-0.000871357
30	9	gapdh	-0.00629929	-0.000743071
30	10	gapdh	-0.00511028	-0.000136552
30	11	gapdh	-0.0027628	0.00162843
30	12	gapdh	0.00117834	0.00498708
30	13	gapdh	0.00839122	0.0116175
30	14	gapdh	0.0219051	0.0245488
30	15	gapdh	0.0452053	0.0472666
30	16	gapdh	0.0818253	0.0833041
30	17	gapdh	0.130865	0.131761
30	18	gapdh	0.184106	0.18442
30	19	gapdh	0.231027	0.230758
30	20	gapdh	0.266893	0.266042
30	21	gapdh	0.292567	0.291133
30	22	gapdh	0.310943	0.308927
30	23	gapdh	0.324384	0.321785
30	24	gapdh	0.33424	0.331058
30	25	gapdh	0.341475	0.337711
30	26	gapdh	0.347252	0.342905
30	27	gapdh	0.35172	0.346791
30	28	gapdh	0.355402	0.349891
30	29	gapdh	0.358235	0.352141
30	30	gapdh	0.36075	0.354074
30	31	gapdh	0.362605	0.355346
30	32	gapdh	0.364334	0.356493
30	33	gapdh	0.365304	0.35688
30	34	gapdh	0.36669	0.357684
30	35	gapdh	0.3678	0.358211
30	36	gapdh	0.368759	0.358588
30	37	gapdh	0.369761	0.359008
30	38	gapdh	0.370664	0.359328
30	39	gapdh	0.370912	0.358994
30	40	gapdh	0.371048	0.358547
31	1	gapdh	-0.00519224	0.000406724
31	2	gapdh	-0.00415371	0.000634382
31	3	gapdh	-0.00320004	0.000777179
31	4	gapdh	-0.00279483	0.000371512
31	5	gapdh	-0.00228538	7.0093e-05
31	6	gapdh	-0.0019525	-0.000407893
31	7	gapdh	-0.00152606	-0.000792324
31	8	gapdh	-0.000852344	-0.000929483
31	9	gapdh	0.000258317	-0.000629693
31	10	gapdh	0.0017169	1.80196e-05
31	11	gapdh	0.00403234	0.00152259
31	12	gapdh	0.00865651	0.00533589
31	13	gapdh	0.016769	0.0126375
31	14	gapdh	0.0308732	0.0259308
31	15	gapdh	0.0547823	0.049029
31	16	gapdh	0.0907751	0.084211
31	17	gapdh	0.137412	0.130037
31	18	gapdh	0.187513	0.179327
31	19	gapdh	0.231901	0.222904
31	20	gapdh	0.26696	0.257152
31	21	gapdh	0.292581	0.281962
31	22	gapdh	0.311088	0.299658
31	23	gapdh	0.325062	0.312822
31	24	gapdh	0.335709	0.322658
31	25	gapdh	0.343206	0.329344
31	26	gapdh	0.349447	0.334774
31	27	gapdh	0.354063	0.33858
31	28	gapdh	0.358345	0.34205
31	29	gapdh	0.361542	0.344437
31	30	gapdh	0.364381	0.346465
31	31	gapdh	0.366137	0.34741
31	32	gapdh	0.368395	0.348857
31	33	gapdh	0.369885	0.349536
31	34	gapdh	0.371503	0.350344
31	35	gapdh	0.372487	0.350516
31	36	gapdh	0.373327	0.350545
31	37	gapdh	0.374373	0.35078
31	38	gapdh	0.375397	0.350994
31	39	gapdh	0.37609	0.350876
31	40	gapdh	0.376722	0.350697
32	1	gapdh	-0.00878636	0.00134317
32	2	gapdh	-0.00818632	0.00140378
32	3	gapdh	-0.00775911	0.00129155
32	4	gapdh	-0.00752014	0.000991084
32	5	gapdh	-0.00745879	0.000512998
32	6	gapdh	-0.00748015	-4.77899e-05
32	7	gapdh	-0.00745097	-0.00055805
32	8	gapdh	-0.0073965	-0.00104301
32	9	gapdh	-0.00706848	-0.00125443
32	10	gapdh	-0.00673263	-0.00145801
32	11	gapdh	-0.00625431	-0.00151913
32	12	gapdh	-0.00518901	-0.000993267
32	13	gapdh	-0.0031963	0.00046001
32	14	gapdh	0.000501176	0.00361805
32	15	gapdh	0.00728659	0.00986403
32	16	gapdh	0.0196865	0.0217245
32	17	gapdh	0.0414596	0.0429582
32	18	gapdh	0.0761639	0.077123
32	19	gapdh	0.123034	0.123453
32	20	gapdh	0.175121	0.175002
32	21	gapdh	0.221758	0.221098
32	22	gapdh	0.257754	0.256556
32	23	gapdh	0.284068	0.28233
32	24	gapdh	0.303374	0.301096
32	25	gapdh	0.317263	0.314446
32	26	gapdh	0.327574	0.324218
32	27	gapdh	0.335014	0.331119
32	28	gapdh	0.341422	0.336987
32	29	gapdh	0.346202	0.341227
32	30	gapdh	0.349853	0.344339
32	31	gapdh	0.352408	0.346355
32	32	gapdh	0.35508	0.348487
32	33	gapdh	0.357268	0.350136
32	34	gapdh	0.359402	0.35173
32	35	gapdh	0.361034	0.352823
32	36	gapdh	0.361885	0.353134
32	37	gapdh	0.362841	0.353551
32	38	gapdh	0.364265	0.354436
32	39	gapdh	0.365443	0.355074
32	40	gapdh	0.36624	0.355332
33	1
33	2
33	3
33	4
33	5
33	6
33	7
33	8
33	9
33	10
33	11
33	12
33	13
33	14
33	15
33	16
33	17
33	18
33	19
33	20
33	21
33	22
33	23
33	24
33	25
33	26
33	27
33	28
33	29
33	30
33	31
33	32
33	33
33	34
33	35
33	36
33	37
33	38
33	39
33	40
34	1
34	2
34	3
34	4
34	5
34	6
34	7
34	8
34	9
34	10
34	11
34	12
34	13
34	14
34	15
34	16
34	17
34	18
34	19
34	20
34	21
34	22
34	23
34	24
34	25
34	26
34	27
34	28
34	29
34	30
34	31
34	32
34	33
34	34
34	35
34	36
34	37
34	38
34	39
34	40
35	1
35	2
35	3
35	4
35	5
35	6
35	7
35	8
35	9
35	10
35	11
35	12
35	13
35	14
35	15
35	16
35	17
35	18
35	19
35	20
35	21
35	22
35	23
35	24
35	25
35	26
35	27
35	28
35	29
35	30
35	31
35	32
35	33
35	34
35	35
35	36
35	37
35	38
35	39
35	40
36	1
36	2
36	3
36	4
36	5
36	6
36	7
36	8
36	9
36	10
36	11
36	12
36	13
36	14
36	15
36	16
36	17
36	18
36	19
36	20
36	21
36	22
36	23
36	24
36	25
36	26
36	27
36	28
36	29
36	30
36	31
36	32
36	33
36	34
36	35
36	36
36	37
36	38
36	39
36	40
37	1	GPR	0.00683903	0.00140448
37	2	GPR	0.00709453	0.00127452
37	3	GPR	0.00729582	0.00109034
37	4	GPR	0.00741001	0.000819062
37	5	GPR	0.00794204	0.000965621
37	6	GPR	0.00820946	0.000847581
37	7	GPR	0.00844747	0.000700118
37	8	GPR	0.00863334	0.000500525
37	9	GPR	0.00889596	0.000377673
37	10	GPR	0.00917091	0.000267158
37	11	GPR	0.00918685	-0.000102368
37	12	GPR	0.00926269	-0.000411998
37	13	GPR	0.00938143	-0.000678729
37	14	GPR	0.0095132	-0.000932422
37	15	GPR	0.0102165	-0.0006146
37	16	GPR	0.0105206	-0.000695923
37	17	GPR	0.0104996	-0.00110239
37	18	GPR	0.0105434	-0.00144405
37	19	GPR	0.0107664	-0.00160659
37	20	GPR	0.0108746	-0.0018838
37	21	GPR	0.0113476	-0.00179626
37	22	GPR	0.0132071	-0.000322227
37	23	GPR	0.0139201	5.27717e-06
37	24	GPR	0.0142627	-3.76354e-05
37	25	GPR	0.0144554	-0.000230396
37	26	GPR	0.0147098	-0.000361465
37	27	GPR	0.0156749	0.000218202
37	28	GPR	0.0176335	0.00179133
37	29	GPR	0.0208656	0.00463797
37	30	GPR	0.0275274	0.0109143
37	31	GPR	0.0398342	0.0228356
37	32	GPR	0.060549	0.0431649
37	33	GPR	0.0928685	0.075099
37	34	GPR	0.135234	0.117079
37	35	GPR	0.180234	0.161694
37	36	GPR	0.219151	0.200225
37	37	GPR	0.249322	0.230011
37	38	GPR	0.272124	0.252427
37	39	GPR	0.288915	0.268833
37	40	GPR	0.299875	0.279407
38	1	GPR	-0.00706806	0.00119981
38	2	GPR	-0.00708346	0.00116993
38	3	GPR	-0.00731288	0.000926015
38	4	GPR	-0.0076252	0.000599205
38	5	GPR	-0.00779931	0.000410615
38	6	GPR	-0.00789117	0.000304263
38	7	GPR	-0.00793392	0.000247023
38	8	GPR	-0.00795398	0.000212479
38	9	GPR	-0.00813517	1.68022e-05
38	10	GPR	-0.0082202	-8.27108e-05
38	11	GPR	-0.00823852	-0.000115525
38	12	GPR	-0.00824553	-0.00013702
38	13	GPR	-0.00828783	-0.0001938
38	14	GPR	-0.00832689	-0.000247353
38	15	GPR	-0.00836782	-0.000302771
38	16	GPR	-0.00847996	-0.0004294
38	17	GPR	-0.00868101	-0.000644937
38	18	GPR	-0.00898022	-0.000958627
38	19	GPR	-0.00896493	-0.000957822
38	20	GPR	-0.00863518	-0.000642563
38	21	GPR	-0.00857778	-0.000599651
38	22	GPR	-0.00858367	-0.000620025
38	23	GPR	-0.00850448	-0.000555321
38	24	GPR	-0.00844086	-0.000506188
38	25	GPR	-0.008156	-0.000235819
38	26	GPR	-0.00770496	0.000200737
38	27	GPR	-0.00674638	0.00114483
38	28	GPR	-0.00470915	0.00316757
38	29	GPR	-0.000744866	0.00711737
38	30	GPR	0.00692167	0.0147694
38	31	GPR	0.0207169	0.0285502
38	32	GPR	0.0448197	0.0526384
38	33	GPR	0.0823131	0.0901174
38	34	GPR	0.130941	0.13873
38	35	GPR	0.181133	0.188908
38	36	GPR	0.223297	0.231058
38	37	GPR	0.254989	0.262736
38	38	GPR	0.278789	0.286521
38	39	GPR	0.295682	0.303399
38	40	GPR	0.305732	0.313435
39	1	GPR	-0.0102498	0.000509635
39	2	GPR	-0.0101603	0.00044346
39	3	GPR	-0.00987869	0.000569368
39	4	GPR	-0.00977825	0.000514104
39	5	GPR	-0.00969066	0.00044598
39	6	GPR	-0.00967292	0.000308013
39	7	GPR	-0.00964169	0.000183539
39	8	GPR	-0.00966002	9.49494e-06
39	9	GPR	-0.00964564	-0.000131832
39	10	GPR	-0.00952795	-0.00016985
39	11	GPR	-0.00951816	-0.00031577
39	12	GPR	-0.00949527	-0.000448589
39	13	GPR	-0.00944342	-0.000552448
39	14	GPR	-0.00941636	-0.000681095
39	15	GPR	-0.0093623	-0.000782751
39	16	GPR	-0.00931656	-0.00089271
39	17	GPR	-0.00902319	-0.000755054
39	18	GPR	-0.00867494	-0.000562513
39	19	GPR	-0.00816929	-0.000212575
39	20	GPR	-0.00711271	0.000688296
39	21	GPR	-0.00485891	0.00278639
39	22	GPR	-0.000455837	0.00703375
39	23	GPR	0.00735389	0.0146878
39	24	GPR	0.0218936	0.0290718
39	25	GPR	0.0470108	0.0540333
39	26	GPR	0.0852152	0.092082
39	27	GPR	0.135178	0.141889
39	28	GPR	0.187809	0.194364
39	29	GPR	0.234247	0.240646
39	30	GPR	0.268518	0.274762
39	31	GPR	0.292153	0.298241
39	32	GPR	0.308653	0.314586
39	33	GPR	0.319608	0.325384
39	34	GPR	0.327407	0.333028
39	35	GPR	0.333708	0.339173
39	36	GPR	0.338565	0.343875
39	37	GPR	0.342217	0.347371
39	38	GPR	0.344808	0.349807
39	39	GPR	0.346844	0.351687
39	40	GPR	0.34777	0.352457
40	1	GPR	-0.00420197	0.000779288
40	2	GPR	-0.00416548	0.000617901
40	3	GPR	-0.00408872	0.000496765
40	4	GPR	-0.00380726	0.000580345
40	5	GPR	-0.0035782	0.000611514
40	6	GPR	-0.00356017	0.000431654
40	7	GPR	-0.00357931	0.000214626
40	8	GPR	-0.00355341	4.26485e-05
40	9	GPR	-0.0034251	-2.69341e-05
40	10	GPR	-0.0034124	-0.000212124
40	11	GPR	-0.00342979	-0.000427396
40	12	GPR	-0.00339689	-0.000592385
40	13	GPR	-0.0032084	-0.000601782
40	14	GPR	-0.00314941	-0.000740681
40	15	GPR	-0.0031231	-0.000912249
40	16	GPR	-0.00304769	-0.00103473
40	17	GPR	-0.00273905	-0.000923979
40	18	GPR	-0.00237423	-0.000757043
40	19	GPR	-0.00174675	-0.000327455
40	20	GPR	-0.000317166	0.000904245
40	21	GPR	0.00225143	0.00327496
40	22	GPR	0.00728976	0.00811539
40	23	GPR	0.0166916	0.0173193
40	24	GPR	0.0335903	0.0340202
40	25	GPR	0.0620059	0.0622379
40	26	GPR	0.10424	0.104274
40	27	GPR	0.156684	0.15652
40	28	GPR	0.20895	0.208588
40	29	GPR	0.252042	0.251482
40	30	GPR	0.282705	0.281948
40	31	GPR	0.303372	0.302417
40	32	GPR	0.317756	0.316603
40	33	GPR	0.327784	0.326432
40	34	GPR	0.335385	0.333836
40	35	GPR	0.340614	0.338867
40	36	GPR	0.344499	0.342554
40	37	GPR	0.347975	0.345832
40	38	GPR	0.350623	0.348282
40	39	GPR	0.352429	0.34989
40	40	GPR	0.353519	0.350783
41	1	GPR	-0.010994	0.00323676
41	2	GPR	-0.010959	0.00279227
41	3	GPR	-0.0109207	0.00235112
41	4	GPR	-0.0107933	0.00199902
41	5	GPR	-0.0107792	0.0015337
41	6	GPR	-0.0107955	0.00103791
41	7	GPR	-0.0108428	0.000511122
41	8	GPR	-0.0108726	1.85703e-06
41	9	GPR	-0.0109197	-0.000524696
41	10	GPR	-0.0110395	-0.00112394
41	11	GPR	-0.0110236	-0.00158754
41	12	GPR	-0.0108423	-0.00188565
41	13	GPR	-0.0107918	-0.00231466
41	14	GPR	-0.0107295	-0.00273182
41	15	GPR	-0.0107663	-0.00324811
41	16	GPR	-0.0100236	-0.00298488
41	17	GPR	-0.00675068	-0.000191383
41	18	GPR	-0.00543333	0.000646501
41	19	GPR	-0.00475905	0.000841307
41	20	GPR	-0.0038518	0.00126909
41	21	GPR	-0.00239832	0.0022431
41	22	GPR	-4.02767e-06	0.00415793
41	23	GPR	0.00458761	0.0082701
41	24	GPR	0.0128078	0.0160108
41	25	GPR	0.0279467	0.0306703
41	26	GPR	0.0538084	0.0560525
41	27	GPR	0.0928038	0.0945685
41	28	GPR	0.142623	0.143908
41	29	GPR	0.19439	0.195195
41	30	GPR	0.237919	0.238246
41	31	GPR	0.268955	0.268802
41	32	GPR	0.290049	0.289417
41	33	GPR	0.304193	0.303081
41	34	GPR	0.314723	0.313132
41	35	GPR	0.32197	0.319899
41	36	GPR	0.327118	0.324568
41	37	GPR	0.331524	0.328494
41	38	GPR	0.335006	0.331497
41	39	GPR	0.337004	0.333015
41	40	GPR	0.338255	0.333787
42	1	GPR	-0.010977	-0.000229758
42	2	GPR	-0.0100666	0.000511576
42	3	GPR	-0.00946725	0.000941718
42	4	GPR	-0.00947097	0.00076883
42	5	GPR	-0.00947493	0.000595707
42	6	GPR	-0.00949046	0.000411015
42	7	GPR	-0.00954227	0.00019004
42	8	GPR	-0.00954405	1.90971e-05
42	9	GPR	-0.00956843	-0.00017444
42	10	GPR	-0.00952545	-0.000300626
42	11	GPR	-0.00956074	-0.000505081
42	12	GPR	-0.00959814	-0.000711637
42	13	GPR	-0.00964127	-0.00092393
42	14	GPR	-0.00957378	-0.00102561
42	15	GPR	-0.00944427	-0.00106526
42	16	GPR	-0.00926555	-0.00105571
42	17	GPR	-0.00904934	-0.00100865
42	18	GPR	-0.00860151	-0.000729986
42	19	GPR	-0.0078518	-0.000149443
42	20	GPR	-0.00653963	0.000993559
42	21	GPR	-0.00363363	0.0037304
42	22	GPR	0.00197783	0.0091727
42	23	GPR	0.012425	0.0194507
42	24	GPR	0.0309589	0.0378155
42	25	GPR	0.0613149	0.0680023
42	26	GPR	0.104135	0.110653
42	27	GPR	0.154108	0.160457
42	28	GPR	0.200837	0.207016
42	29	GPR	0.236741	0.242752
42	30	GPR	0.261191	0.267032
42	31	GPR	0.27697	0.282643
42	32	GPR	0.287509	0.293012
42	33	GPR	0.294849	0.300183
42	34	GPR	0.300123	0.305288
42	35	GPR	0.304127	0.309123
42	36	GPR	0.306927	0.311753
42	37	GPR	0.309259	0.313917
42	38	GPR	0.31143	0.315918
42	39	GPR	0.31266	0.316979
42	40	GPR	0.313129	0.317279
43	1	GPR	-0.00825405	0.00144902
43	2	GPR	-0.00811338	0.00131423
43	3	GPR	-0.00826969	0.000882466
43	4	GPR	-0.00829458	0.000582119
43	5	GPR	-0.00813399	0.000467253
43	6	GPR	-0.00807614	0.000249646
43	7	GPR	-0.00790996	0.000140369
43	8	GPR	-0.00769469	8.0189e-05
43	9	GPR	-0.00750029	-8.71043e-07
43	10	GPR	-0.00738483	-0.000160866
43	11	GPR	-0.00727165	-0.000323144
43	12	GPR	-0.00711144	-0.000438394
43	13	GPR	-0.00702252	-0.000624928
43	14	GPR	-0.00699594	-0.000873807
43	15	GPR	-0.0069564	-0.00110972
43	16	GPR	-0.00670945	-0.00113822
43	17	GPR	-0.00655116	-0.00125539
43	18	GPR	-0.00594005	-0.000919739
43	19	GPR	-0.00514684	-0.000401983
43	20	GPR	-0.00347095	0.000998448
43	21	GPR	-0.000347364	0.00384658
43	22	GPR	0.00561154	0.00953002
43	23	GPR	0.0166174	0.0202604
43	24	GPR	0.0362191	0.0395867
43	25	GPR	0.0677	0.0707921
43	26	GPR	0.111388	0.114205
43	27	GPR	0.161584	0.164126
43	28	GPR	0.207715	0.209981
43	29	GPR	0.241826	0.243816
43	30	GPR	0.265303	0.267018
43	31	GPR	0.280782	0.282221
43	32	GPR	0.2914	0.292564
43	33	GPR	0.298663	0.299551
43	34	GPR	0.303684	0.304297
43	35	GPR	0.307806	0.308143
43	36	GPR	0.31097	0.311032
43	37	GPR	0.313184	0.31297
43	38	GPR	0.314862	0.314373
43	39	GPR	0.316497	0.315733
43	40	GPR	0.317035	0.315996
44	1	GPR	-0.0174045	0.000895565
44	2	GPR	-0.0173672	0.000811683
44	3	GPR	-0.017397	0.000660753
44	4	GPR	-0.0174357	0.000500998
44	5	GPR	-0.0175394	0.000276142
44	6	GPR	-0.017551	0.000143459
44	7	GPR	-0.0175029	7.03842e-05
44	8	GPR	-0.0174529	-7.51565e-07
44	9	GPR	-0.0172735	5.75553e-05
44	10	GPR	-0.0171865	2.34694e-05
44	11	GPR	-0.0171769	-8.81025e-05
44	12	GPR	-0.0171481	-0.000180374
44	13	GPR	-0.0171424	-0.000295861
44	14	GPR	-0.0173735	-0.00064807
44	15	GPR	-0.0173548	-0.000750435
44	16	GPR	-0.0170623	-0.000579104
44	17	GPR	-0.0169969	-0.000634819
44	18	GPR	-0.0169239	-0.000682965
44	19	GPR	-0.0167352	-0.000615296
44	20	GPR	-0.0163734	-0.000374672
44	21	GPR	-0.0160205	-0.000142885
44	22	GPR	-0.0151411	0.000615353
44	23	GPR	-0.0129902	0.00264522
44	24	GPR	-0.0091837	0.00633056
44	25	GPR	-0.00215077	0.0132424
44	26	GPR	0.0109411	0.0262132
44	27	GPR	0.0338896	0.0490405
44	28	GPR	0.0696908	0.0847206
44	29	GPR	0.116929	0.131838
44	30	GPR	0.168159	0.182946
44	31	GPR	0.2124	0.227067
44	32	GPR	0.244372	0.258918
44	33	GPR	0.265556	0.279981
44	34	GPR	0.279894	0.294197
44	35	GPR	0.289448	0.30363
44	36	GPR	0.295985	0.310046
44	37	GPR	0.300879	0.314819
44	38	GPR	0.304781	0.3186
44	39	GPR	0.30786	0.321557
44	40	GPR	0.309916	0.323492
45	1
45	2
45	3
45	4
45	5
45	6
45	7
45	8
45	9
45	10
45	11
45	12
45	13
45	14
45	15
45	16
45	17
45	18
45	19
45	20
45	21
45	22
45	23
45	24
45	25
45	26
45	27
45	28
45	29
45	30
45	31
45	32
45	33
45	34
45	35
45	36
45	37
45	38
45	39
45	40
46	1
46	2
46	3
46	4
46	5
46	6
46	7
46	8
46	9
46	10
46	11
46	12
46	13
46	14
46	15
46	16
46	17
46	18
46	19
46	20
46	21
46	22
46	23
46	24
46	25
46	26
46	27
46	28
46	29
46	30
46	31
46	32
46	33
46	34
46	35
46	36
46	37
46	38
46	39
46	40
47	1
47	2
47	3
47	4
47	5
47	6
47	7
47	8
47	9
47	10
47	11
47	12
47	13
47	14
47	15
47	16
47	17
47	18
47	19
47	20
47	21
47	22
47	23
47	24
47	25
47	26
47	27
47	28
47	29
47	30
47	31
47	32
47	33
47	34
47	35
47	36
47	37
47	38
47	39
47	40
48	1
48	2
48	3
48	4
48	5
48	6
48	7
48	8
48	9
48	10
48	11
48	12
48	13
48	14
48	15
48	16
48	17
48	18
48	19
48	20
48	21
48	22
48	23
48	24
48	25
48	26
48	27
48	28
48	29
48	30
48	31
48	32
48	33
48	34
48	35
48	36
48	37
48	38
48	39
48	40
49	1	GPR	-0.00664019	0.000290043
49	2	GPR	-0.00649899	0.000277779
49	3	GPR	-0.00625474	0.000368558
49	4	GPR	-0.00620073	0.0002691
49	5	GPR	-0.0060958	0.000220573
49	6	GPR	-0.00595508	0.00020783
49	7	GPR	-0.00571789	0.000291553
49	8	GPR	-0.00555029	0.000305686
49	9	GPR	-0.00552435	0.000178158
49	10	GPR	-0.00552665	2.23943e-05
49	11	GPR	-0.00542516	-2.95731e-05
49	12	GPR	-0.00522258	1.95416e-05
49	13	GPR	-0.00516221	-7.35548e-05
49	14	GPR	-0.00506143	-0.000126237
49	15	GPR	-0.00498343	-0.000201703
49	16	GPR	-0.00484788	-0.000219617
49	17	GPR	-0.00481579	-0.000340995
49	18	GPR	-0.00479404	-0.000472715
49	19	GPR	-0.00482559	-0.000657729
49	20	GPR	-0.0048008	-0.000786399
49	21	GPR	-0.00472518	-0.000864243
49	22	GPR	-0.00452192	-0.000814446
49	23	GPR	-0.00430361	-0.000749604
49	24	GPR	-0.00400494	-0.000604396
49	25	GPR	-0.0033686	-0.000121526
49	26	GPR	-0.00214151	0.0009521
49	27	GPR	0.000287098	0.00322724
49	28	GPR	0.00501702	0.0078037
49	29	GPR	0.0138879	0.0165212
49	30	GPR	0.0300103	0.0324901
49	31	GPR	0.0562881	0.0586144
49	32	GPR	0.0943816	0.0965544
49	33	GPR	0.140626	0.142646
49	34	GPR	0.185933	0.187799
49	35	GPR	0.222934	0.224646
49	36	GPR	0.250894	0.252453
49	37	GPR	0.272033	0.273438
49	38	GPR	0.287309	0.288561
49	39	GPR	0.298506	0.299605
49	40	GPR	0.305626	0.306572
50	1	GPR	0.00201602	0.00163166
50	2	GPR	0.00191186	0.00154156
50	3	GPR	0.00136251	0.00100629
50	4	GPR	0.00115264	0.000810491
50	5	GPR	0.000974256	0.000646181
50	6	GPR	0.000817135	0.000503133
50	7	GPR	0.000682141	0.000382212
[truncated: 1,873 more rows]

## Sheet: Results
Block Type	96-Well Block (0.2mL)
Calibration Background is expired	No
Calibration Background performed on	2016-09-13 12:19:56 PM CST
Calibration FAM is expired	No
Calibration FAM performed on	2016-09-13 12:56:28 PM CST
Calibration NED is expired	No
Calibration NED performed on	2016-09-13 12:49:13 PM CST
Calibration ROI is expired	No
Calibration ROI performed on	2016-09-13 12:13:12 PM CST
Calibration ROX is expired	No
Calibration ROX performed on	2016-09-13 12:41:56 PM CST
Calibration SYBR is expired	No
Calibration SYBR performed on	2016-09-13 12:34:38 PM CST
Calibration Uniformity is expired	No
Calibration Uniformity performed on	2016-09-13 12:27:15 PM CST
Calibration VIC is expired	No
Calibration VIC performed on	2016-09-13 13:03:46 PM CST
Chemistry	SYBR_GREEN
Experiment Barcode
Experiment Comments
Experiment File Name	D:\dATA\chengyali\2016-10-25 202645.eds
Experiment Name	2016-10-25 202645
Experiment Run End Time	2016-10-25 21:43:36 PM CST
Experiment Type	Comparative Cт (ΔΔCт)
Experiment User Name
Instrument Name	278882161
Instrument Serial Number	278882161
Instrument Type	ViiA 7
Passive Reference	ROX
Quantification Cycle Method	Ct
Signal Smoothing On	false
Stage/ Cycle where Analysis is performed	Stage 2, Step 2
Well	Well Position	Omit	Sample Name	Target Name	Task	Reporter	Quencher	RQ	RQ Min	RQ Max	CT	Ct Mean	Ct SD	Quantity	Delta Ct Mean	Delta Ct SD	Delta Delta Ct	Automatic Ct Threshold	Ct Threshold	Automatic Baseline	Baseline Start	Baseline End	Efficiency	Comments	Tm1	Tm2	Tm3	Custom1	Custom2	Custom3	Custom4	Custom5	Custom6	HIGHSD	THOLDFAIL	MTP
1	A1	FALSE	ISH	gapdh	UNKNOWN	SYBR	None				15.082	14.7288	0.32663					TRUE	0.04	TRUE	3	12	1		83.9324									N	Y	N
2	A2	FALSE	1A	gapdh	UNKNOWN	SYBR	None				22.243	24.2025	5.52848					TRUE	0.04	TRUE	3	19	1		83.9324									Y	Y	N
3	A3	FALSE	ESC1	gapdh	UNKNOWN	SYBR	None				14.967	15.144	0.167128					TRUE	0.04	TRUE	3	12	1		83.9324									N	Y	N
4	A4	FALSE	ESCsip	gapdh	UNKNOWN	SYBR	None				14.822	15.0905	0.578631					TRUE	0.04	TRUE	3	11	1		84.0299									Y	Y	N
5	A5	FALSE	ESCsip+p	gapdh	UNKNOWN	SYBR	None				16.257	16.348	0.23181					TRUE	0.04	TRUE	3	13	1		84.0299									N	Y	N
6	A6	FALSE	ESC2	gapdh	UNKNOWN	SYBR	None				14.485	14.6068	0.114096					TRUE	0.04	TRUE	3	11	1		84.1273									N	Y	N
7	A7	FALSE	ESCsip2	gapdh	UNKNOWN	SYBR	None				14.582	14.7946	0.320315					TRUE	0.04	TRUE	3	11	1		84.0299									N	Y	N
8	A8	FALSE	ESCsip+p2	gapdh	UNKNOWN	SYBR	None				16.757	16.8685	0.111369					TRUE	0.04	TRUE	3	13	1		84.0299									N	Y	N
13	B1	FALSE	ISH	gapdh	UNKNOWN	SYBR	None				14.437	14.7288	0.32663					TRUE	0.04	TRUE	3	11	1		83.835									N	Y	N
14	B2	FALSE	1A	gapdh	UNKNOWN	SYBR	None				30.444	24.2025	5.52848					TRUE	0.04	TRUE	3	27	1		83.9324	81.789	71.8515							Y	Y	Y
15	B3	FALSE	ESC1	gapdh	UNKNOWN	SYBR	None				15.165	15.144	0.167128					TRUE	0.04	TRUE	3	12	1		84.0299									N	Y	N
16	B4	FALSE	ESCsip	gapdh	UNKNOWN	SYBR	None				14.695	15.0905	0.578631					TRUE	0.04	TRUE	3	11	1		84.0299									Y	Y	N
17	B5	FALSE	ESCsip+p	gapdh	UNKNOWN	SYBR	None				16.176	16.348	0.23181					TRUE	0.04	TRUE	3	13	1		84.0299									N	Y	N
18	B6	FALSE	ESC2	gapdh	UNKNOWN	SYBR	None				14.624	14.6068	0.114096					TRUE	0.04	TRUE	3	11	1		84.0299									N	Y	N
19	B7	FALSE	ESCsip2	gapdh	UNKNOWN	SYBR	None				15.163	14.7946	0.320315					TRUE	0.04	TRUE	3	12	1		84.1273									N	Y	N
20	B8	FALSE	ESCsip+p2	gapdh	UNKNOWN	SYBR	None				16.98	16.8685	0.111369					TRUE	0.04	TRUE	3	14	1		84.0299									N	Y	N
25	C1	FALSE	ISH	gapdh	UNKNOWN	SYBR	None				14.668	14.7288	0.32663					TRUE	0.04	TRUE	3	11	1		83.9324									N	Y	N
26	C2	FALSE	1A	gapdh	UNKNOWN	SYBR	None				19.92	24.2025	5.52848					TRUE	0.04	TRUE	3	17	1		83.9324									Y	Y	N
27	C3	FALSE	ESC1	gapdh	UNKNOWN	SYBR	None				15.299	15.144	0.167128					TRUE	0.04	TRUE	3	12	1		84.0299									N	Y	N
28	C4	FALSE	ESCsip	gapdh	UNKNOWN	SYBR	None				15.755	15.0905	0.578631					TRUE	0.04	TRUE	3	12	1		83.9324									Y	Y	N
29	C5	FALSE	ESCsip+p	gapdh	UNKNOWN	SYBR	None				16.612	16.348	0.23181					TRUE	0.04	TRUE	3	13	1		84.0299									N	Y	N
30	C6	FALSE	ESC2	gapdh	UNKNOWN	SYBR	None				14.711	14.6068	0.114096					TRUE	0.04	TRUE	3	11	1		84.1273									N	Y	N
31	C7	FALSE	ESCsip2	gapdh	UNKNOWN	SYBR	None				14.639	14.7946	0.320315					TRUE	0.04	TRUE	3	11	1		84.0299									N	Y	N
32	C8	FALSE	ESCsip+p2	gapdh	UNKNOWN	SYBR	None				16.869	16.8685	0.111369					TRUE	0.04	TRUE	3	14	1		84.0299									N	Y	N
37	D1	FALSE	ISH	GPR	UNKNOWN	SYBR	None	0.00155093	0.000592634	0.00405883	31.852	31.1891	0.801868		16.4603	0.86584	9.33265	TRUE	0.04	TRUE	3	29	1		82.6659	76.7228								Y	Y	Y
38	D2	FALSE	1A	GPR	UNKNOWN	SYBR	None	1	0.00213457	468.479	31.506	31.3301	0.25994		7.12764	5.53459	0	TRUE	0.04	TRUE	3	28	1		82.7633	76.6254								N	Y	Y
39	D3	FALSE	ESC1	GPR	UNKNOWN	SYBR	None	0.2356	0.175323	0.316601	24.471	24.3572	0.206884		9.21322	0.265956	2.08559	TRUE	0.04	TRUE	3	21	1		82.8607									N	Y	N
40	D4	FALSE	ESCsip	GPR	UNKNOWN	SYBR	None	0.262885	0.136873	0.504907	24.216	24.1456	0.101111		9.05513	0.587398	1.9275	TRUE	0.04	TRUE	3	21	1		82.8607									N	Y	N
41	D5	FALSE	ESCsip+p	GPR	UNKNOWN	SYBR	None	0.247351	0.182976	0.334376	25.393	25.491	0.140978		9.143	0.271313	2.01537	TRUE	0.04	TRUE	3	22	1		82.8607									N	Y	N
42	D6	FALSE	ESC2	GPR	UNKNOWN	SYBR	None	0.194938	0.169868	0.223707	24.038	24.0933	0.0482896		9.48655	0.123894	2.35891	TRUE	0.04	TRUE	3	21	1		82.9582									N	Y	N
43	D7	FALSE	ESCsip2	GPR	UNKNOWN	SYBR	None	0.209836	0.137794	0.319544	23.965	24.1749	0.201673		9.3803	0.378516	2.25267	TRUE	0.04	TRUE	3	21	1		82.8607									N	Y	N
44	D8	FALSE	ESCsip+p2	GPR	UNKNOWN	SYBR	None	0.17185	0.145668	0.202739	26.636	26.5369	0.0986362		9.66841	0.148769	2.54078	TRUE	0.04	TRUE	3	23	1		82.8607									N	Y	N
49	E1	FALSE	ISH	GPR	UNKNOWN	SYBR	None	0.00155093	0.000592634	0.00405883	30.298	31.1891	0.801868		16.4603	0.86584	9.33265	TRUE	0.04	TRUE	3	27	1		82.7633	77.21								Y	Y	Y
50	E2	FALSE	1A	GPR	UNKNOWN	SYBR	None	1	0.00213457	468.479	31.032	31.3301	0.25994		7.12764	5.53459	0	TRUE	0.04	TRUE	3	28	1		82.7633	76.8202								N	Y	Y
51	E3	FALSE	ESC1	GPR	UNKNOWN	SYBR	None	0.2356	0.175323	0.316601	24.482	24.3572	0.206884		9.21322	0.265956	2.08559	TRUE	0.04	TRUE	3	21	1		82.8607									N	Y	N
52	E4	FALSE	ESCsip	GPR	UNKNOWN	SYBR	None	0.262885	0.136873	0.504907	24.192	24.1456	0.101111		9.05513	0.587398	1.9275	TRUE	0.04	TRUE	3	21	1		82.8607									N	Y	N
53	E5	FALSE	ESCsip+p	GPR	UNKNOWN	SYBR	None	0.247351	0.182976	0.334376	25.428	25.491	0.140978		9.143	0.271313	2.01537	TRUE	0.04	TRUE	3	22	1		82.8607									N	Y	N
54	E6	FALSE	ESC2	GPR	UNKNOWN	SYBR	None	0.194938	0.169868	0.223707	24.123	24.0933	0.0482896		9.48655	0.123894	2.35891	TRUE	0.04	TRUE	3	21	1		82.9582									N	Y	N
55	E7	FALSE	ESCsip2	GPR	UNKNOWN	SYBR	None	0.209836	0.137794	0.319544	24.193	24.1749	0.201673		9.3803	0.378516	2.25267	TRUE	0.04	TRUE	3	21	1		82.9582									N	Y	N
56	E8	FALSE	ESCsip+p2	GPR	UNKNOWN	SYBR	None	0.17185	0.145668	0.202739	26.439	26.5369	0.0986362		9.66841	0.148769	2.54078	TRUE	0.04	TRUE	3	23	1		82.8607									N	Y	N
61	F1	FALSE	ISH	GPR	UNKNOWN	SYBR	None	0.00155093	0.000592634	0.00405883	31.418	31.1891	0.801868		16.4603	0.86584	9.33265	TRUE	0.04	TRUE	3	28	1		82.6659									Y	Y	N
62	F2	FALSE	1A	GPR	UNKNOWN	SYBR	None	1	0.00213457	468.479	31.452	31.3301	0.25994		7.12764	5.53459	0	TRUE	0.04	TRUE	3	28	1		82.6659									N	Y	N
63	F3	FALSE	ESC1	GPR	UNKNOWN	SYBR	None	0.2356	0.175323	0.316601	24.118	24.3572	0.206884		9.21322	0.265956	2.08559	TRUE	0.04	TRUE	3	21	1		82.7633									N	Y	N
64	F4	FALSE	ESCsip	GPR	UNKNOWN	SYBR	None	0.262885	0.136873	0.504907	24.03	24.1456	0.101111		9.05513	0.587398	1.9275	TRUE	0.04	TRUE	3	21	1		82.7633									N	Y	N
65	F5	FALSE	ESCsip+p	GPR	UNKNOWN	SYBR	None	0.247351	0.182976	0.334376	25.653	25.491	0.140978		9.143	0.271313	2.01537	TRUE	0.04	TRUE	3	22	1		82.6659									N	Y	N
66	F6	FALSE	ESC2	GPR	UNKNOWN	SYBR	None	0.194938	0.169868	0.223707	24.119	24.0933	0.0482896		9.48655	0.123894	2.35891	TRUE	0.04	TRUE	3	21	1		82.8607									N	Y	N
67	F7	FALSE	ESCsip2	GPR	UNKNOWN	SYBR	None	0.209836	0.137794	0.319544	24.367	24.1749	0.201673		9.3803	0.378516	2.25267	TRUE	0.04	TRUE	3	21	1		82.8607									N	Y	N
68	F8	FALSE	ESCsip+p2	GPR	UNKNOWN	SYBR	None	0.17185	0.145668	0.202739	26.536	26.5369	0.0986362		9.66841	0.148769	2.54078	TRUE	0.04	TRUE	3	23	1		82.7633									N	Y	N
Analysis Type	Singleplex
Endogenous Control	gapdh
RQ Min/Max Confidence Level	95.0
Reference Sample	1A
