# Supplementary material for: NrCAM secreted by endometrial stromal cells enhances the progestin sensitivity of endometrial cancer cells through epigenetic modulation of PRB
Source: Cancer Gene Ther. 2022 Apr 6;29(10):1452–62. doi: 10.1038/s41417-022-00467-0 (PMC9576598; doi:10.1038/s41417-022-00467-0)
Supplement: Supplementary file 21 — Dataset 6 [file 41417_2022_467_MOESM21_ESM.xls]

## Sheet: Sample Setup
Block Type	384-Well Block
Calibration Background is expired	Yes
Calibration Background performed on	12-01-2016
Calibration Normalization FAM-ROX is expired	Yes
Calibration Normalization FAM-ROX performed on	12-01-2016
Calibration Normalization VIC-ROX is expired	Yes
Calibration Normalization VIC-ROX performed on	12-01-2016
Calibration Pure Dye FAM is expired	Yes
Calibration Pure Dye FAM performed on	12-01-2016
Calibration Pure Dye NED is expired	Yes
Calibration Pure Dye NED performed on	12-01-2016
Calibration Pure Dye ROX is expired	Yes
Calibration Pure Dye ROX performed on	12-01-2016
Calibration Pure Dye SYBR is expired	Yes
Calibration Pure Dye SYBR performed on	12-01-2016
Calibration Pure Dye TAMRA is expired	Yes
Calibration Pure Dye TAMRA performed on	12-01-2016
Calibration Pure Dye VIC is expired	Yes
Calibration Pure Dye VIC performed on	12-01-2016
Calibration ROI is expired	Yes
Calibration ROI performed on	12-01-2016
Calibration Uniformity is expired	Yes
Calibration Uniformity performed on	12-01-2016
Chemistry	SYBR_GREEN
Date Created	2017-11-18 16:59:49 PM PST
Experiment Barcode
Experiment Comment
Experiment File Name	F:\2017-11-18 165943.eds
Experiment Name	2017-11-18 165943
Experiment Run End Time	2017-11-18 10:36:44 AM PST
Experiment Type	Comparative Cт (ΔΔCт)
Instrument Name	278871199
Instrument Serial Number	278871199
Instrument Type	QuantStudio(TM) 7 Flex System
Passive Reference	ROX
Quantification Cycle Method	Ct
Signal Smoothing On	true
Stage/ Cycle where Analysis is performed	Stage 2, Step 2
User Name
Well	Well Position	Sample Name	Sample Color	Biogroup Name	Biogroup Color	Target Name	Target Color	Task	Reporter	Quencher	Quantity	Comments
1	A1	ECC1	RGB(176,23,31)			GAPDH	RGB(176,23,31)	UNKNOWN	SYBR	None
2	A2	ECC1	RGB(176,23,31)			GAPDH	RGB(176,23,31)	UNKNOWN	SYBR	None
3	A3	ECC1	RGB(176,23,31)			GAPDH	RGB(176,23,31)	UNKNOWN	SYBR	None
4	A4	ECC1	RGB(176,23,31)			GAPDH	RGB(176,23,31)	UNKNOWN	SYBR	None
5	A5	ECC1	RGB(176,23,31)			PGR	RGB(0,0,255)	UNKNOWN	SYBR	None
6	A6	ECC1	RGB(176,23,31)			PGR	RGB(0,0,255)	UNKNOWN	SYBR	None
7	A7	ECC1	RGB(176,23,31)			PGR	RGB(0,0,255)	UNKNOWN	SYBR	None
8	A8	ECC1	RGB(176,23,31)			PGR	RGB(0,0,255)	UNKNOWN	SYBR	None
9	A9	ECC1	RGB(176,23,31)			TET1	RGB(0,139,69)	UNKNOWN	SYBR	None
10	A10	ECC1	RGB(176,23,31)			TET1	RGB(0,139,69)	UNKNOWN	SYBR	None
11	A11	ECC1	RGB(176,23,31)			TET1	RGB(0,139,69)	UNKNOWN	SYBR	None
12	A12	ECC1	RGB(176,23,31)			TET1	RGB(0,139,69)	UNKNOWN	SYBR	None
13	A13	ECC1	RGB(176,23,31)			WISP1	RGB(238,238,0)	UNKNOWN	SYBR	None
14	A14	ECC1	RGB(176,23,31)			WISP1	RGB(238,238,0)	UNKNOWN	SYBR	None
15	A15	ECC1	RGB(176,23,31)			WISP1	RGB(238,238,0)	UNKNOWN	SYBR	None
16	A16	ECC1	RGB(176,23,31)			WISP1	RGB(238,238,0)	UNKNOWN	SYBR	None
17	A17	ECC1	RGB(176,23,31)			NRCAM	RGB(139,137,112)	UNKNOWN	SYBR	None
18	A18	ECC1	RGB(176,23,31)			NRCAM	RGB(139,137,112)	UNKNOWN	SYBR	None
19	A19	ECC1	RGB(176,23,31)			NRCAM	RGB(139,137,112)	UNKNOWN	SYBR	None
20	A20	ECC1	RGB(176,23,31)			NRCAM	RGB(139,137,112)	UNKNOWN	SYBR	None
21	A21	ECC1	RGB(176,23,31)			ITGA10	RGB(238,121,66)	UNKNOWN	SYBR	None
22	A22	ECC1	RGB(176,23,31)			ITGA10	RGB(238,121,66)	UNKNOWN	SYBR	None
23	A23	ECC1	RGB(176,23,31)			ITGA10	RGB(238,121,66)	UNKNOWN	SYBR	None
24	A24	ECC1	RGB(176,23,31)			ITGA10	RGB(238,121,66)	UNKNOWN	SYBR	None
25	B1	ISH	RGB(0,0,255)			GAPDH	RGB(176,23,31)	UNKNOWN	SYBR	None
26	B2	ISH	RGB(0,0,255)			GAPDH	RGB(176,23,31)	UNKNOWN	SYBR	None
27	B3	ISH	RGB(0,0,255)			GAPDH	RGB(176,23,31)	UNKNOWN	SYBR	None
28	B4	ISH	RGB(0,0,255)			GAPDH	RGB(176,23,31)	UNKNOWN	SYBR	None
29	B5	ISH	RGB(0,0,255)			PGR	RGB(0,0,255)	UNKNOWN	SYBR	None
30	B6	ISH	RGB(0,0,255)			PGR	RGB(0,0,255)	UNKNOWN	SYBR	None
31	B7	ISH	RGB(0,0,255)			PGR	RGB(0,0,255)	UNKNOWN	SYBR	None
32	B8	ISH	RGB(0,0,255)			PGR	RGB(0,0,255)	UNKNOWN	SYBR	None
33	B9	ISH	RGB(0,0,255)			TET1	RGB(0,139,69)	UNKNOWN	SYBR	None
34	B10	ISH	RGB(0,0,255)			TET1	RGB(0,139,69)	UNKNOWN	SYBR	None
35	B11	ISH	RGB(0,0,255)			TET1	RGB(0,139,69)	UNKNOWN	SYBR	None
36	B12	ISH	RGB(0,0,255)			TET1	RGB(0,139,69)	UNKNOWN	SYBR	None
37	B13	ISH	RGB(0,0,255)			WISP1	RGB(238,238,0)	UNKNOWN	SYBR	None
38	B14	ISH	RGB(0,0,255)			WISP1	RGB(238,238,0)	UNKNOWN	SYBR	None
39	B15	ISH	RGB(0,0,255)			WISP1	RGB(238,238,0)	UNKNOWN	SYBR	None
40	B16	ISH	RGB(0,0,255)			WISP1	RGB(238,238,0)	UNKNOWN	SYBR	None
41	B17	ISH	RGB(0,0,255)			NRCAM	RGB(139,137,112)	UNKNOWN	SYBR	None
42	B18	ISH	RGB(0,0,255)			NRCAM	RGB(139,137,112)	UNKNOWN	SYBR	None
43	B19	ISH	RGB(0,0,255)			NRCAM	RGB(139,137,112)	UNKNOWN	SYBR	None
44	B20	ISH	RGB(0,0,255)			NRCAM	RGB(139,137,112)	UNKNOWN	SYBR	None
45	B21	ISH	RGB(0,0,255)			ITGA10	RGB(238,121,66)	UNKNOWN	SYBR	None
46	B22	ISH	RGB(0,0,255)			ITGA10	RGB(238,121,66)	UNKNOWN	SYBR	None
47	B23	ISH	RGB(0,0,255)			ITGA10	RGB(238,121,66)	UNKNOWN	SYBR	None
48	B24	ISH	RGB(0,0,255)			ITGA10	RGB(238,121,66)	UNKNOWN	SYBR	None
49	C1	EPI	RGB(0,139,69)			GAPDH	RGB(176,23,31)	UNKNOWN	SYBR	None
50	C2	EPI	RGB(0,139,69)			GAPDH	RGB(176,23,31)	UNKNOWN	SYBR	None
51	C3	EPI	RGB(0,139,69)			GAPDH	RGB(176,23,31)	UNKNOWN	SYBR	None
52	C4	EPI	RGB(0,139,69)			GAPDH	RGB(176,23,31)	UNKNOWN	SYBR	None
53	C5	EPI	RGB(0,139,69)			PGR	RGB(0,0,255)	UNKNOWN	SYBR	None
54	C6	EPI	RGB(0,139,69)			PGR	RGB(0,0,255)	UNKNOWN	SYBR	None
55	C7	EPI	RGB(0,139,69)			PGR	RGB(0,0,255)	UNKNOWN	SYBR	None
56	C8	EPI	RGB(0,139,69)			PGR	RGB(0,0,255)	UNKNOWN	SYBR	None
57	C9	EPI	RGB(0,139,69)			TET1	RGB(0,139,69)	UNKNOWN	SYBR	None
58	C10	EPI	RGB(0,139,69)			TET1	RGB(0,139,69)	UNKNOWN	SYBR	None
59	C11	EPI	RGB(0,139,69)			TET1	RGB(0,139,69)	UNKNOWN	SYBR	None
60	C12	EPI	RGB(0,139,69)			TET1	RGB(0,139,69)	UNKNOWN	SYBR	None
61	C13	EPI	RGB(0,139,69)			WISP1	RGB(238,238,0)	UNKNOWN	SYBR	None
62	C14	EPI	RGB(0,139,69)			WISP1	RGB(238,238,0)	UNKNOWN	SYBR	None
63	C15	EPI	RGB(0,139,69)			WISP1	RGB(238,238,0)	UNKNOWN	SYBR	None
64	C16	EPI	RGB(0,139,69)			WISP1	RGB(238,238,0)	UNKNOWN	SYBR	None
65	C17	EPI	RGB(0,139,69)			NRCAM	RGB(139,137,112)	UNKNOWN	SYBR	None
66	C18	EPI	RGB(0,139,69)			NRCAM	RGB(139,137,112)	UNKNOWN	SYBR	None
67	C19	EPI	RGB(0,139,69)			NRCAM	RGB(139,137,112)	UNKNOWN	SYBR	None
68	C20	EPI	RGB(0,139,69)			NRCAM	RGB(139,137,112)	UNKNOWN	SYBR	None
69	C21	EPI	RGB(0,139,69)			ITGA10	RGB(238,121,66)	UNKNOWN	SYBR	None
70	C22	EPI	RGB(0,139,69)			ITGA10	RGB(238,121,66)	UNKNOWN	SYBR	None
71	C23	EPI	RGB(0,139,69)			ITGA10	RGB(238,121,66)	UNKNOWN	SYBR	None
72	C24	EPI	RGB(0,139,69)			ITGA10	RGB(238,121,66)	UNKNOWN	SYBR	None
73	D1	NSC	RGB(255,127,0)			GAPDH	RGB(176,23,31)	UNKNOWN	SYBR	None
74	D2	NSC	RGB(255,127,0)			GAPDH	RGB(176,23,31)	UNKNOWN	SYBR	None
75	D3	NSC	RGB(255,127,0)			GAPDH	RGB(176,23,31)	UNKNOWN	SYBR	None
76	D4	NSC	RGB(255,127,0)			GAPDH	RGB(176,23,31)	UNKNOWN	SYBR	None
77	D5	NSC	RGB(255,127,0)			PGR	RGB(0,0,255)	UNKNOWN	SYBR	None
78	D6	NSC	RGB(255,127,0)			PGR	RGB(0,0,255)	UNKNOWN	SYBR	None
79	D7	NSC	RGB(255,127,0)			PGR	RGB(0,0,255)	UNKNOWN	SYBR	None
80	D8	NSC	RGB(255,127,0)			PGR	RGB(0,0,255)	UNKNOWN	SYBR	None
81	D9	NSC	RGB(255,127,0)			TET1	RGB(0,139,69)	UNKNOWN	SYBR	None
82	D10	NSC	RGB(255,127,0)			TET1	RGB(0,139,69)	UNKNOWN	SYBR	None
83	D11	NSC	RGB(255,127,0)			TET1	RGB(0,139,69)	UNKNOWN	SYBR	None
84	D12	NSC	RGB(255,127,0)			TET1	RGB(0,139,69)	UNKNOWN	SYBR	None
85	D13	NSC	RGB(255,127,0)			WISP1	RGB(238,238,0)	UNKNOWN	SYBR	None
86	D14	NSC	RGB(255,127,0)			WISP1	RGB(238,238,0)	UNKNOWN	SYBR	None
87	D15	NSC	RGB(255,127,0)			WISP1	RGB(238,238,0)	UNKNOWN	SYBR	None
88	D16	NSC	RGB(255,127,0)			WISP1	RGB(238,238,0)	UNKNOWN	SYBR	None
89	D17	NSC	RGB(255,127,0)			NRCAM	RGB(139,137,112)	UNKNOWN	SYBR	None
90	D18	NSC	RGB(255,127,0)			NRCAM	RGB(139,137,112)	UNKNOWN	SYBR	None
91	D19	NSC	RGB(255,127,0)			NRCAM	RGB(139,137,112)	UNKNOWN	SYBR	None
92	D20	NSC	RGB(255,127,0)			NRCAM	RGB(139,137,112)	UNKNOWN	SYBR	None
93	D21	NSC	RGB(255,127,0)			ITGA10	RGB(238,121,66)	UNKNOWN	SYBR	None
94	D22	NSC	RGB(255,127,0)			ITGA10	RGB(238,121,66)	UNKNOWN	SYBR	None
95	D23	NSC	RGB(255,127,0)			ITGA10	RGB(238,121,66)	UNKNOWN	SYBR	None
96	D24	NSC	RGB(255,127,0)			ITGA10	RGB(238,121,66)	UNKNOWN	SYBR	None
97	E1	NSC+P	RGB(139,137,112)			GAPDH	RGB(176,23,31)	UNKNOWN	SYBR	None
98	E2	NSC+P	RGB(139,137,112)			GAPDH	RGB(176,23,31)	UNKNOWN	SYBR	None
99	E3	NSC+P	RGB(139,137,112)			GAPDH	RGB(176,23,31)	UNKNOWN	SYBR	None
100	E4	NSC+P	RGB(139,137,112)			GAPDH	RGB(176,23,31)	UNKNOWN	SYBR	None
101	E5	NSC+P	RGB(139,137,112)			PGR	RGB(0,0,255)	UNKNOWN	SYBR	None
102	E6	NSC+P	RGB(139,137,112)			PGR	RGB(0,0,255)	UNKNOWN	SYBR	None
103	E7	NSC+P	RGB(139,137,112)			PGR	RGB(0,0,255)	UNKNOWN	SYBR	None
104	E8	NSC+P	RGB(139,137,112)			PGR	RGB(0,0,255)	UNKNOWN	SYBR	None
105	E9	NSC+P	RGB(139,137,112)			TET1	RGB(0,139,69)	UNKNOWN	SYBR	None
106	E10	NSC+P	RGB(139,137,112)			TET1	RGB(0,139,69)	UNKNOWN	SYBR	None
107	E11	NSC+P	RGB(139,137,112)			TET1	RGB(0,139,69)	UNKNOWN	SYBR	None
108	E12	NSC+P	RGB(139,137,112)			TET1	RGB(0,139,69)	UNKNOWN	SYBR	None
109	E13	NSC+P	RGB(139,137,112)			WISP1	RGB(238,238,0)	UNKNOWN	SYBR	None
110	E14	NSC+P	RGB(139,137,112)			WISP1	RGB(238,238,0)	UNKNOWN	SYBR	None
111	E15	NSC+P	RGB(139,137,112)			WISP1	RGB(238,238,0)	UNKNOWN	SYBR	None
112	E16	NSC+P	RGB(139,137,112)			WISP1	RGB(238,238,0)	UNKNOWN	SYBR	None
113	E17	NSC+P	RGB(139,137,112)			NRCAM	RGB(139,137,112)	UNKNOWN	SYBR	None
114	E18	NSC+P	RGB(139,137,112)			NRCAM	RGB(139,137,112)	UNKNOWN	SYBR	None
115	E19	NSC+P	RGB(139,137,112)			NRCAM	RGB(139,137,112)	UNKNOWN	SYBR	None
116	E20	NSC+P	RGB(139,137,112)			NRCAM	RGB(139,137,112)	UNKNOWN	SYBR	None
117	E21	NSC+P	RGB(139,137,112)			ITGA10	RGB(238,121,66)	UNKNOWN	SYBR	None
118	E22	NSC+P	RGB(139,137,112)			ITGA10	RGB(238,121,66)	UNKNOWN	SYBR	None
119	E23	NSC+P	RGB(139,137,112)			ITGA10	RGB(238,121,66)	UNKNOWN	SYBR	None
120	E24	NSC+P	RGB(139,137,112)			ITGA10	RGB(238,121,66)	UNKNOWN	SYBR	None
121	F1	CASC	RGB(238,121,66)			GAPDH	RGB(176,23,31)	UNKNOWN	SYBR	None
122	F2	CASC	RGB(238,121,66)			GAPDH	RGB(176,23,31)	UNKNOWN	SYBR	None
123	F3	CASC	RGB(238,121,66)			GAPDH	RGB(176,23,31)	UNKNOWN	SYBR	None
124	F4	CASC	RGB(238,121,66)			GAPDH	RGB(176,23,31)	UNKNOWN	SYBR	None
125	F5	CASC	RGB(238,121,66)			PGR	RGB(0,0,255)	UNKNOWN	SYBR	None
126	F6	CASC	RGB(238,121,66)			PGR	RGB(0,0,255)	UNKNOWN	SYBR	None
127	F7	CASC	RGB(238,121,66)			PGR	RGB(0,0,255)	UNKNOWN	SYBR	None
128	F8	CASC	RGB(238,121,66)			PGR	RGB(0,0,255)	UNKNOWN	SYBR	None
129	F9	CASC	RGB(238,121,66)			TET1	RGB(0,139,69)	UNKNOWN	SYBR	None
130	F10	CASC	RGB(238,121,66)			TET1	RGB(0,139,69)	UNKNOWN	SYBR	None
131	F11	CASC	RGB(238,121,66)			TET1	RGB(0,139,69)	UNKNOWN	SYBR	None
132	F12	CASC	RGB(238,121,66)			TET1	RGB(0,139,69)	UNKNOWN	SYBR	None
133	F13	CASC	RGB(238,121,66)			WISP1	RGB(238,238,0)	UNKNOWN	SYBR	None
134	F14	CASC	RGB(238,121,66)			WISP1	RGB(238,238,0)	UNKNOWN	SYBR	None
135	F15	CASC	RGB(238,121,66)			WISP1	RGB(238,238,0)	UNKNOWN	SYBR	None
136	F16	CASC	RGB(238,121,66)			WISP1	RGB(238,238,0)	UNKNOWN	SYBR	None
137	F17	CASC	RGB(238,121,66)			NRCAM	RGB(139,137,112)	UNKNOWN	SYBR	None
138	F18	CASC	RGB(238,121,66)			NRCAM	RGB(139,137,112)	UNKNOWN	SYBR	None
139	F19	CASC	RGB(238,121,66)			NRCAM	RGB(139,137,112)	UNKNOWN	SYBR	None
140	F20	CASC	RGB(238,121,66)			NRCAM	RGB(139,137,112)	UNKNOWN	SYBR	None
141	F21	CASC	RGB(238,121,66)			ITGA10	RGB(238,121,66)	UNKNOWN	SYBR	None
142	F22	CASC	RGB(238,121,66)			ITGA10	RGB(238,121,66)	UNKNOWN	SYBR	None
143	F23	CASC	RGB(238,121,66)			ITGA10	RGB(238,121,66)	UNKNOWN	SYBR	None
144	F24	CASC	RGB(238,121,66)			ITGA10	RGB(238,121,66)	UNKNOWN	SYBR	None
145	G1	CASC+P	RGB(142,56,142)			GAPDH	RGB(176,23,31)	UNKNOWN	SYBR	None
146	G2	CASC+P	RGB(142,56,142)			GAPDH	RGB(176,23,31)	UNKNOWN	SYBR	None
147	G3	CASC+P	RGB(142,56,142)			GAPDH	RGB(176,23,31)	UNKNOWN	SYBR	None
148	G4	CASC+P	RGB(142,56,142)			GAPDH	RGB(176,23,31)	UNKNOWN	SYBR	None
149	G5	CASC+P	RGB(142,56,142)			PGR	RGB(0,0,255)	UNKNOWN	SYBR	None
150	G6	CASC+P	RGB(142,56,142)			PGR	RGB(0,0,255)	UNKNOWN	SYBR	None
151	G7	CASC+P	RGB(142,56,142)			PGR	RGB(0,0,255)	UNKNOWN	SYBR	None
152	G8	CASC+P	RGB(142,56,142)			PGR	RGB(0,0,255)	UNKNOWN	SYBR	None
153	G9	CASC+P	RGB(142,56,142)			TET1	RGB(0,139,69)	UNKNOWN	SYBR	None
154	G10	CASC+P	RGB(142,56,142)			TET1	RGB(0,139,69)	UNKNOWN	SYBR	None
155	G11	CASC+P	RGB(142,56,142)			TET1	RGB(0,139,69)	UNKNOWN	SYBR	None
156	G12	CASC+P	RGB(142,56,142)			TET1	RGB(0,139,69)	UNKNOWN	SYBR	None
157	G13	CASC+P	RGB(142,56,142)			WISP1	RGB(238,238,0)	UNKNOWN	SYBR	None
158	G14	CASC+P	RGB(142,56,142)			WISP1	RGB(238,238,0)	UNKNOWN	SYBR	None
159	G15	CASC+P	RGB(142,56,142)			WISP1	RGB(238,238,0)	UNKNOWN	SYBR	None
160	G16	CASC+P	RGB(142,56,142)			WISP1	RGB(238,238,0)	UNKNOWN	SYBR	None
161	G17	CASC+P	RGB(142,56,142)			NRCAM	RGB(139,137,112)	UNKNOWN	SYBR	None
162	G18	CASC+P	RGB(142,56,142)			NRCAM	RGB(139,137,112)	UNKNOWN	SYBR	None
163	G19	CASC+P	RGB(142,56,142)			NRCAM	RGB(139,137,112)	UNKNOWN	SYBR	None
164	G20	CASC+P	RGB(142,56,142)			NRCAM	RGB(139,137,112)	UNKNOWN	SYBR	None
165	G21	CASC+P	RGB(142,56,142)			ITGA10	RGB(238,121,66)	UNKNOWN	SYBR	None
166	G22	CASC+P	RGB(142,56,142)			ITGA10	RGB(238,121,66)	UNKNOWN	SYBR	None
167	G23	CASC+P	RGB(142,56,142)			ITGA10	RGB(238,121,66)	UNKNOWN	SYBR	None
168	G24	CASC+P	RGB(142,56,142)			ITGA10	RGB(238,121,66)	UNKNOWN	SYBR	None
169	H1	ECC1	RGB(176,23,31)			BMP2	RGB(142,56,142)	UNKNOWN	SYBR	None
170	H2	ECC1	RGB(176,23,31)			BMP2	RGB(142,56,142)	UNKNOWN	SYBR	None
171	H3	ECC1	RGB(176,23,31)			BMP2	RGB(142,56,142)	UNKNOWN	SYBR	None
172	H4	ECC1	RGB(176,23,31)			BMP2	RGB(142,56,142)	UNKNOWN	SYBR	None
173	H5
174	H6
175	H7
176	H8
177	H9
178	H10
179	H11
180	H12
181	H13
182	H14
183	H15
184	H16
185	H17
186	H18
187	H19
188	H20
189	H21
190	H22
191	H23
192	H24
193	I1	ISH	RGB(0,0,255)			BMP2	RGB(142,56,142)	UNKNOWN	SYBR	None
194	I2	ISH	RGB(0,0,255)			BMP2	RGB(142,56,142)	UNKNOWN	SYBR	None
195	I3	ISH	RGB(0,0,255)			BMP2	RGB(142,56,142)	UNKNOWN	SYBR	None
196	I4	ISH	RGB(0,0,255)			BMP2	RGB(142,56,142)	UNKNOWN	SYBR	None
197	I5
198	I6
199	I7
200	I8
201	I9
202	I10
203	I11
204	I12
205	I13
206	I14
207	I15
208	I16
209	I17
210	I18
211	I19
212	I20
213	I21
214	I22
215	I23
216	I24
217	J1	EPI	RGB(0,139,69)			BMP2	RGB(142,56,142)	UNKNOWN	SYBR	None
218	J2	EPI	RGB(0,139,69)			BMP2	RGB(142,56,142)	UNKNOWN	SYBR	None
219	J3	EPI	RGB(0,139,69)			BMP2	RGB(142,56,142)	UNKNOWN	SYBR	None
220	J4	EPI	RGB(0,139,69)			BMP2	RGB(142,56,142)	UNKNOWN	SYBR	None
221	J5
222	J6
223	J7
224	J8
225	J9
226	J10
227	J11
228	J12
229	J13
230	J14
231	J15
232	J16
233	J17
234	J18
235	J19
236	J20
237	J21
238	J22
239	J23
240	J24
241	K1	NSC	RGB(255,127,0)			BMP2	RGB(142,56,142)	UNKNOWN	SYBR	None
242	K2	NSC	RGB(255,127,0)			BMP2	RGB(142,56,142)	UNKNOWN	SYBR	None
243	K3	NSC	RGB(255,127,0)			BMP2	RGB(142,56,142)	UNKNOWN	SYBR	None
244	K4	NSC	RGB(255,127,0)			BMP2	RGB(142,56,142)	UNKNOWN	SYBR	None
245	K5
246	K6
247	K7
248	K8
249	K9
250	K10
251	K11
252	K12
253	K13
254	K14
255	K15
256	K16
257	K17
258	K18
259	K19
260	K20
261	K21
262	K22
263	K23
264	K24
265	L1	NSC+P	RGB(139,137,112)			BMP2	RGB(142,56,142)	UNKNOWN	SYBR	None
266	L2	NSC+P	RGB(139,137,112)			BMP2	RGB(142,56,142)	UNKNOWN	SYBR	None
267	L3	NSC+P	RGB(139,137,112)			BMP2	RGB(142,56,142)	UNKNOWN	SYBR	None
268	L4	NSC+P	RGB(139,137,112)			BMP2	RGB(142,56,142)	UNKNOWN	SYBR	None
269	L5
270	L6
271	L7
272	L8
273	L9
274	L10
275	L11
276	L12
277	L13
278	L14
279	L15
280	L16
281	L17
282	L18
283	L19
284	L20
285	L21
286	L22
287	L23
288	L24
289	M1	CASC	RGB(238,121,66)			BMP2	RGB(142,56,142)	UNKNOWN	SYBR	None
290	M2	CASC	RGB(238,121,66)			BMP2	RGB(142,56,142)	UNKNOWN	SYBR	None
291	M3	CASC	RGB(238,121,66)			BMP2	RGB(142,56,142)	UNKNOWN	SYBR	None
292	M4	CASC	RGB(238,121,66)			BMP2	RGB(142,56,142)	UNKNOWN	SYBR	None
293	M5
294	M6
295	M7
296	M8
297	M9
298	M10
299	M11
300	M12
301	M13
302	M14
303	M15
304	M16
305	M17
306	M18
307	M19
308	M20
309	M21
310	M22
311	M23
312	M24
313	N1	CASC+P	RGB(142,56,142)			BMP2	RGB(142,56,142)	UNKNOWN	SYBR	None
314	N2	CASC+P	RGB(142,56,142)			BMP2	RGB(142,56,142)	UNKNOWN	SYBR	None
315	N3	CASC+P	RGB(142,56,142)			BMP2	RGB(142,56,142)	UNKNOWN	SYBR	None
316	N4	CASC+P	RGB(142,56,142)			BMP2	RGB(142,56,142)	UNKNOWN	SYBR	None
317	N5
318	N6
319	N7
320	N8
321	N9
322	N10
323	N11
324	N12
325	N13
326	N14
327	N15
328	N16
329	N17
330	N18
331	N19
332	N20
333	N21
334	N22
335	N23
336	N24
337	O1
338	O2
339	O3
340	O4
341	O5
342	O6
343	O7
344	O8
345	O9
346	O10
347	O11
348	O12
349	O13
350	O14
351	O15
352	O16
353	O17
354	O18
355	O19
356	O20
357	O21
358	O22
359	O23
360	O24
361	P1
362	P2
363	P3
364	P4
365	P5
366	P6
367	P7
368	P8
369	P9
370	P10
371	P11
372	P12
373	P13
374	P14
375	P15
376	P16
377	P17
378	P18
379	P19
380	P20
381	P21
382	P22
383	P23
384	P24

## Sheet: Amplification Data
Block Type	384-Well Block
Calibration Background is expired	Yes
Calibration Background performed on	12-01-2016
Calibration Normalization FAM-ROX is expired	Yes
Calibration Normalization FAM-ROX performed on	12-01-2016
Calibration Normalization VIC-ROX is expired	Yes
Calibration Normalization VIC-ROX performed on	12-01-2016
Calibration Pure Dye FAM is expired	Yes
Calibration Pure Dye FAM performed on	12-01-2016
Calibration Pure Dye NED is expired	Yes
Calibration Pure Dye NED performed on	12-01-2016
Calibration Pure Dye ROX is expired	Yes
Calibration Pure Dye ROX performed on	12-01-2016
Calibration Pure Dye SYBR is expired	Yes
Calibration Pure Dye SYBR performed on	12-01-2016
Calibration Pure Dye TAMRA is expired	Yes
Calibration Pure Dye TAMRA performed on	12-01-2016
Calibration Pure Dye VIC is expired	Yes
Calibration Pure Dye VIC performed on	12-01-2016
Calibration ROI is expired	Yes
Calibration ROI performed on	12-01-2016
Calibration Uniformity is expired	Yes
Calibration Uniformity performed on	12-01-2016
Chemistry	SYBR_GREEN
Date Created	2017-11-18 16:59:49 PM PST
Experiment Barcode
Experiment Comment
Experiment File Name	F:\2017-11-18 165943.eds
Experiment Name	2017-11-18 165943
Experiment Run End Time	2017-11-18 10:36:44 AM PST
Experiment Type	Comparative Cт (ΔΔCт)
Instrument Name	278871199
Instrument Serial Number	278871199
Instrument Type	QuantStudio(TM) 7 Flex System
Passive Reference	ROX
Quantification Cycle Method	Ct
Signal Smoothing On	true
Stage/ Cycle where Analysis is performed	Stage 2, Step 2
User Name
Well	Cycle	Target Name	Rn	Delta Rn
1	1	GAPDH	-0.033276	0.00145394
1	2	GAPDH	-0.0330717	0.00107183
1	3	GAPDH	-0.0327166	0.000840517
1	4	GAPDH	-0.032429	0.000541727
1	5	GAPDH	-0.0322217	0.000162542
1	6	GAPDH	-0.0320518	-0.000253975
1	7	GAPDH	-0.0317674	-0.000555987
1	8	GAPDH	-0.0316051	-0.000980051
1	9	GAPDH	-0.031073	-0.00103438
1	10	GAPDH	-0.0303294	-0.000877236
1	11	GAPDH	-0.0288204	4.53438e-05
1	12	GAPDH	-0.0261678	0.0021115
1	13	GAPDH	-0.0209301	0.00676284
1	14	GAPDH	-0.0113648	0.0157417
1	15	GAPDH	0.00601315	0.0325332
1	16	GAPDH	0.0349167	0.0608503
1	17	GAPDH	0.0774761	0.102823
1	18	GAPDH	0.130473	0.155234
1	19	GAPDH	0.18517	0.209345
1	20	GAPDH	0.23269	0.256278
1	21	GAPDH	0.27011	0.293111
1	22	GAPDH	0.297831	0.320246
1	23	GAPDH	0.317242	0.33907
1	24	GAPDH	0.332246	0.353488
1	25	GAPDH	0.342386	0.363041
1	26	GAPDH	0.350038	0.370107
1	27	GAPDH	0.354623	0.374106
1	28	GAPDH	0.357621	0.376518
1	29	GAPDH	0.358971	0.377281
1	30	GAPDH	0.360485	0.378209
1	31	GAPDH	0.360754	0.377891
1	32	GAPDH	0.361427	0.377978
1	33	GAPDH	0.362349	0.378313
1	34	GAPDH	0.362953	0.378331
1	35	GAPDH	0.362932	0.377723
1	36	GAPDH	0.363127	0.377332
1	37	GAPDH	0.364095	0.377713
1	38	GAPDH	0.3645	0.377532
1	39	GAPDH	0.364726	0.377172
1	40	GAPDH	0.36537	0.377229
2	1	GAPDH	-0.0370279	0.00107143
2	2	GAPDH	-0.0369061	0.000886354
2	3	GAPDH	-0.0367712	0.000714363
2	4	GAPDH	-0.0368112	0.000367512
2	5	GAPDH	-0.0367939	7.79251e-05
2	6	GAPDH	-0.0367982	-0.000233276
2	7	GAPDH	-0.0367348	-0.000476788
2	8	GAPDH	-0.0365925	-0.000641294
2	9	GAPDH	-0.036451	-0.000806683
2	10	GAPDH	-0.0359211	-0.000583692
2	11	GAPDH	-0.0350092	2.13609e-05
2	12	GAPDH	-0.0331631	0.00156057
2	13	GAPDH	-0.0295137	0.00490315
2	14	GAPDH	-0.0225021	0.0116079
2	15	GAPDH	-0.00979184	0.0240113
2	16	GAPDH	0.0127716	0.0462678
2	17	GAPDH	0.0489124	0.0821018
2	18	GAPDH	0.0996883	0.132571
2	19	GAPDH	0.158376	0.190951
2	20	GAPDH	0.214579	0.246848
2	21	GAPDH	0.262502	0.294464
2	22	GAPDH	0.297909	0.329564
2	23	GAPDH	0.323066	0.354414
2	24	GAPDH	0.341097	0.372138
2	25	GAPDH	0.353847	0.384581
2	26	GAPDH	0.363279	0.393707
2	27	GAPDH	0.370223	0.400343
2	28	GAPDH	0.374703	0.404517
2	29	GAPDH	0.376856	0.406363
2	30	GAPDH	0.377993	0.407193
2	31	GAPDH	0.377886	0.406779
2	32	GAPDH	0.378587	0.407173
2	33	GAPDH	0.379458	0.407738
2	34	GAPDH	0.380508	0.40848
2	35	GAPDH	0.37988	0.407546
2	36	GAPDH	0.379338	0.406697
2	37	GAPDH	0.380452	0.407504
2	38	GAPDH	0.380645	0.40739
2	39	GAPDH	0.380961	0.407399
2	40	GAPDH	0.380519	0.40665
3	1	GAPDH	-0.038616	0.0018701
3	2	GAPDH	-0.0384433	0.00141472
3	3	GAPDH	-0.0380477	0.00118226
3	4	GAPDH	-0.0379518	0.000650073
3	5	GAPDH	-0.0377006	0.000273223
3	6	GAPDH	-0.0374409	-9.51174e-05
3	7	GAPDH	-0.0372721	-0.000554385
3	8	GAPDH	-0.0369921	-0.000902442
3	9	GAPDH	-0.036731	-0.0012694
3	10	GAPDH	-0.0362368	-0.0014033
3	11	GAPDH	-0.0353235	-0.00111801
3	12	GAPDH	-0.0334085	0.000168841
3	13	GAPDH	-0.0298811	0.00306826
3	14	GAPDH	-0.0231616	0.00915969
3	15	GAPDH	-0.0107243	0.0209689
3	16	GAPDH	0.0112918	0.0423569
3	17	GAPDH	0.0464289	0.076866
3	18	GAPDH	0.0950014	0.12481
3	19	GAPDH	0.151011	0.180192
3	20	GAPDH	0.204951	0.233504
3	21	GAPDH	0.250228	0.278153
3	22	GAPDH	0.283907	0.311204
3	23	GAPDH	0.308554	0.335223
3	24	GAPDH	0.327056	0.353097
3	25	GAPDH	0.339389	0.364802
3	26	GAPDH	0.347817	0.372602
3	27	GAPDH	0.354447	0.378603
3	28	GAPDH	0.359065	0.382594
3	29	GAPDH	0.360363	0.383263
3	30	GAPDH	0.361297	0.383569
3	31	GAPDH	0.362009	0.383653
3	32	GAPDH	0.363072	0.384088
3	33	GAPDH	0.363499	0.383887
3	34	GAPDH	0.363959	0.383719
3	35	GAPDH	0.364475	0.383607
3	36	GAPDH	0.364839	0.383343
3	37	GAPDH	0.365236	0.383112
3	38	GAPDH	0.365491	0.382738
3	39	GAPDH	0.365981	0.382601
3	40	GAPDH	0.365951	0.381942
4	1	GAPDH	-0.0393683	0.00188512
4	2	GAPDH	-0.039283	0.00149396
4	3	GAPDH	-0.0390205	0.00128007
4	4	GAPDH	-0.0390133	0.000810859
4	5	GAPDH	-0.0390308	0.000316977
4	6	GAPDH	-0.0389884	-0.000117074
4	7	GAPDH	-0.0390504	-0.000655504
4	8	GAPDH	-0.0390689	-0.00115046
4	9	GAPDH	-0.038953	-0.00151098
4	10	GAPDH	-0.0384087	-0.0014431
4	11	GAPDH	-0.037517	-0.00102782
4	12	GAPDH	-0.0357133	0.00029946
4	13	GAPDH	-0.0323388	0.00319757
4	14	GAPDH	-0.025855	0.00920493
4	15	GAPDH	-0.0137237	0.0208599
4	16	GAPDH	0.00771786	0.041825
4	17	GAPDH	0.0421765	0.0758072
4	18	GAPDH	0.0910033	0.124158
4	19	GAPDH	0.148312	0.18099
4	20	GAPDH	0.203686	0.235888
4	21	GAPDH	0.249764	0.281489
4	22	GAPDH	0.28482	0.316068
4	23	GAPDH	0.309938	0.34071
4	24	GAPDH	0.328061	0.358356
4	25	GAPDH	0.340992	0.370811
4	26	GAPDH	0.34932	0.378663
4	27	GAPDH	0.355567	0.384434
4	28	GAPDH	0.360532	0.388922
4	29	GAPDH	0.362699	0.390613
4	30	GAPDH	0.363988	0.391425
4	31	GAPDH	0.364726	0.391687
4	32	GAPDH	0.365685	0.392169
4	33	GAPDH	0.366128	0.392136
4	34	GAPDH	0.366119	0.39165
4	35	GAPDH	0.366106	0.391161
4	36	GAPDH	0.36677	0.391349
4	37	GAPDH	0.367434	0.391536
4	38	GAPDH	0.367712	0.391338
4	39	GAPDH	0.368044	0.391193
4	40	GAPDH	0.367708	0.390381
5	1	PGR	-0.0455091	-5.08408e-07
5	2	PGR	-0.0453286	-1.94368e-05
5	3	PGR	-0.0447359	0.000373924
5	4	PGR	-0.0443454	0.000565024
5	5	PGR	-0.0440704	0.000640542
5	6	PGR	-0.0439271	0.000584521
5	7	PGR	-0.0438663	0.000445877
5	8	PGR	-0.0437818	0.000331015
5	9	PGR	-0.0436892	0.000224188
5	10	PGR	-0.0435347	0.000179235
5	11	PGR	-0.0435082	6.41851e-06
5	12	PGR	-0.0434179	-0.000102725
5	13	PGR	-0.0431932	-7.74531e-05
5	14	PGR	-0.0430879	-0.000171547
5	15	PGR	-0.0430838	-0.000366804
5	16	PGR	-0.0430087	-0.00049114
5	17	PGR	-0.0428517	-0.000533504
5	18	PGR	-0.0427067	-0.000587908
5	19	PGR	-0.0425595	-0.000640171
5	20	PGR	-0.0424065	-0.000686499
5	21	PGR	-0.0422197	-0.000699083
5	22	PGR	-0.0421488	-0.000827635
5	23	PGR	-0.0420907	-0.000968925
5	24	PGR	-0.041964	-0.00104159
5	25	PGR	-0.0417591	-0.0010361
5	26	PGR	-0.0414566	-0.000933006
5	27	PGR	-0.0408971	-0.00057292
5	28	PGR	-0.0399403	0.000184473
5	29	PGR	-0.0383131	0.00161227
5	30	PGR	-0.0351365	0.00458952
5	31	PGR	-0.0292048	0.0103218
5	32	PGR	-0.0185437	0.0207835
5	33	PGR	-0.000506595	0.0386212
5	34	PGR	0.0280836	0.067012
5	35	PGR	0.0663785	0.105107
5	36	PGR	0.109114	0.147644
5	37	PGR	0.148544	0.186874
5	38	PGR	0.17985	0.217981
5	39	PGR	0.204818	0.242749
5	40	PGR	0.221702	0.259434
6	1	PGR	-0.0444438	0.000829107
6	2	PGR	-0.0443896	0.000754587
6	3	PGR	-0.0442617	0.000753853
6	4	PGR	-0.0441877	0.000699118
6	5	PGR	-0.044189	0.000569106
6	6	PGR	-0.0442036	0.000425821
6	7	PGR	-0.0442019	0.000298842
6	8	PGR	-0.0441467	0.000225413
6	9	PGR	-0.0440869	0.0001565
6	10	PGR	-0.0439899	0.000124802
6	11	PGR	-0.0438941	9.19008e-05
6	12	PGR	-0.0438961	-3.87631e-05
6	13	PGR	-0.0438741	-0.000145451
6	14	PGR	-0.0438393	-0.000239432
6	15	PGR	-0.0437614	-0.000290222
6	16	PGR	-0.0437918	-0.000449265
6	17	PGR	-0.0438395	-0.00062569
6	18	PGR	-0.0438174	-0.000732259
6	19	PGR	-0.043862	-0.000905574
6	20	PGR	-0.0438735	-0.00104577
6	21	PGR	-0.0436808	-0.000981777
6	22	PGR	-0.043558	-0.000987681
6	23	PGR	-0.0434792	-0.00103754
6	24	PGR	-0.0433259	-0.00101292
6	25	PGR	-0.0429132	-0.000728943
6	26	PGR	-0.0425389	-0.00048336
6	27	PGR	-0.0417717	0.000155234
6	28	PGR	-0.0401672	0.00163097
6	29	PGR	-0.0370964	0.00457308
6	30	PGR	-0.0311461	0.0103947
6	31	PGR	-0.0204167	0.0209954
6	32	PGR	-0.0014942	0.0397892
6	33	PGR	0.0289448	0.0700995
6	34	PGR	0.0707254	0.111751
6	35	PGR	0.118461	0.159359
6	36	PGR	0.161786	0.202554
6	37	PGR	0.196484	0.237124
6	38	PGR	0.222393	0.262904
6	39	PGR	0.241351	0.281734
6	40	PGR	0.254196	0.29445
7	1	PGR	-0.0488001	0.000330362
7	2	PGR	-0.0486347	0.00036695
7	3	PGR	-0.0483845	0.000488315
7	4	PGR	-0.04819	0.000553919
7	5	PGR	-0.0481015	0.00051355
7	6	PGR	-0.0480645	0.000421672
7	7	PGR	-0.0479963	0.000361023
7	8	PGR	-0.0478905	0.000338032
7	9	PGR	-0.047795	0.000304667
7	10	PGR	-0.0477474	0.000223394
7	11	PGR	-0.0478143	2.76321e-05
7	12	PGR	-0.0478809	-0.00016778
7	13	PGR	-0.0478057	-0.000221444
7	14	PGR	-0.0476436	-0.000188172
7	15	PGR	-0.0475827	-0.000256167
7	16	PGR	-0.0475726	-0.000374886
7	17	PGR	-0.0475869	-0.000518107
7	18	PGR	-0.0475709	-0.000630929
7	19	PGR	-0.0476055	-0.000794344
7	20	PGR	-0.0475209	-0.000838573
7	21	PGR	-0.0474497	-0.000896272
7	22	PGR	-0.0474107	-0.000986086
7	23	PGR	-0.047276	-0.000980273
7	24	PGR	-0.0470859	-0.000919005
7	25	PGR	-0.0468741	-0.000836037
7	26	PGR	-0.0465267	-0.000617494
7	27	PGR	-0.0457319	4.84109e-05
7	28	PGR	-0.0441205	0.00153093
7	29	PGR	-0.0411086	0.00441403
7	30	PGR	-0.035318	0.0100757
7	31	PGR	-0.0245216	0.0207433
7	32	PGR	-0.00573886	0.0393972
7	33	PGR	0.0244847	0.0694919
7	34	PGR	0.0669549	0.111833
7	35	PGR	0.115259	0.160008
7	36	PGR	0.15931	0.20393
7	37	PGR	0.195613	0.240105
7	38	PGR	0.222089	0.266452
7	39	PGR	0.241013	0.285247
7	40	PGR	0.253578	0.297684
8	1	PGR	-0.0452449	-6.41567e-05
8	2	PGR	-0.0451413	-0.00010131
8	3	PGR	-0.0447141	0.000185261
8	4	PGR	-0.0441986	0.000560076
8	5	PGR	-0.0437996	0.000818293
8	6	PGR	-0.0437828	0.000694464
8	7	PGR	-0.0436988	0.000637719
8	8	PGR	-0.0436269	0.000569009
8	9	PGR	-0.0436636	0.000391576
8	10	PGR	-0.0437418	0.000172714
8	11	PGR	-0.0437534	2.0371e-05
8	12	PGR	-0.0437116	-7.84843e-05
8	13	PGR	-0.0435911	-9.87099e-05
8	14	PGR	-0.0435707	-0.000218997
8	15	PGR	-0.0435741	-0.000363107
8	16	PGR	-0.0435553	-0.000485
8	17	PGR	-0.0434803	-0.000550715
8	18	PGR	-0.0434695	-0.000680553
8	19	PGR	-0.0434242	-0.000775948
8	20	PGR	-0.043411	-0.000903469
8	21	PGR	-0.0433459	-0.000979053
8	22	PGR	-0.0433238	-0.00109769
8	23	PGR	-0.043364	-0.00127851
8	24	PGR	-0.0432597	-0.00131498
8	25	PGR	-0.0430557	-0.00125166
8	26	PGR	-0.042708	-0.00104463
8	27	PGR	-0.0421514	-0.000628755
8	28	PGR	-0.0410915	0.000290493
8	29	PGR	-0.039278	0.0019633
8	30	PGR	-0.0356536	0.00544698
8	31	PGR	-0.0293768	0.0115831
8	32	PGR	-0.0182968	0.0225224
8	33	PGR	0.000152098	0.0408306
8	34	PGR	0.0284044	0.0689422
8	35	PGR	0.0653655	0.105763
8	36	PGR	0.1069	0.147156
8	37	PGR	0.145648	0.185764
8	38	PGR	0.179122	0.219097
8	39	PGR	0.205398	0.245233
8	40	PGR	0.222812	0.262505
9	1	TET1	-0.024722	-0.000170346
9	2	TET1	-0.0244916	-0.000138678
9	3	TET1	-0.0239649	0.00018929
9	4	TET1	-0.0236421	0.000313333
9	5	TET1	-0.0235383	0.000218363
9	6	TET1	-0.0233156	0.000242359
9	7	TET1	-0.0231705	0.000188725
9	8	TET1	-0.0229278	0.000232754
9	9	TET1	-0.0226857	0.000276107
9	10	TET1	-0.0225664	0.000196634
9	11	TET1	-0.0224771	8.72163e-05
9	12	TET1	-0.0223812	-1.55967e-05
9	13	TET1	-0.0221779	-1.10171e-05
9	14	TET1	-0.0220746	-0.000106482
9	15	TET1	-0.0219638	-0.000194329
9	16	TET1	-0.0219717	-0.000401005
9	17	TET1	-0.021855	-0.000483057
9	18	TET1	-0.0217397	-0.000566414
9	19	TET1	-0.0215175	-0.000542942
9	20	TET1	-0.0214387	-0.000662901
9	21	TET1	-0.0213732	-0.000796194
9	22	TET1	-0.0211814	-0.000803105
9	23	TET1	-0.0209071	-0.000727542
9	24	TET1	-0.0204657	-0.000484836
9	25	TET1	-0.0197327	4.94594e-05
9	26	TET1	-0.0186455	0.000937875
9	27	TET1	-0.0165214	0.0028633
9	28	TET1	-0.0125699	0.00661604
9	29	TET1	-0.00565388	0.0133333
9	30	TET1	0.00566444	0.0244529
9	31	TET1	0.0233932	0.041983
9	32	TET1	0.0474645	0.0658555
9	33	TET1	0.0748672	0.0930595
9	34	TET1	0.0990958	0.117089
9	35	TET1	0.115316	0.133111
9	36	TET1	0.123992	0.141588
9	37	TET1	0.128699	0.146096
9	38	TET1	0.132114	0.149312
9	39	TET1	0.135195	0.152195
9	40	TET1	0.137111	0.153912
10	1	TET1	-0.0280253	0.000915813
10	2	TET1	-0.0278672	0.000897868
10	3	TET1	-0.0278199	0.000769164
10	4	TET1	-0.0283465	6.64971e-05
10	5	TET1	-0.0278009	0.000436049
10	6	TET1	-0.0275587	0.000502105
10	7	TET1	-0.0274747	0.000410066
10	8	TET1	-0.0275163	0.000192451
10	9	TET1	-0.0275186	1.40533e-05
10	10	TET1	-0.0273356	2.10321e-05
10	11	TET1	-0.0271853	-4.72703e-06
10	12	TET1	-0.0270706	-6.60813e-05
10	13	TET1	-0.0269814	-0.000152928
10	14	TET1	-0.0268604	-0.000208023
10	15	TET1	-0.0268003	-0.000323923
10	16	TET1	-0.0267008	-0.000400453
10	17	TET1	-0.0267188	-0.000594513
10	18	TET1	-0.0266532	-0.000705037
10	19	TET1	-0.0265336	-0.000761454
10	20	TET1	-0.0264602	-0.000864123
10	21	TET1	-0.0263028	-0.000882769
10	22	TET1	-0.0261933	-0.00094927
10	23	TET1	-0.0259925	-0.000924543
10	24	TET1	-0.0254349	-0.000543043
10	25	TET1	-0.0246461	6.9754e-05
10	26	TET1	-0.0232689	0.00127087
10	27	TET1	-0.0207349	0.00362884
10	28	TET1	-0.016173	0.0080147
10	29	TET1	-0.00832259	0.015689
10	30	TET1	0.00460889	0.0284444
10	31	TET1	0.0240898	0.0477493
10	32	TET1	0.0496419	0.0731254
10	33	TET1	0.0771161	0.100424
10	34	TET1	0.100134	0.123266
10	35	TET1	0.114512	0.137467
10	36	TET1	0.121732	0.144511
10	37	TET1	0.125827	0.14843
10	38	TET1	0.128991	0.151418
10	39	TET1	0.131744	0.153995
10	40	TET1	0.133768	0.155843
11	1	TET1	-0.026981	0.000618426
11	2	TET1	-0.0268402	0.000591854
11	3	TET1	-0.0265963	0.000668455
11	4	TET1	-0.0265698	0.000527575
11	5	TET1	-0.0265807	0.000349439
11	6	TET1	-0.0264307	0.000332056
11	7	TET1	-0.0262123	0.000383096
11	8	TET1	-0.026144	0.000284075
11	9	TET1	-0.0260648	0.000195922
11	10	TET1	-0.0259816	0.000111796
11	11	TET1	-0.0259628	-3.66493e-05
11	12	TET1	-0.0258715	-0.000112732
11	13	TET1	-0.0258446	-0.000253151
11	14	TET1	-0.0256608	-0.000236666
11	15	TET1	-0.0256114	-0.000354586
11	16	TET1	-0.025632	-0.000542501
11	17	TET1	-0.025586	-0.00066388
11	18	TET1	-0.0255756	-0.000820824
11	19	TET1	-0.0254149	-0.000827469
11	20	TET1	-0.0252989	-0.000878798
11	21	TET1	-0.0252852	-0.00103241
11	22	TET1	-0.0251269	-0.00104144
11	23	TET1	-0.0248279	-0.000909771
11	24	TET1	-0.0243429	-0.000592087
11	25	TET1	-0.0235513	3.21625e-05
11	26	TET1	-0.0220697	0.00134645
11	27	TET1	-0.0191769	0.00407193
11	28	TET1	-0.014157	0.00892449
11	29	TET1	-0.00545183	0.0174623
11	30	TET1	0.00875602	0.0315029
11	31	TET1	0.0294585	0.052038
11	32	TET1	0.0557625	0.0781747
11	33	TET1	0.0829186	0.105163
11	34	TET1	0.104478	0.126556
11	35	TET1	0.117029	0.138939
11	36	TET1	0.123422	0.145165
11	37	TET1	0.1272	0.148776
11	38	TET1	0.130076	0.151484
11	39	TET1	0.132805	0.154046
11	40	TET1	0.134967	0.156041
12	1	TET1	-0.0261488	0.000110566
12	2	TET1	-0.0259385	0.000118431
12	3	TET1	-0.0254484	0.000406137
12	4	TET1	-0.0251985	0.000453718
12	5	TET1	-0.0250672	0.000382596
12	6	TET1	-0.0248118	0.000435575
12	7	TET1	-0.0246003	0.000444778
12	8	TET1	-0.0245096	0.000333002
12	9	TET1	-0.0244905	0.000149782
12	10	TET1	-0.0242662	0.000171653
12	11	TET1	-0.0242282	7.32428e-06
12	12	TET1	-0.0241218	-8.87477e-05
12	13	TET1	-0.023904	-7.32696e-05
12	14	TET1	-0.023876	-0.000247653
12	15	TET1	-0.0238567	-0.000430792
12	16	TET1	-0.023753	-0.000529427
12	17	TET1	-0.0236166	-0.000595412
12	18	TET1	-0.0235558	-0.000737012
12	19	TET1	-0.0234226	-0.000806199
12	20	TET1	-0.0233444	-0.000930384
12	21	TET1	-0.0232675	-0.00105588
12	22	TET1	-0.0231592	-0.00115001
12	23	TET1	-0.0227974	-0.000990592
12	24	TET1	-0.0222898	-0.000685357
12	25	TET1	-0.0213344	6.76154e-05
12	26	TET1	-0.0198129	0.0013868
12	27	TET1	-0.0169155	0.00408176
12	28	TET1	-0.0117167	0.00907817
12	29	TET1	-0.00271462	0.0178779
12	30	TET1	0.0119794	0.0323695
12	31	TET1	0.0335787	0.0537664
12	32	TET1	0.0610685	0.0810539
12	33	TET1	0.089607	0.10939
12	34	TET1	0.112435	0.132015
12	35	TET1	0.126712	0.14609
12	36	TET1	0.134009	0.153184
12	37	TET1	0.138206	0.157179
12	38	TET1	0.141686	0.160457
12	39	TET1	0.144389	0.162958
12	40	TET1	0.14663	0.164996
13	1	WISP1	-0.0419573	0.000237659
13	2	WISP1	-0.0418047	0.000285663
13	3	WISP1	-0.0416018	0.000384031
13	4	WISP1	-0.0414951	0.000386191
13	5	WISP1	-0.0415187	0.000257943
13	6	WISP1	-0.041441	0.000231068
13	7	WISP1	-0.0412997	0.000267798
13	8	WISP1	-0.0412261	0.000236792
13	9	WISP1	-0.0412108	0.000147581
13	10	WISP1	-0.0411815	7.22659e-05
13	11	WISP1	-0.0411122	3.70348e-05
13	12	WISP1	-0.0410655	-2.08312e-05
13	13	WISP1	-0.0410278	-8.77086e-05
13	14	WISP1	-0.0409608	-0.000125365
13	15	WISP1	-0.0409298	-0.000198933
13	16	WISP1	-0.0407465	-0.0001202
13	17	WISP1	-0.0407125	-0.000190747
13	18	WISP1	-0.0407216	-0.000304403
13	19	WISP1	-0.0407391	-0.000426482
13	20	WISP1	-0.0406813	-0.000473254
13	21	WISP1	-0.0406274	-0.00052396
13	22	WISP1	-0.0406367	-0.000637846
13	23	WISP1	-0.0406139	-0.000719629
13	24	WISP1	-0.0405177	-0.000728042
13	25	WISP1	-0.0403638	-0.000678708
13	26	WISP1	-0.0401761	-0.000595587
13	27	WISP1	-0.0398709	-0.000394903
13	28	WISP1	-0.0392873	8.40863e-05
13	29	WISP1	-0.0381763	0.00109051
13	30	WISP1	-0.0361309	0.0030313
13	31	WISP1	-0.0321942	0.00686342
13	32	WISP1	-0.0248209	0.0141322
13	33	WISP1	-0.0116092	0.0272393
13	34	WISP1	0.0105151	0.049259
13	35	WISP1	0.0435228	0.0821621
13	36	WISP1	0.0830877	0.121622
13	37	WISP1	0.117888	0.156318
13	38	WISP1	0.140394	0.178719
13	39	WISP1	0.154968	0.193189
13	40	WISP1	0.164448	0.202564
14	1	WISP1	-0.0411381	4.75965e-05
14	2	WISP1	-0.0409357	0.000161246
14	3	WISP1	-0.0407155	0.000292602
14	4	WISP1	-0.040578	0.000341349
14	5	WISP1	-0.0405337	0.000296893
14	6	WISP1	-0.0405445	0.000197244
14	7	WISP1	-0.0404846	0.000168378
14	8	WISP1	-0.0404174	0.000146796
14	9	WISP1	-0.0403868	8.85866e-05
14	10	WISP1	-0.0403429	4.37696e-05
14	11	WISP1	-0.040248	4.98364e-05
14	12	WISP1	-0.0401616	4.74355e-05
14	13	WISP1	-0.0401313	-1.10309e-05
14	14	WISP1	-0.0400953	-6.37903e-05
14	15	WISP1	-0.0400681	-0.000125427
14	16	WISP1	-0.0400824	-0.000228508
14	17	WISP1	-0.0400317	-0.000266597
14	18	WISP1	-0.0400179	-0.000341577
14	19	WISP1	-0.0399262	-0.000338617
14	20	WISP1	-0.0399763	-0.000477524
14	21	WISP1	-0.0399708	-0.000560823
14	22	WISP1	-0.0399287	-0.000607488
14	23	WISP1	-0.0398452	-0.000612791
14	24	WISP1	-0.0397913	-0.000647662
14	25	WISP1	-0.0396478	-0.000593021
14	26	WISP1	-0.0394076	-0.000441552
14	27	WISP1	-0.0388657	1.15345e-05
14	28	WISP1	-0.0378577	0.000930785
14	29	WISP1	-0.0359985	0.0027012
14	30	WISP1	-0.0324488	0.00616214
14	31	WISP1	-0.0257985	0.0127236
14	32	WISP1	-0.0136821	0.0247513
14	33	WISP1	0.00703785	0.0453824
14	34	WISP1	0.0383976	0.0766534
14	35	WISP1	0.0773492	0.115516
14	36	WISP1	0.112788	0.150867
14	37	WISP1	0.13609	0.174079
14	38	WISP1	0.151923	0.189824
14	39	WISP1	0.163916	0.201728
14	40	WISP1	0.17185	0.209573
15	1	WISP1	-0.0415442	5.9307e-05
15	2	WISP1	-0.0413736	8.32009e-05
15	3	WISP1	-0.0410881	0.00022199
15	4	WISP1	-0.0408438	0.000319574
15	5	WISP1	-0.0406142	0.000402443
15	6	WISP1	-0.0404887	0.000381164
15	7	WISP1	-0.0403983	0.000324856
15	8	WISP1	-0.0402921	0.000284358
15	9	WISP1	-0.0401473	0.000282398
15	10	WISP1	-0.0401179	0.000165048
15	11	WISP1	-0.0400525	8.37582e-05
15	12	WISP1	-0.039987	2.55788e-06
15	13	WISP1	-0.0398379	4.87485e-06
15	14	WISP1	-0.0397582	-6.20949e-05
15	15	WISP1	-0.0396263	-7.69701e-05
15	16	WISP1	-0.0396282	-0.000225598
15	17	WISP1	-0.0395766	-0.000320731
15	18	WISP1	-0.0395544	-0.000445275
15	19	WISP1	-0.0393715	-0.000409099
15	20	WISP1	-0.0393811	-0.000565427
15	21	WISP1	-0.0394033	-0.000734336
15	22	WISP1	-0.0393625	-0.000840235
15	23	WISP1	-0.0393408	-0.000965267
15	24	WISP1	-0.0391635	-0.000934742
15	25	WISP1	-0.0389288	-0.000846747
15	26	WISP1	-0.0387392	-0.00080391
15	27	WISP1	-0.0383626	-0.000574004
15	28	WISP1	-0.0375049	0.000136975
15	29	WISP1	-0.0361187	0.0013764
15	30	WISP1	-0.0335304	0.00381804
15	31	WISP1	-0.0283974	0.00880426
15	32	WISP1	-0.0190882	0.0179668
15	33	WISP1	-0.00236173	0.0345465
15	34	WISP1	0.0244933	0.0612548
15	35	WISP1	0.0617012	0.0983159
15	36	WISP1	0.102296	0.138764
15	37	WISP1	0.133683	0.170004
15	38	WISP1	0.152265	0.18844
15	39	WISP1	0.16524	0.201268
15	40	WISP1	0.174135	0.210016
16	1	WISP1	-0.0418782	7.72331e-05
16	2	WISP1	-0.0415922	0.000185186
16	3	WISP1	-0.0411617	0.000437549
16	4	WISP1	-0.0408914	0.000529781
16	5	WISP1	-0.0407472	0.000495852
16	6	WISP1	-0.0406074	0.000457617
16	7	WISP1	-0.0404016	0.000485323
16	8	WISP1	-0.0403422	0.000366555
16	9	WISP1	-0.0403	0.000230687
16	10	WISP1	-0.0401756	0.000177022
16	11	WISP1	-0.0400872	8.73404e-05
16	12	WISP1	-0.0399851	1.12935e-05
16	13	WISP1	-0.039863	-4.47486e-05
16	14	WISP1	-0.0397672	-0.000126953
16	15	WISP1	-0.0397098	-0.000247681
16	16	WISP1	-0.0396116	-0.000327603
16	17	WISP1	-0.0395207	-0.000414758
16	18	WISP1	-0.0394655	-0.000537695
16	19	WISP1	-0.0394321	-0.000682388
16	20	WISP1	-0.0393661	-0.00079444
16	21	WISP1	-0.0392928	-0.000899239
16	22	WISP1	-0.0392226	-0.00100722
16	23	WISP1	-0.0391857	-0.00114842
16	24	WISP1	-0.0390184	-0.00115915
16	25	WISP1	-0.038874	-0.00119287
16	26	WISP1	-0.0384135	-0.000910494
16	27	WISP1	-0.0378395	-0.000514566
16	28	WISP1	-0.0369285	0.000218375
16	29	WISP1	-0.0351638	0.00180496
16	30	WISP1	-0.0320848	0.00470586
16	31	WISP1	-0.026031	0.0105815
16	32	WISP1	-0.0151564	0.021278
16	33	WISP1	0.00350604	0.0397624
16	34	WISP1	0.0320637	0.0681419
16	35	WISP1	0.0687157	0.104616
16	36	WISP1	0.103921	0.139643
16	37	WISP1	0.130069	0.165613
16	38	WISP1	0.150145	0.185511
16	39	WISP1	0.164757	0.199945
16	40	WISP1	0.17461	0.209619
17	1	NRCAM	-0.0145787	-0.000138309
17	2	NRCAM	-0.0142355	-8.6809e-06
17	3	NRCAM	-0.013843	0.000170146
17	4	NRCAM	-0.0136965	0.000102912
17	5	NRCAM	-0.0136191	-3.32606e-05
17	6	NRCAM	-0.0135539	-0.000181712
17	7	NRCAM	-0.0132222	-6.37398e-05
17	8	NRCAM	-0.0127664	0.000178424
17	9	NRCAM	-0.0121883	0.000542829
17	10	NRCAM	-0.0120863	0.000431201
17	11	NRCAM	-0.0119527	0.000351169
17	12	NRCAM	-0.0119836	0.000106568
17	13	NRCAM	-0.0119093	-3.27132e-05
17	14	NRCAM	-0.0118492	-0.000186313
17	15	NRCAM	-0.0119079	-0.000458627
17	16	NRCAM	-0.0119044	-0.000668876
17	17	NRCAM	-0.0119206	-0.000898649
17	18	NRCAM	-0.0117683	-0.000960047
17	19	NRCAM	-0.0114392	-0.000844601
17	20	NRCAM	-0.0108875	-0.00050655
17	21	NRCAM	-0.00959232	0.000574961
17	22	NRCAM	-0.00757674	0.00237688
17	23	NRCAM	-0.00360144	0.00613852
17	24	NRCAM	0.00416728	0.0136936
17	25	NRCAM	0.0185154	0.027828
17	26	NRCAM	0.0446398	0.0537388
17	27	NRCAM	0.0880677	0.096953
17	28	NRCAM	0.150162	0.158834
17	29	NRCAM	0.220552	0.22901
17	30	NRCAM	0.27653	0.284774
17	31	NRCAM	0.307669	0.3157
17	32	NRCAM	0.336342	0.344159
17	33	NRCAM	0.363088	0.370691
17	34	NRCAM	0.383332	0.390722
17	35	NRCAM	0.398154	0.40533
17	36	NRCAM	0.409626	0.416588
17	37	NRCAM	0.418171	0.42492
17	38	NRCAM	0.424358	0.430894
17	39	NRCAM	0.430635	0.436956
17	40	NRCAM	0.434687	0.440795
18	1	NRCAM	-0.0414863	-2.00247e-05
18	2	NRCAM	-0.0412703	-2.86197e-05
18	3	NRCAM	-0.0408436	0.000173421
18	4	NRCAM	-0.0405563	0.000236143
18	5	NRCAM	-0.0402935	0.000274289
18	6	NRCAM	-0.0400874	0.000255691
18	7	NRCAM	-0.0398863	0.000232229
18	8	NRCAM	-0.0397699	0.000123952
18	9	NRCAM	-0.0395637	0.000105485
18	10	NRCAM	-0.0393409	0.000103629
18	11	NRCAM	-0.0392448	-2.48529e-05
18	12	NRCAM	-0.0391378	-0.000142517
18	13	NRCAM	-0.0390771	-0.000306464
18	14	NRCAM	-0.0390173	-0.000471264
18	15	NRCAM	-0.0389063	-0.000584927
18	16	NRCAM	-0.0387237	-0.00062699
18	17	NRCAM	-0.0385394	-0.000667299
18	18	NRCAM	-0.0383562	-0.000708781
18	19	NRCAM	-0.0380742	-0.000651408
18	20	NRCAM	-0.0374575	-0.000259374
18	21	NRCAM	-0.0363788	0.000594704
18	22	NRCAM	-0.0344046	0.00234433
18	23	NRCAM	-0.030364	0.00616025
18	24	NRCAM	-0.0227563	0.0135433
18	25	NRCAM	-0.00883202	0.027243
18	26	NRCAM	0.0166949	0.0525452
18	27	NRCAM	0.0596494	0.0952751
18	28	NRCAM	0.122219	0.15762
18	29	NRCAM	0.195012	0.230188
18	30	NRCAM	0.255334	0.290286
18	31	NRCAM	0.288433	0.32316
18	32	NRCAM	0.314604	0.349106
18	33	NRCAM	0.341322	0.3756
18	34	NRCAM	0.362018	0.396071
18	35	NRCAM	0.376174	0.410003
18	36	NRCAM	0.386829	0.420433
18	37	NRCAM	0.395588	0.428968
18	38	NRCAM	0.402211	0.435366
18	39	NRCAM	0.407562	0.440492
18	40	NRCAM	0.411448	0.444153
19	1	NRCAM	-0.0287203	-0.000376705
19	2	NRCAM	-0.0286946	-0.000473954
19	3	NRCAM	-0.0278226	0.00027498
19	4	NRCAM	-0.0274982	0.000476443
19	5	NRCAM	-0.0274191	0.00043249
19	6	NRCAM	-0.02743	0.000298597
19	7	NRCAM	-0.0274249	0.000180618
19	8	NRCAM	-0.0272891	0.000193502
19	9	NRCAM	-0.0272185	0.000141017
19	10	NRCAM	-0.0272752	-3.87003e-05
19	11	NRCAM	-0.0273441	-0.000230527
19	12	NRCAM	-0.0274045	-0.000413996
19	13	NRCAM	-0.0274205	-0.000552974
19	14	NRCAM	-0.027243	-0.00049849
19	15	NRCAM	-0.0272156	-0.000594099
19	16	NRCAM	-0.0272501	-0.000751617
19	17	NRCAM	-0.0271392	-0.000763777
19	18	NRCAM	-0.027075	-0.00082251
19	19	NRCAM	-0.0267263	-0.000596853
19	20	NRCAM	-0.026129	-0.00012255
19	21	NRCAM	-0.0251476	0.000735865
19	22	NRCAM	-0.0231078	0.00265258
19	23	NRCAM	-0.0190461	0.00659133
19	24	NRCAM	-0.0109342	0.0145802
19	25	NRCAM	0.00370646	0.0290979
19	26	NRCAM	0.0306259	0.0558943
19	27	NRCAM	0.075291	0.100436
19	28	NRCAM	0.138715	0.163738
19	29	NRCAM	0.210065	0.234964
19	30	NRCAM	0.265639	0.290416
19	31	NRCAM	0.296482	0.321136
19	32	NRCAM	0.324433	0.348963
19	33	NRCAM	0.350383	0.374791
19	34	NRCAM	0.370065	0.394349
19	35	NRCAM	0.3846	0.408761
19	36	NRCAM	0.395406	0.419445
19	37	NRCAM	0.403196	0.427112
19	38	NRCAM	0.409794	0.433586
19	39	NRCAM	0.415263	0.438932
19	40	NRCAM	0.418508	0.442054
20	1	NRCAM	-0.0354289	0.000266968
20	2	NRCAM	-0.0350453	0.00038137
20	3	NRCAM	-0.0345632	0.00059425
20	4	NRCAM	-0.034322	0.000566271
20	5	NRCAM	-0.0342335	0.000385574
20	6	NRCAM	-0.0339806	0.000369311
20	7	NRCAM	-0.0338155	0.000265218
20	8	NRCAM	-0.0336033	0.000208178
20	9	NRCAM	-0.0334713	7.10109e-05
20	10	NRCAM	-0.0333521	-7.90157e-05
20	11	NRCAM	-0.0333626	-0.000358668
20	12	NRCAM	-0.0331671	-0.00043243
20	13	NRCAM	-0.0330143	-0.000548832
20	14	NRCAM	-0.0329124	-0.000716133
20	15	NRCAM	-0.032758	-0.000830903
20	16	NRCAM	-0.0325752	-0.000917261
20	17	NRCAM	-0.0324421	-0.0010534
20	18	NRCAM	-0.0319757	-0.000856162
20	19	NRCAM	-0.0315842	-0.000733889
20	20	NRCAM	-0.0308612	-0.000280081
20	21	NRCAM	-0.0294154	0.00089652
20	22	NRCAM	-0.0265923	0.00345045
20	23	NRCAM	-0.0211152	0.00865831
20	24	NRCAM	-0.0108047	0.0186996
20	25	NRCAM	0.00811362	0.0373487
20	26	NRCAM	0.0417622	0.0707281
20	27	NRCAM	0.0953829	0.12408
20	28	NRCAM	0.166463	0.19489
20	29	NRCAM	0.237083	0.265242
20	30	NRCAM	0.284718	0.312607
20	31	NRCAM	0.312711	0.340331
20	32	NRCAM	0.341311	0.368662
20	33	NRCAM	0.36614	0.393222
20	34	NRCAM	0.384746	0.411559
20	35	NRCAM	0.398643	0.425186
20	36	NRCAM	0.408785	0.435058
20	37	NRCAM	0.417207	0.443211
20	38	NRCAM	0.42438	0.450116
20	39	NRCAM	0.429802	0.455268
20	40	NRCAM	0.4337	0.458897
21	1	ITGA10	-0.0416882	0.000106903
21	2	ITGA10	-0.0415706	0.000142067
21	3	ITGA10	-0.0412404	0.000389964
21	4	ITGA10	-0.0410567	0.000491303
21	5	ITGA10	-0.0409512	0.000514442
21	6	ITGA10	-0.0409669	0.000416389
21	7	ITGA10	-0.0407698	0.000531136
21	8	ITGA10	-0.0407755	0.000443004
21	9	ITGA10	-0.0408805	0.00025573
21	10	ITGA10	-0.0409133	0.000140567
21	11	ITGA10	-0.0412289	-0.000257468
21	12	ITGA10	-0.0410635	-0.000174338
21	13	ITGA10	-0.0409275	-0.000120723
21	14	ITGA10	-0.0408733	-0.000148885
21	15	ITGA10	-0.0409504	-0.000308342
21	16	ITGA10	-0.0410018	-0.000442109
21	17	ITGA10	-0.040855	-0.000377705
21	18	ITGA10	-0.0408587	-0.000463711
21	19	ITGA10	-0.0408643	-0.000551671
21	20	ITGA10	-0.040975	-0.000744738
21	21	ITGA10	-0.0409966	-0.000848702
21	22	ITGA10	-0.0407948	-0.000729232
21	23	ITGA10	-0.0407321	-0.000748956
21	24	ITGA10	-0.0406713	-0.000770462
21	25	ITGA10	-0.0405469	-0.000728425
21	26	ITGA10	-0.0403774	-0.000641316
21	27	ITGA10	-0.0400256	-0.000371899
21	28	ITGA10	-0.0394508	0.000120571
21	29	ITGA10	-0.0381011	0.00138794
21	30	ITGA10	-0.035669	0.00373763
21	31	ITGA10	-0.0314725	0.00785177
21	32	ITGA10	-0.024113	0.0151289
21	33	ITGA10	-0.0123782	0.0267814
21	34	ITGA10	0.00353885	0.0426161
21	35	ITGA10	0.0201715	0.0591663
21	36	ITGA10	0.033955	0.0728675
21	37	ITGA10	0.0457116	0.0845418
21	38	ITGA10	0.0567189	0.0954667
21	39	ITGA10	0.0660251	0.104691
21	40	ITGA10	0.0723474	0.11093
22	1	ITGA10	-0.0444458	0.000914238
22	2	ITGA10	-0.0443729	0.000913262
22	3	ITGA10	-0.044358	0.000854339
22	4	ITGA10	-0.0443685	0.000770014
22	5	ITGA10	-0.0443726	0.000692021
22	6	ITGA10	-0.0444394	0.000551403
22	7	ITGA10	-0.0444783	0.000438605
22	8	ITGA10	-0.0445144	0.000328635
22	9	ITGA10	-0.0446309	0.000138313
22	10	ITGA10	-0.044648	4.73382e-05
22	11	ITGA10	-0.044536	8.54891e-05
22	12	ITGA10	-0.0445839	-3.62086e-05
22	13	ITGA10	-0.0446418	-0.000168024
22	14	ITGA10	-0.0446326	-0.000232632
22	15	ITGA10	-0.0446402	-0.000314145
22	16	ITGA10	-0.0445739	-0.000321647
22	17	ITGA10	-0.0444674	-0.000288976
22	18	ITGA10	-0.044479	-0.000374434
22	19	ITGA10	-0.0445666	-0.00053591
22	20	ITGA10	-0.0446306	-0.000673738
22	21	ITGA10	-0.0446584	-0.000775431
22	22	ITGA10	-0.0446064	-0.000797302
22	23	ITGA10	-0.0445415	-0.000806239
22	24	ITGA10	-0.0445137	-0.000852313
22	25	ITGA10	-0.044562	-0.000974417
22	26	ITGA10	-0.0446149	-0.00110123
22	27	ITGA10	-0.0444302	-0.000990309
22	28	ITGA10	-0.0443579	-0.000991899
22	29	ITGA10	-0.0441923	-0.000900119
22	30	ITGA10	-0.043586	-0.00036773
22	31	ITGA10	-0.0426904	0.000454028
22	32	ITGA10	-0.0410297	0.00204089
22	33	ITGA10	-0.0378951	0.00510164
22	34	ITGA10	-0.0322843	0.0106386
22	35	ITGA10	-0.022648	0.020201
22	36	ITGA10	-0.00785916	0.034916
22	37	ITGA10	0.0111762	0.0538775
22	38	ITGA10	0.0308665	0.0734939
22	39	ITGA10	0.0465762	0.0891298
22	40	ITGA10	0.0570399	0.0995197
23	1	ITGA10	-0.0457219	0.000270463
23	2	ITGA10	-0.0456607	0.000215143
23	3	ITGA10	-0.0453834	0.000375853
23	4	ITGA10	-0.0450246	0.000617983
23	5	ITGA10	-0.0449321	0.000593992
23	6	ITGA10	-0.0448594	0.000550035
23	7	ITGA10	-0.0448646	0.000428248
23	8	ITGA10	-0.0448823	0.000293967
23	9	ITGA10	-0.0447807	0.000279026
23	10	ITGA10	-0.0447796	0.000163516
23	11	ITGA10	-0.044652	0.000174547
23	12	ITGA10	-0.0446238	8.60985e-05
23	13	ITGA10	-0.0445273	6.60832e-05
23	14	ITGA10	-0.0445347	-5.79385e-05
23	15	ITGA10	-0.0445129	-0.000152724
23	16	ITGA10	-0.0445014	-0.00025781
23	17	ITGA10	-0.0444915	-0.000364513
23	18	ITGA10	-0.0444853	-0.000474859
23	19	ITGA10	-0.0445217	-0.00062789
23	20	ITGA10	-0.0446007	-0.000823471
23	21	ITGA10	-0.0443745	-0.000713835
23	22	ITGA10	-0.0443096	-0.00076547
23	23	ITGA10	-0.0443331	-0.000905589
23	24	ITGA10	-0.0442653	-0.000954412
23	25	ITGA10	-0.0443335	-0.00113921
23	26	ITGA10	-0.0442856	-0.00120786
23	27	ITGA10	-0.0440462	-0.00108503
23	28	ITGA10	-0.0438177	-0.000973084
23	29	ITGA10	-0.0432689	-0.000540894
23	30	ITGA10	-0.0423643	0.000247054
23	31	ITGA10	-0.0405719	0.00192293
23	32	ITGA10	-0.037133	0.00524526
23	33	ITGA10	-0.0311341	0.0111275
23	34	ITGA10	-0.021126	0.021019
23	35	ITGA10	-0.00635656	0.0356719
23	36	ITGA10	0.0118167	0.0537286
23	37	ITGA10	0.0292361	0.0710314
23	38	ITGA10	0.0426906	0.0843693
23	39	ITGA10	0.0530504	0.0946125
23	40	ITGA10	0.0611814	0.102627
24	1	ITGA10	-0.0370626	7.31655e-05
24	2	ITGA10	-0.0370528	-3.26521e-05
24	3	ITGA10	-0.0365773	0.000327303
24	4	ITGA10	-0.0363817	0.000407337
24	5	ITGA10	-0.0362608	0.000412607
24	6	ITGA10	-0.0362624	0.00029548
24	7	ITGA10	-0.0361877	0.000254504
24	8	ITGA10	-0.0360695	0.000257122
24	9	ITGA10	-0.0359317	0.000279399
24	10	ITGA10	-0.0358686	0.000226942
24	11	ITGA10	-0.0358574	0.000122507
24	12	ITGA10	-0.0358514	1.28819e-05
24	13	ITGA10	-0.0357522	-3.49523e-06
24	14	ITGA10	-0.0357762	-0.00014309
24	15	ITGA10	-0.0357407	-0.000223151
24	16	ITGA10	-0.0357833	-0.000381298
24	17	ITGA10	-0.0356617	-0.000375252
24	18	ITGA10	-0.035596	-0.000425224
24	19	ITGA10	-0.0355577	-0.000502499
24	20	ITGA10	-0.0354462	-0.000506594
24	21	ITGA10	-0.0354152	-0.000591147
24	22	ITGA10	-0.0353438	-0.000635319
24	23	ITGA10	-0.0354054	-0.000812524
24	24	ITGA10	-0.0354596	-0.000982339
24	25	ITGA10	-0.0352069	-0.000845137
24	26	ITGA10	-0.0350721	-0.000825964
24	27	ITGA10	-0.0347565	-0.000625983
24	28	ITGA10	-0.0338654	0.000149599
24	29	ITGA10	-0.0325085	0.00139091
24	30	ITGA10	-0.0300414	0.00374243
24	31	ITGA10	-0.0251692	0.00849902
24	32	ITGA10	-0.0167981	0.0167545
24	33	ITGA10	-0.00387029	0.0295667
24	34	ITGA10	0.0131519	0.0464734
24	35	ITGA10	0.0312409	0.0644468
24	36	ITGA10	0.0465374	0.0796277
24	37	ITGA10	0.0579789	0.0909536
24	38	ITGA10	0.0673086	0.100168
24	39	ITGA10	0.0749148	0.107658
24	40	ITGA10	0.0804351	0.113063
25	1	GAPDH	-0.0365304	0.0001491
25	2	GAPDH	-0.0359734	-1.25953e-05
25	3	GAPDH	-0.0348606	0.000381556
25	4	GAPDH	-0.0342416	0.000281872
25	5	GAPDH	-0.0336715	0.000133324
25	6	GAPDH	-0.0331617	-7.55373e-05
25	7	GAPDH	-0.032914	-0.000546514
25	8	GAPDH	-0.0322777	-0.00062883
25	9	GAPDH	-0.0315586	-0.000628397
25	10	GAPDH	-0.03033	-0.000118475
25	11	GAPDH	-0.0282918	0.001201
25	12	GAPDH	-0.0241422	0.00463196
25	13	GAPDH	-0.0165544	0.0115011
25	14	GAPDH	-0.00295119	0.0243856
25	15	GAPDH	0.0204065	0.0470247
25	16	GAPDH	0.0565254	0.0824249
25	17	GAPDH	0.104312	0.129492
25	18	GAPDH	0.15714	0.181603
25	19	GAPDH	0.206072	0.229816
25	20	GAPDH	0.24587	0.268895
25	21	GAPDH	0.275402	0.297708
25	22	GAPDH	0.29842	0.320007
25	23	GAPDH	0.315031	0.335899
25	24	GAPDH	0.327154	0.347305
25	25	GAPDH	0.335346	0.354778
25	26	GAPDH	0.341781	0.360494
25	27	GAPDH	0.34548	0.363474
25	28	GAPDH	0.347621	0.364896
25	29	GAPDH	0.349467	0.366023
25	30	GAPDH	0.349439	0.365277
25	31	GAPDH	0.350419	0.365538
25	32	GAPDH	0.350916	0.365317
25	33	GAPDH	0.350598	0.36428
25	34	GAPDH	0.351031	0.363995
25	35	GAPDH	0.351668	0.363912
25	36	GAPDH	0.351691	0.363217
25	37	GAPDH	0.351971	0.362778
25	38	GAPDH	0.35282	0.362909
25	39	GAPDH	0.35282	0.36219
25	40	GAPDH	0.351993	0.360645
26	1	GAPDH	-0.0333343	-3.7855e-05
26	2	GAPDH	-0.0327554	-0.000141926
26	3	GAPDH	-0.0315837	0.000346972
26	4	GAPDH	-0.0308985	0.000349245
26	5	GAPDH	-0.0303495	0.00021539
26	6	GAPDH	-0.0299792	-9.71731e-05
26	7	GAPDH	-0.0297571	-0.000558015
26	8	GAPDH	-0.0292066	-0.000690429
26	9	GAPDH	-0.0286103	-0.000776974
26	10	GAPDH	-0.0273201	-0.000169664
26	11	GAPDH	-0.0250869	0.00138065
26	12	GAPDH	-0.0208716	0.00491306
26	13	GAPDH	-0.0128663	0.0122355
26	14	GAPDH	0.0018133	0.0262322
26	15	GAPDH	0.0265643	0.0503003
26	16	GAPDH	0.0646938	0.087747
26	17	GAPDH	0.115144	0.137514
26	18	GAPDH	0.170483	0.192171
26	19	GAPDH	0.22084	0.241844
26	20	GAPDH	0.261547	0.281869
26	21	GAPDH	0.292005	0.311644
26	22	GAPDH	0.31434	0.333296
26	23	GAPDH	0.330292	0.348565
26	24	GAPDH	0.341314	0.358904
26	25	GAPDH	0.349626	0.366534
26	26	GAPDH	0.355097	0.371321
26	27	GAPDH	0.357945	0.373486
26	28	GAPDH	0.360208	0.375067
26	29	GAPDH	0.360736	0.374912
26	30	GAPDH	0.361365	0.374858
26	31	GAPDH	0.362063	0.374872
26	32	GAPDH	0.362198	0.374325
26	33	GAPDH	0.362583	0.374027
26	34	GAPDH	0.363325	0.374086
26	35	GAPDH	0.363315	0.373393
26	36	GAPDH	0.362769	0.372164
26	37	GAPDH	0.363195	0.371908
26	38	GAPDH	0.364708	0.372737
26	39	GAPDH	0.364803	0.37215
26	40	GAPDH	0.364406	0.371069
27	1	GAPDH	-0.035219	0.000370784
27	2	GAPDH	-0.0348262	0.000132544
27	3	GAPDH	-0.0339068	0.000420839
27	4	GAPDH	-0.0333156	0.000380981
27	5	GAPDH	-0.033014	5.15492e-05
27	6	GAPDH	-0.0325636	-0.000129166
27	7	GAPDH	-0.0322819	-0.000478465
27	8	GAPDH	-0.0319085	-0.000736204
27	9	GAPDH	-0.0312204	-0.00067918
27	10	GAPDH	-0.0301264	-0.00021622
27	11	GAPDH	-0.0278932	0.00138586
27	12	GAPDH	-0.0238124	0.00483566
27	13	GAPDH	-0.0161418	0.0118752
27	14	GAPDH	-0.00221292	0.025173
27	15	GAPDH	0.0216915	0.0484463
27	16	GAPDH	0.0589569	0.0850807
27	17	GAPDH	0.108253	0.133746
27	18	GAPDH	0.16207	0.186932
27	19	GAPDH	0.21198	0.236211
27	20	GAPDH	0.252733	0.276332
27	21	GAPDH	0.283227	0.306196
27	22	GAPDH	0.305174	0.327512
27	23	GAPDH	0.320755	0.342461
27	24	GAPDH	0.332489	0.353564
27	25	GAPDH	0.340228	0.360672
27	26	GAPDH	0.345126	0.364939
27	27	GAPDH	0.348567	0.367749
27	28	GAPDH	0.350756	0.369307
27	29	GAPDH	0.35263	0.37055
27	30	GAPDH	0.353504	0.370793
27	31	GAPDH	0.353411	0.370069
27	32	GAPDH	0.353517	0.369544
27	33	GAPDH	0.353446	0.368841
27	34	GAPDH	0.354396	0.36916
27	35	GAPDH	0.355117	0.36925
27	36	GAPDH	0.354763	0.368265
27	37	GAPDH	0.3548	0.367671
27	38	GAPDH	0.354863	0.367103
27	39	GAPDH	0.355593	0.367202
27	40	GAPDH	0.354783	0.365761
28	1	GAPDH	-0.0389741	0.000370424
28	2	GAPDH	-0.0384775	5.78808e-05
28	3	GAPDH	-0.0374234	0.000302813
28	4	GAPDH	-0.0366797	0.000237294
28	5	GAPDH	-0.0359206	0.000187182
28	6	GAPDH	-0.0353718	-7.31543e-05
28	7	GAPDH	-0.0348992	-0.000409703
28	8	GAPDH	-0.0342711	-0.000590788
28	9	GAPDH	-0.0334756	-0.000604477
28	10	GAPDH	-0.0322827	-0.000220748
28	11	GAPDH	-0.0300812	0.00117158
28	12	GAPDH	-0.0259035	0.00454009
28	13	GAPDH	-0.01813	0.0115044
28	14	GAPDH	-0.00388972	0.0249355
28	15	GAPDH	0.0202085	0.0482245
28	16	GAPDH	0.0572555	0.0844624
28	17	GAPDH	0.106261	0.132658
28	18	GAPDH	0.159827	0.185416
28	19	GAPDH	0.2087	0.233479
28	20	GAPDH	0.24821	0.27218
28	21	GAPDH	0.277293	0.300454
28	22	GAPDH	0.298759	0.321111
28	23	GAPDH	0.314423	0.335966
28	24	GAPDH	0.326032	0.346765
28	25	GAPDH	0.334192	0.354117
28	26	GAPDH	0.33925	0.358366
28	27	GAPDH	0.342453	0.360759
28	28	GAPDH	0.344641	0.362138
28	29	GAPDH	0.34563	0.362317
28	30	GAPDH	0.34646	0.362338
28	31	GAPDH	0.346199	0.361268
28	32	GAPDH	0.346852	0.361112
28	33	GAPDH	0.347221	0.360672
28	34	GAPDH	0.347739	0.360381
28	35	GAPDH	0.348647	0.36048
28	36	GAPDH	0.348849	0.359873
28	37	GAPDH	0.348528	0.358742
28	38	GAPDH	0.348668	0.358073
28	39	GAPDH	0.349246	0.357842
28	40	GAPDH	0.349842	0.357629
29	1	PGR	-0.0412433	0.000296287
29	2	PGR	-0.0410329	0.000312904
29	3	PGR	-0.0406518	0.000500108
29	4	PGR	-0.0403878	0.000570287
29	5	PGR	-0.0401993	0.000564898
29	6	PGR	-0.0400586	0.000511695
29	7	PGR	-0.0399109	0.000465544
29	8	PGR	-0.0397361	0.000446509
29	9	PGR	-0.0397242	0.000264504
29	10	PGR	-0.0396355	0.000159411
29	11	PGR	-0.0395222	7.87786e-05
29	12	PGR	-0.0393904	1.67652e-05
29	13	PGR	-0.0393208	-0.000107505
29	14	PGR	-0.0393302	-0.000310797
29	15	PGR	-0.0393744	-0.000548886
29	16	PGR	-0.039177	-0.000545353
29	17	PGR	-0.0390596	-0.000621783
29	18	PGR	-0.0389437	-0.000699689
29	19	PGR	-0.0388176	-0.000767517
29	20	PGR	-0.0387037	-0.000847453
29	21	PGR	-0.0385953	-0.00093288
29	22	PGR	-0.0384822	-0.00101363
29	23	PGR	-0.0383702	-0.00109558
29	24	PGR	-0.0381261	-0.00104534
29	25	PGR	-0.0378773	-0.000990408
29	26	PGR	-0.0374202	-0.00072714
29	27	PGR	-0.0364175	8.16853e-05
29	28	PGR	-0.0345778	0.0017275
29	29	PGR	-0.0312452	0.00486628
29	30	PGR	-0.0249479	0.0109697
29	31	PGR	-0.0135006	0.0222232
29	32	PGR	0.00622529	0.0417552
29	33	PGR	0.0373132	0.0726493
29	34	PGR	0.0786575	0.1138
29	35	PGR	0.12401	0.158959
29	36	PGR	0.164424	0.199178
29	37	PGR	0.196424	0.230985
29	38	PGR	0.220091	0.254458
29	39	PGR	0.237655	0.271828
29	40	PGR	0.249356	0.283335
30	1	PGR	-0.0424905	-0.00066509
30	2	PGR	-0.041908	-0.000220685
30	3	PGR	-0.0412342	0.000315071
30	4	PGR	-0.0408711	0.000540126
30	5	PGR	-0.0406598	0.000613309
30	6	PGR	-0.0405077	0.000627335
30	7	PGR	-0.0403507	0.000646304
30	8	PGR	-0.0403168	0.000542118
30	9	PGR	-0.040309	0.000411834
30	10	PGR	-0.0404045	0.000178291
30	11	PGR	-0.0404401	4.64385e-06
30	12	PGR	-0.0403779	-7.11959e-05
30	13	PGR	-0.0403268	-0.000158163
30	14	PGR	-0.0402827	-0.000252186
30	15	PGR	-0.0403227	-0.000430222
30	16	PGR	-0.0402629	-0.000508457
30	17	PGR	-0.0401307	-0.000514317
30	18	PGR	-0.0401413	-0.000663053
30	19	PGR	-0.0400573	-0.000717111
30	20	PGR	-0.0400527	-0.000850596
30	21	PGR	-0.0400447	-0.00098068
30	22	PGR	-0.0399138	-0.000987765
30	23	PGR	-0.0398119	-0.00102401
30	24	PGR	-0.0397684	-0.00111857
30	25	PGR	-0.0396196	-0.00110782
30	26	PGR	-0.0393501	-0.000976378
30	27	PGR	-0.0387837	-0.000548048
30	28	PGR	-0.0378693	0.000228272
30	29	PGR	-0.0361388	0.00182073
30	30	PGR	-0.0328409	0.00498053
30	31	PGR	-0.0265318	0.0111516
30	32	PGR	-0.0155128	0.0220325
30	33	PGR	0.00351897	0.0409262
30	34	PGR	0.0332781	0.0705473
30	35	PGR	0.0729738	0.110105
30	36	PGR	0.116989	0.153982
30	37	PGR	0.156446	0.193301
30	38	PGR	0.189256	0.225973
30	39	PGR	0.213453	0.250032
30	40	PGR	0.229256	0.265697
31	1	PGR	0.10642	-0.0440704
31	2	PGR	0.113679	-0.0368187
31	3	PGR	0.128247	-0.0222587
31	4	PGR	0.138784	-0.0117287
31	5	PGR	0.145329	-0.00519112
31	6	PGR	0.149588	-0.000939353
31	7	PGR	0.15285	0.00231486
31	8	PGR	0.154944	0.00440185
31	9	PGR	0.15654	0.00599046
31	10	PGR	0.157102	0.00654457
31	11	PGR	0.157877	0.00731197
31	12	PGR	0.157575	0.00700299
31	13	PGR	0.157397	0.00681773
31	14	PGR	0.15675	0.00616338
31	15	PGR	0.156108	0.00551324
31	16	PGR	0.155427	0.00482549
31	17	PGR	0.154553	0.00394417
31	18	PGR	0.153514	0.00289705
31	19	PGR	0.152683	0.00205865
31	20	PGR	0.151452	0.000820327
31	21	PGR	0.150312	-0.000327143
31	22	PGR	0.149605	-0.00104135
31	23	PGR	0.148875	-0.00177866
31	24	PGR	0.147934	-0.00272766
31	25	PGR	0.147302	-0.00336642
31	26	PGR	0.147111	-0.00356508
31	27	PGR	0.146794	-0.00388977
31	28	PGR	0.146529	-0.00416243
31	29	PGR	0.146716	-0.00398211
31	30	PGR	0.149058	-0.00164828
31	31	PGR	0.154073	0.00335964
31	32	PGR	0.163201	0.0124805
31	33	PGR	0.180208	0.0294799
31	34	PGR	0.206201	0.0554657
31	35	PGR	0.240887	0.0901444
31	36	PGR	0.278598	0.127848
31	37	PGR	0.315012	0.164254
31	38	PGR	0.346711	0.195946
31	39	PGR	0.370414	0.219641
31	40	PGR	0.385597	0.234817
32	1	PGR	-0.0428514	-4.88723e-05
32	2	PGR	-0.0426644	-2.02715e-09
32	3	PGR	-0.0423957	0.000130638
32	4	PGR	-0.042211	0.000177173
32	5	PGR	-0.0419211	0.000328999
32	6	PGR	-0.0417686	0.00034341
32	7	PGR	-0.0416079	0.000365969
32	8	PGR	-0.0415239	0.000311868
32	9	PGR	-0.0414275	0.000270207
32	10	PGR	-0.0413053	0.000254279
32	11	PGR	-0.0412674	0.000154141
32	12	PGR	-0.0412104	7.30587e-05
32	13	PGR	-0.041141	4.37e-06
32	14	PGR	-0.0410842	-7.69624e-05
32	15	PGR	-0.0410656	-0.000196494
32	16	PGR	-0.0410063	-0.000275259
32	17	PGR	-0.0409956	-0.000402707
32	18	PGR	-0.0409018	-0.000446984
32	19	PGR	-0.0408527	-0.000535994
32	20	PGR	-0.0408344	-0.000655716
32	21	PGR	-0.0407709	-0.00073038
32	22	PGR	-0.0407583	-0.000855883
32	23	PGR	-0.0406263	-0.000861965
32	24	PGR	-0.0404443	-0.00081806
32	25	PGR	-0.0402157	-0.000727541
32	26	PGR	-0.0398447	-0.000494619
32	27	PGR	-0.039126	8.59916e-05
32	28	PGR	-0.0378039	0.00126999
32	29	PGR	-0.0356273	0.00330847
32	30	PGR	-0.031198	0.00759968
32	31	PGR	-0.0231787	0.0154808
32	32	PGR	-0.00898782	0.0295336
32	33	PGR	0.0146965	0.0530799
32	34	PGR	0.0498762	0.0881214
32	35	PGR	0.0934711	0.131578
32	36	PGR	0.136701	0.17467
32	37	PGR	0.174629	0.21246
32	38	PGR	0.203946	0.241639
32	39	PGR	0.225175	0.262729
32	40	PGR	0.238736	0.276152
33	1	TET1	-0.0234702	0.000168391
33	2	TET1	-0.0231111	0.000278858
33	3	TET1	-0.0226688	0.000472498
33	4	TET1	-0.0224589	0.000433748
33	5	TET1	-0.0222087	0.000435346
33	6	TET1	-0.0219551	0.000440318
33	7	TET1	-0.0218034	0.000343354
33	8	TET1	-0.0217175	0.000180638
33	9	TET1	-0.0215762	7.32797e-05
33	10	TET1	-0.0214671	-6.62891e-05
33	11	TET1	-0.0212772	-0.000125
33	12	TET1	-0.0211055	-0.000201945
33	13	TET1	-0.0210313	-0.00037637
33	14	TET1	-0.0208984	-0.000492045
33	15	TET1	-0.0208038	-0.000646146
33	16	TET1	-0.0206487	-0.00073961
33	17	TET1	-0.0203876	-0.000727225
33	18	TET1	-0.0202665	-0.000854764
33	19	TET1	-0.0200472	-0.000884031
33	20	TET1	-0.0196893	-0.000774804
33	21	TET1	-0.0192952	-0.000629318
33	22	TET1	-0.0185696	-0.00015239
33	23	TET1	-0.0170894	0.00107924
33	24	TET1	-0.0147085	0.00321152
33	25	TET1	-0.0103708	0.00730056
33	26	TET1	-0.00281971	0.014603
33	27	TET1	0.00958432	0.0267584
33	28	TET1	0.0280849	0.0450103
33	29	TET1	0.0525089	0.0691857
33	30	TET1	0.0789806	0.0954088
33	31	TET1	0.10131	0.117489
33	32	TET1	0.115551	0.131482
33	33	TET1	0.122955	0.138637
33	34	TET1	0.127229	0.142663
33	35	TET1	0.130333	0.145518
33	36	TET1	0.132894	0.147831
33	37	TET1	0.135125	0.149813
33	38	TET1	0.137239	0.151678
33	39	TET1	0.138838	0.153028
33	40	TET1	0.14035	0.154292
34	1	TET1	-0.0227225	-0.000280041
34	2	TET1	-0.0224093	-0.00015793
34	3	TET1	-0.0220072	5.2942e-05
34	4	TET1	-0.0216646	0.000204401
34	5	TET1	-0.0213141	0.000363654
34	6	TET1	-0.0210783	0.000408371
34	7	TET1	-0.0209134	0.000382011
34	8	TET1	-0.0208898	0.000214471
34	9	TET1	-0.0207104	0.00020269
34	10	TET1	-0.0206002	0.000121773
34	11	TET1	-0.0204655	6.52479e-05
34	12	TET1	-0.0203029	3.66714e-05
34	13	TET1	-0.0202147	-6.63141e-05
34	14	TET1	-0.0203174	-0.000360217
34	15	TET1	-0.0203024	-0.000536311
34	16	TET1	-0.0202703	-0.000695409
34	17	TET1	-0.0202561	-0.000872345
34	18	TET1	-0.020137	-0.000944461
34	19	TET1	-0.0198868	-0.000885477
34	20	TET1	-0.0195833	-0.000773081
34	21	TET1	-0.0192754	-0.000656397
34	22	TET1	-0.0186025	-0.000174659
34	23	TET1	-0.0173227	0.000914011
34	24	TET1	-0.0150471	0.00299843
34	25	TET1	-0.0107811	0.00707326
34	26	TET1	-0.00374293	0.0139202
34	27	TET1	0.00788828	0.0253602
34	28	TET1	0.0256483	0.0429291
34	29	TET1	0.0487413	0.0658309
34	30	TET1	0.0738148	0.0907132
34	31	TET1	0.0951934	0.111901
34	32	TET1	0.108934	0.12545
34	33	TET1	0.115814	0.132139
34	34	TET1	0.119759	0.135893
34	35	TET1	0.122716	0.138659
34	36	TET1	0.125463	0.141214
34	37	TET1	0.127346	0.142906
34	38	TET1	0.129303	0.144672
34	39	TET1	0.130722	0.1459
34	40	TET1	0.13195	0.146936
35	1	TET1	-0.018925	-0.000698039
35	2	TET1	-0.0185017	-0.000508564
35	3	TET1	-0.0177854	-2.60006e-05
35	4	TET1	-0.0172461	0.000279493
35	5	TET1	-0.0168622	0.000429505
35	6	TET1	-0.016654	0.000403963
35	7	TET1	-0.0163588	0.000465364
35	8	TET1	-0.0161261	0.000464195
35	9	TET1	-0.0160829	0.000273664
35	10	TET1	-0.0160588	6.3935e-05
35	11	TET1	-0.0159233	-3.43504e-05
35	12	TET1	-0.0158359	-0.000180808
35	13	TET1	-0.0157412	-0.000319855
35	14	TET1	-0.0156621	-0.00047461
35	15	TET1	-0.0155113	-0.000557596
35	16	TET1	-0.0153721	-0.000652251
35	17	TET1	-0.015218	-0.000731963
35	18	TET1	-0.0151265	-0.000874236
35	19	TET1	-0.014916	-0.000897555
35	20	TET1	-0.0146212	-0.000836568
35	21	TET1	-0.0142204	-0.000669537
35	22	TET1	-0.0135459	-0.000228846
35	23	TET1	-0.0121108	0.000972483
35	24	TET1	-0.00971787	0.00313157
35	25	TET1	-0.00542454	0.0071911
35	26	TET1	0.0023937	0.0147755
35	27	TET1	0.0151487	0.0272967
35	28	TET1	0.0342297	0.046144
35	29	TET1	0.0591603	0.0708407
35	30	TET1	0.0861205	0.0975671
35	31	TET1	0.108682	0.119894
35	32	TET1	0.123031	0.13401
35	33	TET1	0.130352	0.141097
35	34	TET1	0.134608	0.14512
35	35	TET1	0.137943	0.148221
35	36	TET1	0.140572	0.150616
35	37	TET1	0.142684	0.152494
35	38	TET1	0.144796	0.154372
35	39	TET1	0.146487	0.15583
35	40	TET1	0.147665	0.156773
36	1	TET1	-0.026013	-0.00195235
36	2	TET1	-0.0252865	-0.00153554
36	3	TET1	-0.0239734	-0.000532216
36	4	TET1	-0.0230839	4.76427e-05
36	5	TET1	-0.0224027	0.000419036
36	6	TET1	-0.0219408	0.000571282
36	7	TET1	-0.0215741	0.000628213
36	8	TET1	-0.0212395	0.000653097
36	9	TET1	-0.0211365	0.000446453
36	10	TET1	-0.0209449	0.000328272
36	11	TET1	-0.0208593	0.000104205
36	12	TET1	-0.0207792	-0.000125494
36	13	TET1	-0.020592	-0.000247929
36	14	TET1	-0.0204667	-0.000432423
36	15	TET1	-0.0201838	-0.00045918
36	16	TET1	-0.0200877	-0.000672793
36	17	TET1	-0.0199777	-0.000872528
36	18	TET1	-0.0197076	-0.000912171
36	19	TET1	-0.0196077	-0.00112192
36	20	TET1	-0.0193258	-0.00114977
36	21	TET1	-0.0186879	-0.000821607
36	22	TET1	-0.0177651	-0.000208531
36	23	TET1	-0.0163008	0.000946088
36	24	TET1	-0.0135249	0.00341227
36	25	TET1	-0.00857122	0.0080562
36	26	TET1	-0.000108879	0.0162088
36	27	TET1	0.0139686	0.0299765
36	28	TET1	0.0351061	0.0508044
36	29	TET1	0.0624262	0.0778148
36	30	TET1	0.09124	0.106319
36	31	TET1	0.114928	0.129697
36	32	TET1	0.129997	0.144457
36	33	TET1	0.137592	0.151742
36	34	TET1	0.141804	0.155644
36	35	TET1	0.14552	0.15905
36	36	TET1	0.148915	0.162136
36	37	TET1	0.151737	0.164648
36	38	TET1	0.153594	0.166195
36	39	TET1	0.15547	0.167761
36	40	TET1	0.157148	0.16913
37	1	WISP1	-0.0455998	-0.00101331
37	2	WISP1	-0.045098	-0.000696446
37	3	WISP1	-0.0444243	-0.000207763
37	4	WISP1	-0.043931	0.000100516
37	5	WISP1	-0.0435823	0.000264238
37	6	WISP1	-0.0432929	0.000368598
37	7	WISP1	-0.0429923	0.000484185
37	8	WISP1	-0.042882	0.000409549
37	9	WISP1	-0.0426961	0.000410397
37	10	WISP1	-0.0424419	0.000479564
37	11	WISP1	-0.0424156	0.000320911
37	12	WISP1	-0.04231	0.000241506
37	13	WISP1	-0.0422763	9.024e-05
37	14	WISP1	-0.0422183	-3.67818e-05
37	15	WISP1	-0.042157	-0.000160533
37	16	WISP1	-0.0419411	-0.00012961
37	17	WISP1	-0.0419247	-0.000298221
37	18	WISP1	-0.0418791	-0.000437622
37	19	WISP1	-0.0418381	-0.000581601
37	20	WISP1	-0.0417798	-0.000708317
37	21	WISP1	-0.0415904	-0.00070387
37	22	WISP1	-0.0415475	-0.000846001
37	23	WISP1	-0.0414598	-0.000943322
37	24	WISP1	-0.0413384	-0.00100689
37	25	WISP1	-0.0411677	-0.00102121
37	26	WISP1	-0.0409092	-0.000947749
37	27	WISP1	-0.0404736	-0.000697108
37	28	WISP1	-0.0396142	-2.27418e-05
37	29	WISP1	-0.0379956	0.00141089
37	30	WISP1	-0.0350527	0.00416875
37	31	WISP1	-0.0295728	0.00946372
37	32	WISP1	-0.0195693	0.0192822
37	33	WISP1	-0.00237311	0.0362934
37	34	WISP1	0.0238271	0.0623086
37	35	WISP1	0.0567311	0.0950276
37	36	WISP1	0.0887058	0.126817
37	37	WISP1	0.115166	0.153093
37	38	WISP1	0.135065	0.172807
37	39	WISP1	0.148751	0.186308
37	40	WISP1	0.156333	0.193704
38	1	WISP1	-0.0441333	-0.00138627
38	2	WISP1	-0.0435155	-0.000890499
38	3	WISP1	-0.0427587	-0.000255764
38	4	WISP1	-0.04236	2.0778e-05
38	5	WISP1	-0.0419549	0.000303802
38	6	WISP1	-0.0416393	0.000497411
38	7	WISP1	-0.0414189	0.000595682
38	8	WISP1	-0.0413792	0.000513333
38	9	WISP1	-0.0413896	0.000380875
38	10	WISP1	-0.04131	0.000338368
38	11	WISP1	-0.0412477	0.000278646
38	12	WISP1	-0.0412367	0.00016753
38	13	WISP1	-0.041195	8.71703e-05
38	14	WISP1	-0.0411993	-3.9182e-05
38	15	WISP1	-0.0411764	-0.000138414
38	16	WISP1	-0.0410719	-0.000155932
38	17	WISP1	-0.0409416	-0.000147716
38	18	WISP1	-0.0410088	-0.000336958
38	19	WISP1	-0.0410629	-0.000513185
38	20	WISP1	-0.0410633	-0.000635611
38	21	WISP1	-0.040929	-0.000623442
38	22	WISP1	-0.0409446	-0.000761056
38	23	WISP1	-0.0409411	-0.000879685
38	24	WISP1	-0.0408875	-0.000948083
38	25	WISP1	-0.0407375	-0.000920242
38	26	WISP1	-0.0405911	-0.000895892
38	27	WISP1	-0.0404115	-0.000838304
38	28	WISP1	-0.0401379	-0.000686791
38	29	WISP1	-0.0393584	-2.93344e-05
38	30	WISP1	-0.0378045	0.00140246
38	31	WISP1	-0.0348653	0.00421953
38	32	WISP1	-0.0293708	0.00959202
38	33	WISP1	-0.0196641	0.0191766
38	34	WISP1	-0.00261175	0.0361069
38	35	WISP1	0.0240451	0.0626417
38	36	WISP1	0.058492	0.0969665
38	37	WISP1	0.0918974	0.13025
38	38	WISP1	0.11856	0.15679
38	39	WISP1	0.138867	0.176976
38	40	WISP1	0.150119	0.188105
39	1	WISP1	-0.0426602	-0.000683809
39	2	WISP1	-0.0423546	-0.000540534
39	3	WISP1	-0.041721	-6.91495e-05
39	4	WISP1	-0.0414211	6.84971e-05
39	5	WISP1	-0.0412521	7.53041e-05
39	6	WISP1	-0.0408963	0.000268782
39	7	WISP1	-0.0407964	0.00020644
39	8	WISP1	-0.0406175	0.00022313
39	9	WISP1	-0.0404238	0.000254613
39	10	WISP1	-0.0403624	0.000153748
39	11	WISP1	-0.0401674	0.000186442
39	12	WISP1	-0.040074	0.000117618
39	13	WISP1	-0.0398925	0.000136913
39	14	WISP1	-0.0398481	1.90416e-05
39	15	WISP1	-0.0397138	-8.90464e-06
39	16	WISP1	-0.0396164	-7.37536e-05
39	17	WISP1	-0.0395749	-0.000194527
39	18	WISP1	-0.0394266	-0.000208462
39	19	WISP1	-0.0393088	-0.000252911
39	20	WISP1	-0.0391932	-0.000299547
39	21	WISP1	-0.0391083	-0.000376869
39	22	WISP1	-0.0390987	-0.000529485
39	23	WISP1	-0.0390015	-0.000594606
39	24	WISP1	-0.0389027	-0.000658025
39	25	WISP1	-0.0388424	-0.000759925
39	26	WISP1	-0.0385952	-0.000675059
39	27	WISP1	-0.0381731	-0.000415174
39	28	WISP1	-0.0375916	4.10071e-06
39	29	WISP1	-0.036602	0.000831496
39	30	WISP1	-0.0347009	0.00257027
39	31	WISP1	-0.0310239	0.00608509
39	32	WISP1	-0.0240951	0.0128516
39	33	WISP1	-0.0116548	0.0251296
39	34	WISP1	0.00968361	0.0463058
39	35	WISP1	0.0425764	0.0790364
39	36	WISP1	0.0833887	0.119686
39	37	WISP1	0.120891	0.157026
39	38	WISP1	0.145745	0.181718
39	39	WISP1	0.161578	0.197388
39	40	WISP1	0.172509	0.208157
40	1	WISP1	-0.0399504	-0.000150692
40	2	WISP1	-0.0396764	2.76275e-05
40	3	WISP1	-0.0394161	0.000192379
40	4	WISP1	-0.0392852	0.000227662
40	5	WISP1	-0.0392293	0.000187933
40	6	WISP1	-0.039123	0.000198622
40	7	WISP1	-0.03896	0.000265957
40	8	WISP1	-0.0388297	0.000300689
40	9	WISP1	-0.0386474	0.000387307
40	10	WISP1	-0.0386116	0.000327502
40	11	WISP1	-0.0386621	0.000181423
40	12	WISP1	-0.0387813	-3.3466e-05
40	13	WISP1	-0.0388224	-0.000170168
40	14	WISP1	-0.0387845	-0.000227824
40	15	WISP1	-0.0386664	-0.000205374
40	16	WISP1	-0.0385873	-0.000221888
40	17	WISP1	-0.0384994	-0.000229639
40	18	WISP1	-0.0384529	-0.000278741
40	19	WISP1	-0.0384653	-0.000386718
40	20	WISP1	-0.0383773	-0.000394376
40	21	WISP1	-0.0383882	-0.000500922
40	22	WISP1	-0.0383998	-0.000608091
40	23	WISP1	-0.0384117	-0.000715624
40	24	WISP1	-0.0382772	-0.000676813
40	25	WISP1	-0.038137	-0.000632165
40	26	WISP1	-0.0379611	-0.000551861
40	27	WISP1	-0.0376506	-0.00033706
40	28	WISP1	-0.0370831	0.000134834
40	29	WISP1	-0.0361553	0.000966991
40	30	WISP1	-0.0342273	0.00279943
40	31	WISP1	-0.0307394	0.00619168
40	32	WISP1	-0.0239633	0.0128722
40	33	WISP1	-0.0116763	0.0250636
40	34	WISP1	0.00908991	0.0457341
40	35	WISP1	0.0405454	0.077094
40	36	WISP1	0.0798148	0.116268
40	37	WISP1	0.115263	0.151621
40	38	WISP1	0.138978	0.175239
40	39	WISP1	0.154785	0.190951
40	40	WISP1	0.164604	0.200674
41	1	NRCAM	-0.0344781	0.00028608
41	2	NRCAM	-0.0341142	0.000311955
41	3	NRCAM	-0.0335192	0.000568914
41	4	NRCAM	-0.0331215	0.0006286
41	5	NRCAM	-0.0328845	0.00052747
41	6	NRCAM	-0.0326918	0.000382153
41	7	NRCAM	-0.0325077	0.000228216
41	8	NRCAM	-0.0322744	0.000123412
41	9	NRCAM	-0.0320723	-1.25392e-05
41	10	NRCAM	-0.0318793	-0.000157521
41	11	NRCAM	-0.0317606	-0.000376915
41	12	NRCAM	-0.0314762	-0.000430548
41	13	NRCAM	-0.0314312	-0.000723636
41	14	NRCAM	-0.0313677	-0.000998171
41	15	NRCAM	-0.0310661	-0.00103462
41	16	NRCAM	-0.0306842	-0.000990765
41	17	NRCAM	-0.0304185	-0.0010631
41	18	NRCAM	-0.0298062	-0.000788823
41	19	NRCAM	-0.0290582	-0.000378921
41	20	NRCAM	-0.0273972	0.000944
41	21	NRCAM	-0.0244504	0.0035528
41	22	NRCAM	-0.0188427	0.00882239
41	23	NRCAM	-0.00814269	0.0191844
41	24	NRCAM	0.0116378	0.0386268
41	25	NRCAM	0.0461308	0.0727817
41	26	NRCAM	0.0997306	0.126043
41	27	NRCAM	0.168941	0.194916
41	28	NRCAM	0.236508	0.262145
41	29	NRCAM	0.279598	0.304897
41	30	NRCAM	0.306265	0.331226
41	31	NRCAM	0.333729	0.358352
41	32	NRCAM	0.35631	0.380595
41	33	NRCAM	0.372901	0.396847
41	34	NRCAM	0.385202	0.40881
41	35	NRCAM	0.39488	0.418151
41	36	NRCAM	0.402693	0.425625
41	37	NRCAM	0.409316	0.43191
41	38	NRCAM	0.414208	0.436464
41	39	NRCAM	0.417953	0.439871
41	40	NRCAM	0.421042	0.442623
42	1	NRCAM	-0.0372572	-0.000130492
42	2	NRCAM	-0.0367635	8.30916e-06
42	3	NRCAM	-0.035894	0.000522996
42	4	NRCAM	-0.0355046	0.000557548
42	5	NRCAM	-0.0352478	0.000459536
42	6	NRCAM	-0.0350551	0.00029733
42	7	NRCAM	-0.0346995	0.000298068
42	8	NRCAM	-0.0345155	0.000127289
42	9	NRCAM	-0.0343233	-3.53378e-05
42	10	NRCAM	-0.0341404	-0.000207345
42	11	NRCAM	-0.0339409	-0.000362719
42	12	NRCAM	-0.0336709	-0.000447525
42	13	NRCAM	-0.0333998	-0.000531255
42	14	NRCAM	-0.0332648	-0.000751147
42	15	NRCAM	-0.033078	-0.000919172
42	16	NRCAM	-0.0327711	-0.000967124
42	17	NRCAM	-0.0324257	-0.000976556
42	18	NRCAM	-0.0319026	-0.00080824
42	19	NRCAM	-0.0310954	-0.00035592
42	20	NRCAM	-0.0296558	0.000728808
42	21	NRCAM	-0.026659	0.00337077
42	22	NRCAM	-0.0210742	0.0086007
42	23	NRCAM	-0.0106171	0.018703
42	24	NRCAM	0.00855485	0.0375201
42	25	NRCAM	0.0421176	0.070728
42	26	NRCAM	0.0952611	0.123517
42	27	NRCAM	0.165041	0.192942
42	28	NRCAM	0.233214	0.26076
42	29	NRCAM	0.278076	0.305267
42	30	NRCAM	0.305131	0.331967
42	31	NRCAM	0.333215	0.359697
42	32	NRCAM	0.355403	0.38153
42	33	NRCAM	0.373489	0.399261
42	34	NRCAM	0.386777	0.412194
42	35	NRCAM	0.395721	0.420783
42	36	NRCAM	0.403948	0.428655
42	37	NRCAM	0.410795	0.435147
42	38	NRCAM	0.415307	0.439304
42	39	NRCAM	0.419156	0.442799
42	40	NRCAM	0.42251	0.445798
43	1	NRCAM	-0.0398442	-0.00092654
43	2	NRCAM	-0.0393952	-0.00085621
43	3	NRCAM	-0.0390036	-0.000843186
43	4	NRCAM	-0.0378688	-8.69625e-05
43	5	NRCAM	-0.037124	0.000279212
43	6	NRCAM	-0.0364111	0.000613479
43	7	NRCAM	-0.0359725	0.000673479
43	8	NRCAM	-0.0356977	0.000569629
43	9	NRCAM	-0.0354509	0.000437848
43	10	NRCAM	-0.0352258	0.000284407
43	11	NRCAM	-0.035024	0.000107553
43	12	NRCAM	-0.0348509	-9.7937e-05
43	13	NRCAM	-0.0346167	-0.000242388
43	14	NRCAM	-0.0344633	-0.000467556
43	15	NRCAM	-0.0343199	-0.00070277
43	16	NRCAM	-0.0341614	-0.000922934
43	17	NRCAM	-0.0339514	-0.0010915
43	18	NRCAM	-0.0335165	-0.00103522
43	19	NRCAM	-0.0327498	-0.00064709
43	20	NRCAM	-0.0313394	0.000384652
43	21	NRCAM	-0.0285582	0.00278729
43	22	NRCAM	-0.0232727	0.00769414
43	23	NRCAM	-0.0134832	0.0171051
43	24	NRCAM	0.00455885	0.0347685
43	25	NRCAM	0.0362069	0.0660379
43	26	NRCAM	0.086854	0.116306
43	27	NRCAM	0.154931	0.184005
43	28	NRCAM	0.223847	0.252542
43	29	NRCAM	0.271565	0.299882
43	30	NRCAM	0.298482	0.32642
43	31	NRCAM	0.326382	0.353941
43	32	NRCAM	0.35025	0.377431
43	33	NRCAM	0.367945	0.394747
43	34	NRCAM	0.381058	0.407482
43	35	NRCAM	0.39161	0.417655
43	36	NRCAM	0.399426	0.425093
43	37	NRCAM	0.40522	0.430508
43	38	NRCAM	0.410412	0.435321
43	39	NRCAM	0.41426	0.43879
43	40	NRCAM	0.41766	0.441812
44	1	NRCAM	-0.0293915	-0.00184831
44	2	NRCAM	-0.0285233	-0.00132262
44	3	NRCAM	-0.0270642	-0.000205995
44	4	NRCAM	-0.0262888	0.000227041
44	5	NRCAM	-0.0257823	0.000391033
44	6	NRCAM	-0.0253003	0.000530559
44	7	NRCAM	-0.0249695	0.000518878
44	8	NRCAM	-0.0248503	0.00029564
44	9	NRCAM	-0.0246254	0.000178098
44	10	NRCAM	-0.0245269	-6.58679e-05
44	11	NRCAM	-0.0242509	-0.000132308
44	12	NRCAM	-0.024095	-0.000318912
44	13	NRCAM	-0.0238969	-0.000463189
44	14	NRCAM	-0.0236555	-0.000564262
44	15	NRCAM	-0.0233728	-0.000624071
44	16	NRCAM	-0.0232709	-0.000864587
44	17	NRCAM	-0.0230866	-0.00102272
44	18	NRCAM	-0.0225551	-0.00083369
44	19	NRCAM	-0.0218241	-0.000445207
44	20	NRCAM	-0.020525	0.000511418
44	21	NRCAM	-0.0178059	0.00288814
44	22	NRCAM	-0.0128069	0.00754469
44	23	NRCAM	-0.00335445	0.0166546
44	24	NRCAM	0.0142224	0.033889
44	25	NRCAM	0.0453769	0.0647011
44	26	NRCAM	0.0947439	0.113726
44	27	NRCAM	0.161866	0.180506
44	28	NRCAM	0.231394	0.24969
44	29	NRCAM	0.281028	0.298982
44	30	NRCAM	0.309268	0.32688
44	31	NRCAM	0.337103	0.354373
44	32	NRCAM	0.361659	0.378586
44	33	NRCAM	0.38006	0.396644
44	34	NRCAM	0.394271	0.410513
44	35	NRCAM	0.404885	0.420784
44	36	NRCAM	0.413521	0.429079
44	37	NRCAM	0.420338	0.435553
44	38	NRCAM	0.425193	0.440065
44	39	NRCAM	0.429531	0.444061
44	40	NRCAM	0.433091	0.447278
45	1	ITGA10	-0.0420953	0.000132087
45	2	ITGA10	-0.0419096	0.000191806
45	3	ITGA10	-0.0417145	0.00026092
45	4	ITGA10	-0.0415744	0.000275131
45	5	ITGA10	-0.0413652	0.000358286
45	6	ITGA10	-0.0412995	0.000298039
45	7	ITGA10	-0.0411104	0.000361189
45	8	ITGA10	-0.041047	0.000298652
45	9	ITGA10	-0.040936	0.000283723
45	10	ITGA10	-0.0409279	0.000165839
45	11	ITGA10	-0.0410133	-4.55425e-05
45	12	ITGA10	-0.0409716	-0.000129806
45	13	ITGA10	-0.04093	-0.000214159
45	14	ITGA10	-0.0408623	-0.000272416
45	15	ITGA10	-0.04084	-0.000376152
45	16	ITGA10	-0.0406847	-0.000346783
45	17	ITGA10	-0.0407091	-0.000497148
45	18	ITGA10	-0.0406365	-0.000550506
45	19	ITGA10	-0.0405148	-0.000554773
45	20	ITGA10	-0.0405066	-0.000672486
45	21	ITGA10	-0.0403711	-0.000662976
45	22	ITGA10	-0.0404068	-0.000824655
45	23	ITGA10	-0.0401427	-0.000686537
45	24	ITGA10	-0.0397205	-0.000390292
45	25	ITGA10	-0.0391545	4.97378e-05
45	26	ITGA10	-0.0380998	0.000978466
45	27	ITGA10	-0.0360581	0.00289425
45	28	ITGA10	-0.0321121	0.00671423
45	29	ITGA10	-0.0253205	0.0133799
45	30	ITGA10	-0.014375	0.0241994
45	31	ITGA10	0.0018342	0.0402827
45	32	ITGA10	0.0209511	0.0592736
45	33	ITGA10	0.0385505	0.076747
45	34	ITGA10	0.0517898	0.0898603
45	35	ITGA10	0.0617812	0.0997258
45	36	ITGA10	0.0699006	0.107719
45	37	ITGA10	0.0763603	0.114053
45	38	ITGA10	0.0813082	0.118875
45	39	ITGA10	0.0849753	0.122416
45	40	ITGA10	0.0874935	0.124808
46	1	ITGA10	-0.0457428	-0.000676748
46	2	ITGA10	-0.0453324	-0.000396038
46	3	ITGA10	-0.0447854	2.12705e-05
46	4	ITGA10	-0.0444098	0.000267253
46	5	ITGA10	-0.0440981	0.000449273
46	6	ITGA10	-0.0439433	0.000474338
46	7	ITGA10	-0.0438738	0.000414225
46	8	ITGA10	-0.0437385	0.000419796
46	9	ITGA10	-0.0436861	0.00034255
46	10	ITGA10	-0.043738	0.000160977
46	11	ITGA10	-0.0437247	4.46231e-05
46	12	ITGA10	-0.0435472	9.24799e-05
46	13	ITGA10	-0.0435567	-4.67287e-05
46	14	ITGA10	-0.043572	-0.000191727
46	15	ITGA10	-0.0435502	-0.000299613
46	16	ITGA10	-0.0435541	-0.000433118
46	17	ITGA10	-0.0434092	-0.00041791
46	18	ITGA10	-0.0434457	-0.000584119
46	19	ITGA10	-0.0434915	-0.000759571
46	20	ITGA10	-0.0434081	-0.000805823
46	21	ITGA10	-0.0432858	-0.000813223
46	22	ITGA10	-0.0432384	-0.000895472
46	23	ITGA10	-0.0432118	-0.000998508
46	24	ITGA10	-0.0430108	-0.000927205
46	25	ITGA10	-0.0425461	-0.000592169
46	26	ITGA10	-0.0417851	3.9154e-05
46	27	ITGA10	-0.0404847	0.00120989
46	28	ITGA10	-0.0377355	0.00382936
46	29	ITGA10	-0.0328762	0.00855898
46	30	ITGA10	-0.0245163	0.0167892
46	31	ITGA10	-0.011546	0.0296299
46	32	ITGA10	0.00525326	0.0462995
46	33	ITGA10	0.0227407	0.0636572
46	34	ITGA10	0.037211	0.0779978
46	35	ITGA10	0.0481041	0.0887613
46	36	ITGA10	0.0567358	0.0972633
46	37	ITGA10	0.0635843	0.103982
46	38	ITGA10	0.0688736	0.109142
46	39	ITGA10	0.0733562	0.113495
46	40	ITGA10	0.0764777	0.116487
47	1	ITGA10	-0.04216	7.80048e-05
47	2	ITGA10	-0.0416911	0.000466661
47	3	ITGA10	-0.0413762	0.000701292
47	4	ITGA10	-0.041189	0.000808268
47	5	ITGA10	-0.0410911	0.000825933
47	6	ITGA10	-0.0411017	0.000735052
47	7	ITGA10	-0.0411343	0.000622213
47	8	ITGA10	-0.0412407	0.000435502
47	9	ITGA10	-0.0413937	0.000202266
47	10	ITGA10	-0.0414523	6.34397e-05
47	11	ITGA10	-0.0415799	-0.000144457
47	12	ITGA10	-0.0416566	-0.000301336
47	13	ITGA10	-0.0416692	-0.000394196
47	14	ITGA10	-0.0417358	-0.000541117
47	15	ITGA10	-0.0417512	-0.000636767
47	16	ITGA10	-0.0418048	-0.000770575
47	17	ITGA10	-0.041855	-0.000901068
47	18	ITGA10	-0.0418204	-0.000946732
47	19	ITGA10	-0.0417704	-0.000976918
47	20	ITGA10	-0.0417815	-0.00106825
47	21	ITGA10	-0.0418349	-0.00120197
47	22	ITGA10	-0.0417559	-0.00120319
47	23	ITGA10	-0.0415996	-0.00112712
47	24	ITGA10	-0.0412838	-0.000891587
47	25	ITGA10	-0.0408008	-0.000488853
47	26	ITGA10	-0.0399475	0.000284152
47	27	ITGA10	-0.0382702	0.0018812
47	28	ITGA10	-0.0350364	0.00503481
47	29	ITGA10	-0.0291292	0.0108617
47	30	ITGA10	-0.019227	0.0206837
47	31	ITGA10	-0.00451156	0.0353189
47	32	ITGA10	0.0136975	0.0534477
47	33	ITGA10	0.0310782	0.0707481
47	34	ITGA10	0.0441422	0.0837318
47	35	ITGA10	0.0539633	0.0934727
47	36	ITGA10	0.0622919	0.101721
47	37	ITGA10	0.0694044	0.108753
47	38	ITGA10	0.0747114	0.11398
47	39	ITGA10	0.0785188	0.117707
47	40	ITGA10	0.0814881	0.120596
48	1	ITGA10	-0.0425951	-0.000387962
48	2	ITGA10	-0.0424296	-0.000352972
48	3	ITGA10	-0.041835	0.000111209
48	4	ITGA10	-0.0416143	0.000201416
48	5	ITGA10	-0.0413855	0.000299706
48	6	ITGA10	-0.0412605	0.000294232
48	7	ITGA10	-0.0411084	0.000315867
48	8	ITGA10	-0.0409452	0.000348614
48	9	ITGA10	-0.0407418	0.00042148
48	10	ITGA10	-0.0406766	0.000356189
48	11	ITGA10	-0.040687	0.000215326
48	12	ITGA10	-0.0407324	3.94502e-05
48	13	ITGA10	-0.0405778	6.36369e-05
48	14	ITGA10	-0.0405819	-7.09333e-05
48	15	ITGA10	-0.0406384	-0.000257929
48	16	ITGA10	-0.0406924	-0.000442392
48	17	ITGA10	-0.0406299	-0.000510444
48	18	ITGA10	-0.0405711	-0.000582031
48	19	ITGA10	-0.0404798	-0.000621271
48	20	ITGA10	-0.0404429	-0.000714781
48	21	ITGA10	-0.0404532	-0.000855639
48	22	ITGA10	-0.0404127	-0.000945614
48	23	ITGA10	-0.0404227	-0.00108604
48	24	ITGA10	-0.0402188	-0.00101267
48	25	ITGA10	-0.03967	-0.000594275
48	26	ITGA10	-0.0389694	-2.41582e-05
48	27	ITGA10	-0.0376917	0.00112307
48	28	ITGA10	-0.0347563	0.00392798
48	29	ITGA10	-0.0299013	0.00865246
48	30	ITGA10	-0.0212415	0.0171818
48	31	ITGA10	-0.00782851	0.0304643
48	32	ITGA10	0.00925455	0.0474169
48	33	ITGA10	0.0267972	0.0648291
48	34	ITGA10	0.0414053	0.0793067
48	35	ITGA10	0.0520207	0.0897916
48	36	ITGA10	0.0608175	0.0984579
48	37	ITGA10	0.0682785	0.105788
48	38	ITGA10	0.0740246	0.111404
48	39	ITGA10	0.0782463	0.115495
48	40	ITGA10	0.0809759	0.118094
49	1	GAPDH	-0.0344613	0.00182545
49	2	GAPDH	-0.0343355	0.0014566
49	3	GAPDH	-0.0341156	0.00118183
49	4	GAPDH	-0.0341365	0.000666382
49	5	GAPDH	-0.0339212	0.000386964
49	6	GAPDH	-0.033823	-9.44726e-06
49	7	GAPDH	-0.0337461	-0.000427115
49	8	GAPDH	-0.033535	-0.000710706
49	9	GAPDH	-0.0333783	-0.00104862
49	10	GAPDH	-0.033151	-0.00131588
49	11	GAPDH	-0.0325987	-0.00125826
49	12	GAPDH	-0.0317444	-0.000898565
49	13	GAPDH	-0.0300896	0.000261592
49	14	GAPDH	-0.0266848	0.00317184
49	15	GAPDH	-0.020304	0.00905795
49	16	GAPDH	-0.00824711	0.0206202
49	17	GAPDH	0.0127796	0.0411524
49	18	GAPDH	0.0464528	0.0743309
49	19	GAPDH	0.0936464	0.12103
49	20	GAPDH	0.148911	0.175799
49	21	GAPDH	0.201347	0.227741
49	22	GAPDH	0.245005	0.270905
49	23	GAPDH	0.278095	0.3035
49	24	GAPDH	0.300738	0.325649
49	25	GAPDH	0.317771	0.342187
49	26	GAPDH	0.329622	0.353543
49	27	GAPDH	0.337764	0.361191
49	28	GAPDH	0.343287	0.366219
49	29	GAPDH	0.347083	0.36952
49	30	GAPDH	0.348837	0.37078
49	31	GAPDH	0.350073	0.371521
49	32	GAPDH	0.351068	0.372021
49	33	GAPDH	0.3508	0.371258
49	34	GAPDH	0.35201	0.371974
49	35	GAPDH	0.352209	0.371679
49	36	GAPDH	0.352635	0.37161
49	37	GAPDH	0.353248	0.371729
49	38	GAPDH	0.352572	0.370558
49	39	GAPDH	0.352808	0.370299
49	40	GAPDH	0.353092	0.370088
[truncated: 13,400 more rows]

## Sheet: Results
Block Type	384-Well Block
Calibration Background is expired	Yes
Calibration Background performed on	12-01-2016
Calibration Normalization FAM-ROX is expired	Yes
Calibration Normalization FAM-ROX performed on	12-01-2016
Calibration Normalization VIC-ROX is expired	Yes
Calibration Normalization VIC-ROX performed on	12-01-2016
Calibration Pure Dye FAM is expired	Yes
Calibration Pure Dye FAM performed on	12-01-2016
Calibration Pure Dye NED is expired	Yes
Calibration Pure Dye NED performed on	12-01-2016
Calibration Pure Dye ROX is expired	Yes
Calibration Pure Dye ROX performed on	12-01-2016
Calibration Pure Dye SYBR is expired	Yes
Calibration Pure Dye SYBR performed on	12-01-2016
Calibration Pure Dye TAMRA is expired	Yes
Calibration Pure Dye TAMRA performed on	12-01-2016
Calibration Pure Dye VIC is expired	Yes
Calibration Pure Dye VIC performed on	12-01-2016
Calibration ROI is expired	Yes
Calibration ROI performed on	12-01-2016
Calibration Uniformity is expired	Yes
Calibration Uniformity performed on	12-01-2016
Chemistry	SYBR_GREEN
Date Created	2017-11-18 16:59:49 PM PST
Experiment Barcode
Experiment Comment
Experiment File Name	F:\2017-11-18 165943.eds
Experiment Name	2017-11-18 165943
Experiment Run End Time	2017-11-18 10:36:44 AM PST
Experiment Type	Comparative Cт (ΔΔCт)
Instrument Name	278871199
Instrument Serial Number	278871199
Instrument Type	QuantStudio(TM) 7 Flex System
Passive Reference	ROX
Quantification Cycle Method	Ct
Signal Smoothing On	true
Stage/ Cycle where Analysis is performed	Stage 2, Step 2
User Name
Well	Well Position	Omit	Sample Name	Target Name	Task	Reporter	Quencher	Quantity	Quantity Mean	Quantity SD	RQ	RQ Min	RQ Max	CT	Ct Mean	Ct SD	Delta Ct	Delta Ct Mean	Delta Ct SE	Delta Delta Ct	Automatic Ct Threshold	Tm1	Ct Threshold	Tm2	Automatic Baseline	Tm3	Baseline Start	Baseline End	Comments	HIGHSD	OUTLIERRG	THOLDFAIL	MTP
1	A1	FALSE	ECC1	GAPDH	UNKNOWN	SYBR	None							15.2753	15.712	0.300375					TRUE	83.3595	0.04		TRUE		1	40		N	N	Y	N
2	A2	FALSE	ECC1	GAPDH	UNKNOWN	SYBR	None							15.7539	15.712	0.300375					TRUE	83.3595	0.04		TRUE		1	40		N	N	Y	N
3	A3	FALSE	ECC1	GAPDH	UNKNOWN	SYBR	None							15.898	15.712	0.300375					TRUE	83.3595	0.04		TRUE		1	40		N	N	Y	N
4	A4	FALSE	ECC1	GAPDH	UNKNOWN	SYBR	None							15.9209	15.712	0.300375					TRUE	83.3595	0.04		TRUE		1	40		N	N	Y	N
5	A5	FALSE	ECC1	PGR	UNKNOWN	SYBR	None				0.00322836	0.00184936	0.00563565	33.0022	32.469	0.584285		16.7569	0.328487	8.27498	TRUE	84.281	0.04		TRUE		1	40		Y	N	Y	N
6	A6	FALSE	ECC1	PGR	UNKNOWN	SYBR	None				0.00322836	0.00184936	0.00563565	31.954	32.469	0.584285		16.7569	0.328487	8.27498	TRUE	84.281	0.04		TRUE		1	40		Y	N	Y	N
7	A7	FALSE	ECC1	PGR	UNKNOWN	SYBR	None				0.00322836	0.00184936	0.00563565	31.9727	32.469	0.584285		16.7569	0.328487	8.27498	TRUE	84.281	0.04		TRUE		1	40		Y	N	Y	N
8	A8	FALSE	ECC1	PGR	UNKNOWN	SYBR	None				0.00322836	0.00184936	0.00563565	32.9469	32.469	0.584285		16.7569	0.328487	8.27498	TRUE	84.281	0.04		TRUE		1	40		Y	N	Y	N
9	A9	FALSE	ECC1	TET1	UNKNOWN	SYBR	None				0.271245	0.195733	0.375887	30.8831	30.561	0.240406		14.8489	0.192367	1.88233	TRUE	81.7798	0.04		TRUE		1	40		N	N	Y	N
10	A10	FALSE	ECC1	TET1	UNKNOWN	SYBR	None				0.271245	0.195733	0.375887	30.6023	30.561	0.240406		14.8489	0.192367	1.88233	TRUE	81.7798	0.04		TRUE		1	40		N	N	Y	N
11	A11	FALSE	ECC1	TET1	UNKNOWN	SYBR	None				0.271245	0.195733	0.375887	30.4095	30.561	0.240406		14.8489	0.192367	1.88233	TRUE	81.7798	0.04		TRUE		1	40		N	N	Y	N
12	A12	FALSE	ECC1	TET1	UNKNOWN	SYBR	None				0.271245	0.195733	0.375887	30.3489	30.561	0.240406		14.8489	0.192367	1.88233	TRUE	81.7798	0.04		TRUE		1	40		N	N	Y	N
13	A13	FALSE	ECC1	WISP1	UNKNOWN	SYBR	None				0.0245417	0.0164423	0.0366307	33.5944	33.1159	0.364455		17.4039	0.236142	5.34862	TRUE	85.0709	0.04	91.1264	TRUE	80.8583	1	40		N	N	Y	Y
14	A14	FALSE	ECC1	WISP1	UNKNOWN	SYBR	None				0.0245417	0.0164423	0.0366307	32.7512	33.1159	0.364455		17.4039	0.236142	5.34862	TRUE	85.2025	0.04	91.1264	TRUE	79.8052	1	40		N	N	Y	Y
15	A15	FALSE	ECC1	WISP1	UNKNOWN	SYBR	None				0.0245417	0.0164423	0.0366307	33.1817	33.1159	0.364455		17.4039	0.236142	5.34862	TRUE	85.4658	0.04	90.9948	TRUE	80.0684	1	40		N	N	Y	Y
16	A16	FALSE	ECC1	WISP1	UNKNOWN	SYBR	None				0.0245417	0.0164423	0.0366307	32.9364	33.1159	0.364455		17.4039	0.236142	5.34862	TRUE	90.9948	0.04	79.6735	TRUE	86.2556	1	40		N	N	Y	Y
17	A17	FALSE	ECC1	NRCAM	UNKNOWN	SYBR	None				0.172906	0.12571	0.237822	25.5258	25.4056	0.225992		9.69361	0.187948	2.53194	TRUE	83.4911	0.04		TRUE		1	40		N	N	Y	N
18	A18	FALSE	ECC1	NRCAM	UNKNOWN	SYBR	None				0.172906	0.12571	0.237822	25.564	25.4056	0.225992		9.69361	0.187948	2.53194	TRUE	83.4911	0.04		TRUE		1	40		N	N	Y	N
19	A19	FALSE	ECC1	NRCAM	UNKNOWN	SYBR	None				0.172906	0.12571	0.237822	25.46	25.4056	0.225992		9.69361	0.187948	2.53194	TRUE	83.4911	0.04		TRUE		1	40		N	N	Y	N
20	A20	FALSE	ECC1	NRCAM	UNKNOWN	SYBR	None				0.172906	0.12571	0.237822	25.0728	25.4056	0.225992		9.69361	0.187948	2.53194	TRUE	83.4911	0.04		TRUE		1	40		N	N	Y	N
21	A21	FALSE	ECC1	ITGA10	UNKNOWN	SYBR	None				0.146841	0.0500016	0.431233	33.8327	34.7229	1.23432		19.0109	0.635173	2.76767	TRUE	88.8885	0.04	77.8305	TRUE	85.3341	1	40		Y	N	Y	Y
22	A22	FALSE	ECC1	ITGA10	UNKNOWN	SYBR	None				0.146841	0.0500016	0.431233	36.2384	34.7229	1.23432		19.0109	0.635173	2.76767	TRUE	89.0201	0.04	85.4658	TRUE		1	40		Y	N	Y	Y
23	A23	FALSE	ECC1	ITGA10	UNKNOWN	SYBR	None				0.146841	0.0500016	0.431233	35.2122	34.7229	1.23432		19.0109	0.635173	2.76767	TRUE	89.0201	0.04	85.4658	TRUE	76.3824	1	40		Y	N	Y	Y
24	A24	FALSE	ECC1	ITGA10	UNKNOWN	SYBR	None				0.146841	0.0500016	0.431233	33.6083	34.7229	1.23432		19.0109	0.635173	2.76767	TRUE	88.8885	0.04	85.3341	TRUE		1	40		Y	N	Y	Y
25	B1	FALSE	ISH	GAPDH	UNKNOWN	SYBR	None							14.7177	14.6687	0.0450315					TRUE	83.3595	0.04		TRUE		1	40		N	N	Y	N
26	B2	FALSE	ISH	GAPDH	UNKNOWN	SYBR	None							14.609	14.6687	0.0450315					TRUE	83.3595	0.04		TRUE		1	40		N	N	Y	N
27	B3	FALSE	ISH	GAPDH	UNKNOWN	SYBR	None							14.6689	14.6687	0.0450315					TRUE	83.3595	0.04		TRUE		1	40		N	N	Y	N
28	B4	FALSE	ISH	GAPDH	UNKNOWN	SYBR	None							14.6794	14.6687	0.0450315					TRUE	83.3595	0.04		TRUE		1	40		N	N	Y	N
29	B5	FALSE	ISH	PGR	UNKNOWN	SYBR	None				0.00135186	0.000782956	0.00233415	31.9088	32.6815	0.642458		18.0128	0.322017	9.53083	TRUE	84.1494	0.04		TRUE		1	40		Y	N	Y	N
30	B6	FALSE	ISH	PGR	UNKNOWN	SYBR	None				0.00135186	0.000782956	0.00233415	32.9439	32.6815	0.642458		18.0128	0.322017	9.53083	TRUE	84.1494	0.04		TRUE		1	40		Y	N	Y	N
31	B7	FALSE	ISH	PGR	UNKNOWN	SYBR	None				0.00135186	0.000782956	0.00233415	33.4068	32.6815	0.642458		18.0128	0.322017	9.53083	TRUE	84.281	0.04		TRUE		1	40		Y	N	Y	N
32	B8	FALSE	ISH	PGR	UNKNOWN	SYBR	None				0.00135186	0.000782956	0.00233415	32.4666	32.6815	0.642458		18.0128	0.322017	9.53083	TRUE	84.281	0.04		TRUE		1	40		Y	N	Y	N
33	B9	FALSE	ISH	TET1	UNKNOWN	SYBR	None				0.96961	0.850669	1.10518	27.7277	27.6798	0.147606		13.0111	0.0771613	0.0445232	TRUE	81.6481	0.04		TRUE		1	40		N	N	Y	N
34	B10	FALSE	ISH	TET1	UNKNOWN	SYBR	None				0.96961	0.850669	1.10518	27.8327	27.6798	0.147606		13.0111	0.0771613	0.0445232	TRUE	81.6481	0.04		TRUE		1	40		N	N	Y	N
35	B11	FALSE	ISH	TET1	UNKNOWN	SYBR	None				0.96961	0.850669	1.10518	27.6784	27.6798	0.147606		13.0111	0.0771613	0.0445232	TRUE	81.6481	0.04		TRUE		1	40		N	N	Y	N
36	B12	FALSE	ISH	TET1	UNKNOWN	SYBR	None				0.96961	0.850669	1.10518	27.4806	27.6798	0.147606		13.0111	0.0771613	0.0445232	TRUE	81.6481	0.04		TRUE		1	40		N	N	Y	N
37	B13	FALSE	ISH	WISP1	UNKNOWN	SYBR	None				0.0081602	0.00572621	0.0116288	33.0961	33.6612	0.415255		18.9924	0.208845	6.93718	TRUE	85.4658	0.04	77.5672	TRUE	90.9948	1	40		N	N	Y	Y
38	B14	FALSE	ISH	WISP1	UNKNOWN	SYBR	None				0.0081602	0.00572621	0.0116288	34.0963	33.6612	0.415255		18.9924	0.208845	6.93718	TRUE	86.124	0.04	80.0684	TRUE		1	40		N	N	Y	Y
39	B15	FALSE	ISH	WISP1	UNKNOWN	SYBR	None				0.0081602	0.00572621	0.0116288	33.7152	33.6612	0.415255		18.9924	0.208845	6.93718	TRUE	85.0709	0.04	80.4634	TRUE		1	40		N	N	Y	Y
40	B16	FALSE	ISH	WISP1	UNKNOWN	SYBR	None				0.0081602	0.00572621	0.0116288	33.7372	33.6612	0.415255		18.9924	0.208845	6.93718	TRUE	85.2025	0.04	80.8583	TRUE		1	40		N	N	Y	Y
41	B17	FALSE	ISH	NRCAM	UNKNOWN	SYBR	None				0.204114	0.186508	0.223381	24.018	24.123	0.0963621		9.45423	0.0531824	2.29256	TRUE	83.4911	0.04		TRUE		1	40		N	N	Y	N
42	B18	FALSE	ISH	NRCAM	UNKNOWN	SYBR	None				0.204114	0.186508	0.223381	24.0668	24.123	0.0963621		9.45423	0.0531824	2.29256	TRUE	83.4911	0.04		TRUE		1	40		N	N	Y	N
43	B19	FALSE	ISH	NRCAM	UNKNOWN	SYBR	None				0.204114	0.186508	0.223381	24.1852	24.123	0.0963621		9.45423	0.0531824	2.29256	TRUE	83.4911	0.04		TRUE		1	40		N	N	Y	N
44	B20	FALSE	ISH	NRCAM	UNKNOWN	SYBR	None				0.204114	0.186508	0.223381	24.222	24.123	0.0963621		9.45423	0.0531824	2.29256	TRUE	83.4911	0.04		TRUE		1	40		N	N	Y	N
45	B21	FALSE	ISH	ITGA10	UNKNOWN	SYBR	None				0.742077	0.573868	0.959591	30.9713	31.3423	0.299754		16.6735	0.151559	0.430359	TRUE	88.8885	0.04	85.3341	TRUE		1	40		N	N	Y	Y
46	B22	FALSE	ISH	ITGA10	UNKNOWN	SYBR	None				0.742077	0.573868	0.959591	31.6138	31.3423	0.299754		16.6735	0.151559	0.430359	TRUE	88.8885	0.04	85.4658	TRUE		1	40		N	N	Y	Y
47	B23	FALSE	ISH	ITGA10	UNKNOWN	SYBR	None				0.742077	0.573868	0.959591	31.2288	31.3423	0.299754		16.6735	0.151559	0.430359	TRUE	88.8885	0.04	85.3341	TRUE	77.4356	1	40		N	N	Y	Y
48	B24	FALSE	ISH	ITGA10	UNKNOWN	SYBR	None				0.742077	0.573868	0.959591	31.5552	31.3423	0.299754		16.6735	0.151559	0.430359	TRUE	88.8885	0.04		TRUE		1	40		N	N	Y	N
49	C1	FALSE	EPI	GAPDH	UNKNOWN	SYBR	None							16.9444	16.9717	0.0194362					TRUE	83.3595	0.04		TRUE		1	40		N	N	Y	N
50	C2	FALSE	EPI	GAPDH	UNKNOWN	SYBR	None							16.9714	16.9717	0.0194362					TRUE	83.3595	0.04		TRUE		1	40		N	N	Y	N
51	C3	FALSE	EPI	GAPDH	UNKNOWN	SYBR	None							16.9876	16.9717	0.0194362					TRUE	83.3595	0.04		TRUE		1	40		N	N	Y	N
52	C4	FALSE	EPI	GAPDH	UNKNOWN	SYBR	None							16.9833	16.9717	0.0194362					TRUE	83.3595	0.04		TRUE		1	40		N	N	Y	N
53	C5	FALSE	EPI	PGR	UNKNOWN	SYBR	None				0.83036	0.673236	1.02415	25.4417	25.7218	0.246588		8.75014	0.123676	0.268191	TRUE	84.1494	0.04		TRUE		1	40		N	N	Y	N
54	C6	FALSE	EPI	PGR	UNKNOWN	SYBR	None				0.83036	0.673236	1.02415	25.5963	25.7218	0.246588		8.75014	0.123676	0.268191	TRUE	84.1494	0.04		TRUE		1	40		N	N	Y	N
55	C7	FALSE	EPI	PGR	UNKNOWN	SYBR	None				0.83036	0.673236	1.02415	25.979	25.7218	0.246588		8.75014	0.123676	0.268191	TRUE	84.281	0.04		TRUE		1	40		N	N	Y	N
56	C8	FALSE	EPI	PGR	UNKNOWN	SYBR	None				0.83036	0.673236	1.02415	25.8703	25.7218	0.246588		8.75014	0.123676	0.268191	TRUE	84.281	0.04		TRUE		1	40		N	N	Y	N
57	C9	FALSE	EPI	TET1	UNKNOWN	SYBR	None				0.376733	0.272722	0.520413	31.2277	31.3467	0.380486		14.375	0.190491	1.40838	TRUE	81.6481	0.04		TRUE		1	40		N	N	Y	N
58	C10	FALSE	EPI	TET1	UNKNOWN	SYBR	None				0.376733	0.272722	0.520413	30.8603	31.3467	0.380486		14.375	0.190491	1.40838	TRUE	81.6481	0.04		TRUE		1	40		N	N	Y	N
59	C11	FALSE	EPI	TET1	UNKNOWN	SYBR	None				0.376733	0.272722	0.520413	31.6351	31.3467	0.380486		14.375	0.190491	1.40838	TRUE	81.7798	0.04		TRUE		1	40		N	N	Y	N
60	C12	FALSE	EPI	TET1	UNKNOWN	SYBR	None				0.376733	0.272722	0.520413	31.6635	31.3467	0.380486		14.375	0.190491	1.40838	TRUE	81.7798	0.04		TRUE		1	40		N	N	Y	N
61	C13	FALSE	EPI	WISP1	UNKNOWN	SYBR	None				1.58865	1.44579	1.74563	28.3541	28.3592	0.109403		11.3875	0.0555579	-0.667804	TRUE	91.1264	0.04	86.5189	TRUE		1	40		N	N	Y	Y
62	C14	FALSE	EPI	WISP1	UNKNOWN	SYBR	None				1.58865	1.44579	1.74563	28.434	28.3592	0.109403		11.3875	0.0555579	-0.667804	TRUE	91.1264	0.04	86.5189	TRUE		1	40		N	N	Y	Y
63	C15	FALSE	EPI	WISP1	UNKNOWN	SYBR	None				1.58865	1.44579	1.74563	28.2063	28.3592	0.109403		11.3875	0.0555579	-0.667804	TRUE	90.9948	0.04	86.5189	TRUE		1	40		N	N	Y	Y
64	C16	FALSE	EPI	WISP1	UNKNOWN	SYBR	None				1.58865	1.44579	1.74563	28.4423	28.3592	0.109403		11.3875	0.0555579	-0.667804	TRUE	90.9948	0.04	86.5189	TRUE		1	40		N	N	Y	Y
65	C17	FALSE	EPI	NRCAM	UNKNOWN	SYBR	None				39.298	20.2529	76.2525	17.9253	18.837	0.78142		1.86529	0.390831	-5.29638	TRUE	83.3595	0.04		TRUE		1	40		Y	N	Y	N
66	C18	FALSE	EPI	NRCAM	UNKNOWN	SYBR	None				39.298	20.2529	76.2525	19.6598	18.837	0.78142		1.86529	0.390831	-5.29638	TRUE	83.4911	0.04		TRUE		1	40		Y	N	Y	N
67	C19	FALSE	EPI	NRCAM	UNKNOWN	SYBR	None				39.298	20.2529	76.2525	19.2812	18.837	0.78142		1.86529	0.390831	-5.29638	TRUE	83.4911	0.04		TRUE		1	40		Y	N	Y	N
68	C20	FALSE	EPI	NRCAM	UNKNOWN	SYBR	None				39.298	20.2529	76.2525	18.4816	18.837	0.78142		1.86529	0.390831	-5.29638	TRUE	83.3595	0.04		TRUE		1	40		Y	N	Y	N
69	C21	FALSE	EPI	ITGA10	UNKNOWN	SYBR	None				0.298035	0.208492	0.426036	34.8822	34.9613	0.420894		17.9896	0.210671	1.74645	TRUE	89.0201	0.04	85.3341	TRUE		1	40		N	N	Y	Y
70	C22	FALSE	EPI	ITGA10	UNKNOWN	SYBR	None				0.298035	0.208492	0.426036	34.624	34.9613	0.420894		17.9896	0.210671	1.74645	TRUE	89.0201	0.04	85.3341	TRUE		1	40		N	N	Y	Y
71	C23	FALSE	EPI	ITGA10	UNKNOWN	SYBR	None				0.298035	0.208492	0.426036	34.7666	34.9613	0.420894		17.9896	0.210671	1.74645	TRUE	89.0201	0.04	85.3341	TRUE		1	40		N	N	Y	Y
72	C24	FALSE	EPI	ITGA10	UNKNOWN	SYBR	None				0.298035	0.208492	0.426036	35.5725	34.9613	0.420894		17.9896	0.210671	1.74645	TRUE	89.0201	0.04	85.4658	TRUE		1	40		N	N	Y	Y
73	D1	FALSE	NSC	GAPDH	UNKNOWN	SYBR	None							16.2256	16.2017	0.0482455					TRUE	83.3595	0.04		TRUE		1	40		N	N	Y	N
74	D2	FALSE	NSC	GAPDH	UNKNOWN	SYBR	None							16.1343	16.2017	0.0482455					TRUE	83.3595	0.04		TRUE		1	40		N	N	Y	N
75	D3	FALSE	NSC	GAPDH	UNKNOWN	SYBR	None							16.2021	16.2017	0.0482455					TRUE	83.3595	0.04		TRUE		1	40		N	N	Y	N
76	D4	FALSE	NSC	GAPDH	UNKNOWN	SYBR	None							16.2449	16.2017	0.0482455					TRUE	83.3595	0.04		TRUE		1	40		N	N	Y	N
77	D5	FALSE	NSC	PGR	UNKNOWN	SYBR	None				1.4648	1.22389	1.75312	24.0213	24.133	0.206315		7.93125	0.10594	-0.550699	TRUE	84.1494	0.04		TRUE		1	40		N	N	Y	N
78	D6	FALSE	NSC	PGR	UNKNOWN	SYBR	None				1.4648	1.22389	1.75312	24.084	24.133	0.206315		7.93125	0.10594	-0.550699	TRUE	84.1494	0.04		TRUE		1	40		N	N	Y	N
79	D7	FALSE	NSC	PGR	UNKNOWN	SYBR	None				1.4648	1.22389	1.75312	24.4368	24.133	0.206315		7.93125	0.10594	-0.550699	TRUE	84.281	0.04		TRUE		1	40		N	N	Y	N
80	D8	FALSE	NSC	PGR	UNKNOWN	SYBR	None				1.4648	1.22389	1.75312	23.9897	24.133	0.206315		7.93125	0.10594	-0.550699	TRUE	84.1494	0.04		TRUE		1	40		N	N	Y	N
81	D9	FALSE	NSC	TET1	UNKNOWN	SYBR	None				0.919749	0.853834	0.990752	29.1809	29.289	0.0732244		13.0873	0.0438447	0.120688	TRUE	81.6481	0.04		TRUE		1	40		N	N	Y	N
82	D10	FALSE	NSC	TET1	UNKNOWN	SYBR	None				0.919749	0.853834	0.990752	29.3158	29.289	0.0732244		13.0873	0.0438447	0.120688	TRUE	81.6481	0.04		TRUE		1	40		N	N	Y	N
83	D11	FALSE	NSC	TET1	UNKNOWN	SYBR	None				0.919749	0.853834	0.990752	29.3159	29.289	0.0732244		13.0873	0.0438447	0.120688	TRUE	81.6481	0.04		TRUE		1	40		N	N	Y	N
84	D12	FALSE	NSC	TET1	UNKNOWN	SYBR	None				0.919749	0.853834	0.990752	29.3434	29.289	0.0732244		13.0873	0.0438447	0.120688	TRUE	81.6481	0.04		TRUE		1	40		N	N	Y	N
85	D13	FALSE	NSC	WISP1	UNKNOWN	SYBR	None				0.654438	0.573752	0.74647	29.0526	28.8687	0.147466		12.6669	0.0775789	0.611672	TRUE	91.1264	0.04	86.5189	TRUE		1	40		N	N	Y	Y
86	D14	FALSE	NSC	WISP1	UNKNOWN	SYBR	None				0.654438	0.573752	0.74647	28.836	28.8687	0.147466		12.6669	0.0775789	0.611672	TRUE	91.1264	0.04	86.6506	TRUE		1	40		N	N	Y	Y
87	D15	FALSE	NSC	WISP1	UNKNOWN	SYBR	None				0.654438	0.573752	0.74647	28.8903	28.8687	0.147466		12.6669	0.0775789	0.611672	TRUE	91.1264	0.04	86.5189	TRUE		1	40		N	N	Y	Y
88	D16	FALSE	NSC	WISP1	UNKNOWN	SYBR	None				0.654438	0.573752	0.74647	28.6958	28.8687	0.147466		12.6669	0.0775789	0.611672	TRUE	90.9948	0.04	86.3873	TRUE		1	40		N	N	Y	Y
89	D17	FALSE	NSC	NRCAM	UNKNOWN	SYBR	None				9.16862	8.03309	10.4647	20.0259	20.1667	0.148257		3.96497	0.0779547	-3.1967	TRUE	83.4911	0.04		TRUE		1	40		N	N	Y	N
90	D18	FALSE	NSC	NRCAM	UNKNOWN	SYBR	None				9.16862	8.03309	10.4647	20.2538	20.1667	0.148257		3.96497	0.0779547	-3.1967	TRUE	83.4911	0.04		TRUE		1	40		N	N	Y	N
91	D19	FALSE	NSC	NRCAM	UNKNOWN	SYBR	None				9.16862	8.03309	10.4647	20.0574	20.1667	0.148257		3.96497	0.0779547	-3.1967	TRUE	83.4911	0.04		TRUE		1	40		N	N	Y	N
92	D20	FALSE	NSC	NRCAM	UNKNOWN	SYBR	None				9.16862	8.03309	10.4647	20.3297	20.1667	0.148257		3.96497	0.0779547	-3.1967	TRUE	83.4911	0.04		TRUE		1	40		N	N	Y	N
93	D21	FALSE	NSC	ITGA10	UNKNOWN	SYBR	None				0.668468	0.353121	1.26543	33.1645	33.026	0.75099		16.8243	0.376269	0.58107	TRUE	89.0201	0.04	85.3341	TRUE		1	40		Y	N	Y	Y
94	D22	FALSE	NSC	ITGA10	UNKNOWN	SYBR	None				0.668468	0.353121	1.26543	33.226	33.026	0.75099		16.8243	0.376269	0.58107	TRUE	89.0201	0.04	85.3341	TRUE	76.2508	1	40		Y	N	Y	Y
95	D23	FALSE	NSC	ITGA10	UNKNOWN	SYBR	None				0.668468	0.353121	1.26543	31.9692	33.026	0.75099		16.8243	0.376269	0.58107	TRUE	89.0201	0.04	85.3341	TRUE		1	40		Y	N	Y	Y
96	D24	FALSE	NSC	ITGA10	UNKNOWN	SYBR	None				0.668468	0.353121	1.26543	33.7443	33.026	0.75099		16.8243	0.376269	0.58107	TRUE	89.0201	0.04	77.5672	TRUE	85.3341	1	40		Y	N	Y	Y
97	E1	FALSE	NSC+P	GAPDH	UNKNOWN	SYBR	None							16.0694	16.0363	0.0496164					TRUE	83.4911	0.04		TRUE		1	40		N	N	Y	N
98	E2	FALSE	NSC+P	GAPDH	UNKNOWN	SYBR	None							15.9727	16.0363	0.0496164					TRUE	83.4911	0.04		TRUE		1	40		N	N	Y	N
99	E3	FALSE	NSC+P	GAPDH	UNKNOWN	SYBR	None							16.0814	16.0363	0.0496164					TRUE	83.4911	0.04		TRUE		1	40		N	N	Y	N
100	E4	FALSE	NSC+P	GAPDH	UNKNOWN	SYBR	None							16.0218	16.0363	0.0496164					TRUE	83.4911	0.04		TRUE		1	40		N	N	Y	N
101	E5	FALSE	NSC+P	PGR	UNKNOWN	SYBR	None				1.54903	1.38677	1.73027	23.8489	23.8869	0.120676		7.85058	0.065239	-0.631362	TRUE	84.281	0.04		TRUE		1	40		N	N	Y	N
102	E6	FALSE	NSC+P	PGR	UNKNOWN	SYBR	None				1.54903	1.38677	1.73027	23.7327	23.8869	0.120676		7.85058	0.065239	-0.631362	TRUE	84.281	0.04		TRUE		1	40		N	N	Y	N
103	E7	FALSE	NSC+P	PGR	UNKNOWN	SYBR	None				1.54903	1.38677	1.73027	23.9828	23.8869	0.120676		7.85058	0.065239	-0.631362	TRUE	84.281	0.04		TRUE		1	40		N	N	Y	N
104	E8	FALSE	NSC+P	PGR	UNKNOWN	SYBR	None				1.54903	1.38677	1.73027	23.9832	23.8869	0.120676		7.85058	0.065239	-0.631362	TRUE	84.281	0.04		TRUE		1	40		N	N	Y	N
105	E9	FALSE	NSC+P	TET1	UNKNOWN	SYBR	None				1.10873	0.991444	1.23989	28.8766	28.854	0.122149		12.8177	0.0659209	-0.148905	TRUE	81.6481	0.04		TRUE		1	40		N	N	Y	N
106	E10	FALSE	NSC+P	TET1	UNKNOWN	SYBR	None				1.10873	0.991444	1.23989	28.6882	28.854	0.122149		12.8177	0.0659209	-0.148905	TRUE	81.6481	0.04		TRUE		1	40		N	N	Y	N
107	E11	FALSE	NSC+P	TET1	UNKNOWN	SYBR	None				1.10873	0.991444	1.23989	28.8686	28.854	0.122149		12.8177	0.0659209	-0.148905	TRUE	81.6481	0.04		TRUE		1	40		N	N	Y	N
108	E12	FALSE	NSC+P	TET1	UNKNOWN	SYBR	None				1.10873	0.991444	1.23989	28.9826	28.854	0.122149		12.8177	0.0659209	-0.148905	TRUE	81.7798	0.04		TRUE		1	40		N	N	Y	N
109	E13	FALSE	NSC+P	WISP1	UNKNOWN	SYBR	None				1.55275	1.15094	2.09486	27.7396	27.4567	0.349614		11.4204	0.176558	-0.63483	TRUE	91.2581	0.04		TRUE		1	40		N	N	Y	N
110	E14	FALSE	NSC+P	WISP1	UNKNOWN	SYBR	None				1.55275	1.15094	2.09486	26.97	27.4567	0.349614		11.4204	0.176558	-0.63483	TRUE	91.1264	0.04		TRUE		1	40		N	N	Y	N
111	E15	FALSE	NSC+P	WISP1	UNKNOWN	SYBR	None				1.55275	1.15094	2.09486	27.4383	27.4567	0.349614		11.4204	0.176558	-0.63483	TRUE	91.1264	0.04	86.3873	TRUE		1	40		N	N	Y	Y
112	E16	FALSE	NSC+P	WISP1	UNKNOWN	SYBR	None				1.55275	1.15094	2.09486	27.6791	27.4567	0.349614		11.4204	0.176558	-0.63483	TRUE	91.1264	0.04		TRUE		1	40		N	N	Y	N
113	E17	FALSE	NSC+P	NRCAM	UNKNOWN	SYBR	None				7.87085	6.5139	9.51049	20.1149	20.2215	0.217551		4.18515	0.111569	-2.97652	TRUE	83.4911	0.04		TRUE		1	40		N	N	Y	N
114	E18	FALSE	NSC+P	NRCAM	UNKNOWN	SYBR	None				7.87085	6.5139	9.51049	20.513	20.2215	0.217551		4.18515	0.111569	-2.97652	TRUE	83.4911	0.04		TRUE		1	40		N	N	Y	N
115	E19	FALSE	NSC+P	NRCAM	UNKNOWN	SYBR	None				7.87085	6.5139	9.51049	20.2483	20.2215	0.217551		4.18515	0.111569	-2.97652	TRUE	83.4911	0.04		TRUE		1	40		N	N	Y	N
116	E20	FALSE	NSC+P	NRCAM	UNKNOWN	SYBR	None				7.87085	6.5139	9.51049	20.0096	20.2215	0.217551		4.18515	0.111569	-2.97652	TRUE	83.4911	0.04		TRUE		1	40		N	N	Y	N
117	E21	FALSE	NSC+P	ITGA10	UNKNOWN	SYBR	None				1.87878	1.59657	2.21088	31.5744	31.3697	0.185409		15.3334	0.0959666	-0.909796	TRUE	89.1518	0.04	85.3341	TRUE		1	40		N	N	Y	Y
118	E22	FALSE	NSC+P	ITGA10	UNKNOWN	SYBR	None				1.87878	1.59657	2.21088	31.1643	31.3697	0.185409		15.3334	0.0959666	-0.909796	TRUE	89.0201	0.04	85.3341	TRUE	77.0407	1	40		N	N	Y	Y
119	E23	FALSE	NSC+P	ITGA10	UNKNOWN	SYBR	None				1.87878	1.59657	2.21088	31.2725	31.3697	0.185409		15.3334	0.0959666	-0.909796	TRUE	89.1518	0.04	85.3341	TRUE		1	40		N	N	Y	Y
120	E24	FALSE	NSC+P	ITGA10	UNKNOWN	SYBR	None				1.87878	1.59657	2.21088	31.4676	31.3697	0.185409		15.3334	0.0959666	-0.909796	TRUE	89.1518	0.04	85.4658	TRUE		1	40		N	N	Y	Y
121	F1	FALSE	CASC	GAPDH	UNKNOWN	SYBR	None							14.5128	14.4361	0.204965					TRUE	83.3595	0.04		TRUE		1	40		N	N	Y	N
122	F2	FALSE	CASC	GAPDH	UNKNOWN	SYBR	None							14.2663	14.4361	0.204965					TRUE	83.2279	0.04		TRUE		1	40		N	N	Y	N
123	F3	FALSE	CASC	GAPDH	UNKNOWN	SYBR	None							14.6912	14.4361	0.204965					TRUE	83.3595	0.04		TRUE		1	40		N	N	Y	N
124	F4	FALSE	CASC	GAPDH	UNKNOWN	SYBR	None							14.2741	14.4361	0.204965					TRUE	83.2279	0.04		TRUE		1	40		N	N	Y	N
125	F5	FALSE	CASC	PGR	UNKNOWN	SYBR	None				1	0.816667	1.22449	22.9764	22.918	0.122565		8.48195	0.119408	0	TRUE	84.1494	0.04		TRUE		1	40		N	N	Y	N
126	F6	FALSE	CASC	PGR	UNKNOWN	SYBR	None				1	0.816667	1.22449	22.9716	22.918	0.122565		8.48195	0.119408	0	TRUE	84.1494	0.04		TRUE		1	40		N	N	Y	N
127	F7	FALSE	CASC	PGR	UNKNOWN	SYBR	None				1	0.816667	1.22449	22.9895	22.918	0.122565		8.48195	0.119408	0	TRUE	84.1494	0.04		TRUE		1	40		N	N	Y	N
128	F8	FALSE	CASC	PGR	UNKNOWN	SYBR	None				1	0.816667	1.22449	22.7345	22.918	0.122565		8.48195	0.119408	0	TRUE	84.281	0.04		TRUE		1	40		N	N	Y	N
129	F9	FALSE	CASC	TET1	UNKNOWN	SYBR	None				1	0.780308	1.28154	27.2509	27.4027	0.208702		12.9666	0.146259	0	TRUE	81.6481	0.04		TRUE		1	40		N	N	Y	N
130	F10	FALSE	CASC	TET1	UNKNOWN	SYBR	None				1	0.780308	1.28154	27.3521	27.4027	0.208702		12.9666	0.146259	0	TRUE	81.6481	0.04		TRUE		1	40		N	N	Y	N
131	F11	FALSE	CASC	TET1	UNKNOWN	SYBR	None				1	0.780308	1.28154	27.298	27.4027	0.208702		12.9666	0.146259	0	TRUE	81.6481	0.04		TRUE		1	40		N	N	Y	N
132	F12	FALSE	CASC	TET1	UNKNOWN	SYBR	None				1	0.780308	1.28154	27.7095	27.4027	0.208702		12.9666	0.146259	0	TRUE	81.6481	0.04		TRUE		1	40		N	N	Y	N
133	F13	FALSE	CASC	WISP1	UNKNOWN	SYBR	None				1	0.836688	1.19519	26.4987	26.4913	0.0468673		12.0553	0.105128	0	TRUE	91.2581	0.04		TRUE		1	40		N	N	Y	N
134	F14	FALSE	CASC	WISP1	UNKNOWN	SYBR	None				1	0.836688	1.19519	26.5051	26.4913	0.0468673		12.0553	0.105128	0	TRUE	91.2581	0.04		TRUE		1	40		N	N	Y	N
135	F15	FALSE	CASC	WISP1	UNKNOWN	SYBR	None				1	0.836688	1.19519	26.4255	26.4913	0.0468673		12.0553	0.105128	0	TRUE	91.1264	0.04		TRUE		1	40		N	N	Y	N
136	F16	FALSE	CASC	WISP1	UNKNOWN	SYBR	None				1	0.836688	1.19519	26.5361	26.4913	0.0468673		12.0553	0.105128	0	TRUE	91.1264	0.04		TRUE		1	40		N	N	Y	N
137	F17	FALSE	CASC	NRCAM	UNKNOWN	SYBR	None				1	0.812382	1.23095	21.5555	21.5977	0.134251		7.16167	0.122509	0	TRUE	83.4911	0.04		TRUE		1	40		N	N	Y	N
138	F18	FALSE	CASC	NRCAM	UNKNOWN	SYBR	None				1	0.812382	1.23095	21.4737	21.5977	0.134251		7.16167	0.122509	0	TRUE	83.4911	0.04		TRUE		1	40		N	N	Y	N
139	F19	FALSE	CASC	NRCAM	UNKNOWN	SYBR	None				1	0.812382	1.23095	21.5734	21.5977	0.134251		7.16167	0.122509	0	TRUE	83.4911	0.04		TRUE		1	40		N	N	Y	N
140	F20	FALSE	CASC	NRCAM	UNKNOWN	SYBR	None				1	0.812382	1.23095	21.7883	21.5977	0.134251		7.16167	0.122509	0	TRUE	83.4911	0.04		TRUE		1	40		N	N	Y	N
141	F21	FALSE	CASC	ITGA10	UNKNOWN	SYBR	None				1	0.45921	2.17765	30.2977	30.6793	0.894526		16.2432	0.458854	0	TRUE	89.1518	0.04	85.3341	TRUE		1	40		Y	N	Y	Y
142	F22	FALSE	CASC	ITGA10	UNKNOWN	SYBR	None				1	0.45921	2.17765	30.3887	30.6793	0.894526		16.2432	0.458854	0	TRUE	89.1518	0.04	85.4658	TRUE		1	40		Y	N	Y	Y
143	F23	FALSE	CASC	ITGA10	UNKNOWN	SYBR	None				1	0.45921	2.17765	30.0292	30.6793	0.894526		16.2432	0.458854	0	TRUE	89.1518	0.04	85.4658	TRUE		1	40		Y	N	Y	Y
144	F24	FALSE	CASC	ITGA10	UNKNOWN	SYBR	None				1	0.45921	2.17765	32.0014	30.6793	0.894526		16.2432	0.458854	0	TRUE	89.0201	0.04	85.3341	TRUE		1	40		Y	N	Y	Y
145	G1	FALSE	CASC+P	GAPDH	UNKNOWN	SYBR	None							15.1922	15.1637	0.0936557					TRUE	83.3595	0.04		TRUE		1	40		N	N	Y	N
146	G2	FALSE	CASC+P	GAPDH	UNKNOWN	SYBR	None							15.0287	15.1637	0.0936557					TRUE	83.3595	0.04		TRUE		1	40		N	N	Y	N
147	G3	FALSE	CASC+P	GAPDH	UNKNOWN	SYBR	None							15.1888	15.1637	0.0936557					TRUE	83.2279	0.04		TRUE		1	40		N	N	Y	N
148	G4	FALSE	CASC+P	GAPDH	UNKNOWN	SYBR	None							15.2452	15.1637	0.0936557					TRUE	83.3595	0.04		TRUE		1	40		N	N	Y	N
149	G5	FALSE	CASC+P	PGR	UNKNOWN	SYBR	None				1.06115	0.903558	1.24622	23.7746	23.56	0.164822		8.39632	0.0947864	-0.0856223	TRUE	84.281	0.04		TRUE		1	40		N	N	Y	N
150	G6	FALSE	CASC+P	PGR	UNKNOWN	SYBR	None				1.06115	0.903558	1.24622	23.5986	23.56	0.164822		8.39632	0.0947864	-0.0856223	TRUE	84.281	0.04		TRUE		1	40		N	N	Y	N
151	G7	FALSE	CASC+P	PGR	UNKNOWN	SYBR	None				1.06115	0.903558	1.24622	23.4026	23.56	0.164822		8.39632	0.0947864	-0.0856223	TRUE	84.281	0.04		TRUE		1	40		N	N	Y	N
152	G8	FALSE	CASC+P	PGR	UNKNOWN	SYBR	None				1.06115	0.903558	1.24622	23.4643	23.56	0.164822		8.39632	0.0947864	-0.0856223	TRUE	84.281	0.04		TRUE		1	40		N	N	Y	N
153	G9	FALSE	CASC+P	TET1	UNKNOWN	SYBR	None				0.801313	0.333231	1.9269	29.9884	28.4498	1.0304		13.2861	0.517323	0.319561	TRUE	81.6481	0.04		TRUE		1	40		Y	Y	Y	N
154	G10	FALSE	CASC+P	TET1	UNKNOWN	SYBR	None				0.801313	0.333231	1.9269	27.8552	28.4498	1.0304		13.2861	0.517323	0.319561	TRUE	81.7798	0.04		TRUE		1	40		Y	N	Y	N
155	G11	FALSE	CASC+P	TET1	UNKNOWN	SYBR	None				0.801313	0.333231	1.9269	27.8801	28.4498	1.0304		13.2861	0.517323	0.319561	TRUE	81.7798	0.04		TRUE		1	40		Y	N	Y	N
156	G12	FALSE	CASC+P	TET1	UNKNOWN	SYBR	None				0.801313	0.333231	1.9269	28.0756	28.4498	1.0304		13.2861	0.517323	0.319561	TRUE	81.7798	0.04		TRUE		1	40		Y	N	Y	N
157	G13	FALSE	CASC+P	WISP1	UNKNOWN	SYBR	None				2.50058	2.27251	2.75155	25.9096	25.8967	0.0628298		10.733	0.0563892	-1.32226	TRUE	91.2581	0.04		TRUE		1	40		N	N	Y	N
158	G14	FALSE	CASC+P	WISP1	UNKNOWN	SYBR	None				2.50058	2.27251	2.75155	25.9797	25.8967	0.0628298		10.733	0.0563892	-1.32226	TRUE	91.2581	0.04		TRUE		1	40		N	N	Y	N
159	G15	FALSE	CASC+P	WISP1	UNKNOWN	SYBR	None				2.50058	2.27251	2.75155	25.839	25.8967	0.0628298		10.733	0.0563892	-1.32226	TRUE	91.2581	0.04		TRUE		1	40		N	N	Y	N
160	G16	FALSE	CASC+P	WISP1	UNKNOWN	SYBR	None				2.50058	2.27251	2.75155	25.8585	25.8967	0.0628298		10.733	0.0563892	-1.32226	TRUE	91.2581	0.04		TRUE		1	40		N	N	Y	N
161	G17	FALSE	CASC+P	NRCAM	UNKNOWN	SYBR	None				1.16146	1.01649	1.32712	22.2044	22.1094	0.126281		6.94573	0.0786103	-0.215945	TRUE	83.4911	0.04		TRUE		1	40		N	N	Y	N
162	G18	FALSE	CASC+P	NRCAM	UNKNOWN	SYBR	None				1.16146	1.01649	1.32712	22.2151	22.1094	0.126281		6.94573	0.0786103	-0.215945	TRUE	83.4911	0.04		TRUE		1	40		N	N	Y	N
163	G19	FALSE	CASC+P	NRCAM	UNKNOWN	SYBR	None				1.16146	1.01649	1.32712	22.0705	22.1094	0.126281		6.94573	0.0786103	-0.215945	TRUE	83.4911	0.04		TRUE		1	40		N	N	Y	N
164	G20	FALSE	CASC+P	NRCAM	UNKNOWN	SYBR	None				1.16146	1.01649	1.32712	21.9477	22.1094	0.126281		6.94573	0.0786103	-0.215945	TRUE	83.3595	0.04		TRUE		1	40		N	N	Y	N
165	G21	FALSE	CASC+P	ITGA10	UNKNOWN	SYBR	None				7.76931	4.02993	14.9785	27.3076	28.4491	0.768376		13.2854	0.387031	-2.95779	TRUE	89.0201	0.04	77.9622	TRUE	85.3341	1	40		Y	Y	Y	Y
166	G22	FALSE	CASC+P	ITGA10	UNKNOWN	SYBR	None				7.76931	4.02993	14.9785	28.9678	28.4491	0.768376		13.2854	0.387031	-2.95779	TRUE	89.1518	0.04		TRUE		1	40		Y	N	Y	N
167	G23	FALSE	CASC+P	ITGA10	UNKNOWN	SYBR	None				7.76931	4.02993	14.9785	28.7103	28.4491	0.768376		13.2854	0.387031	-2.95779	TRUE	89.1518	0.04		TRUE		1	40		Y	N	Y	N
168	G24	FALSE	CASC+P	ITGA10	UNKNOWN	SYBR	None				7.76931	4.02993	14.9785	28.8107	28.4491	0.768376		13.2854	0.387031	-2.95779	TRUE	89.1518	0.04	85.4658	TRUE		1	40		Y	N	Y	Y
169	H1	FALSE	ECC1	BMP2	UNKNOWN	SYBR	None				0.000979746	0.000605833	0.00158443	32.7223	32.9329	0.480695		17.2209	0.283414	9.9953	TRUE	92.3112	0.04	83.2279	TRUE		1	40		N	N	Y	Y
170	H2	FALSE	ECC1	BMP2	UNKNOWN	SYBR	None				0.000979746	0.000605833	0.00158443	32.365	32.9329	0.480695		17.2209	0.283414	9.9953	TRUE	92.3112	0.04		TRUE		1	40		N	N	Y	N
171	H3	FALSE	ECC1	BMP2	UNKNOWN	SYBR	None				0.000979746	0.000605833	0.00158443	33.43	32.9329	0.480695		17.2209	0.283414	9.9953	TRUE	92.3112	0.04	85.4658	TRUE		1	40		N	N	Y	Y
172	H4	FALSE	ECC1	BMP2	UNKNOWN	SYBR	None				0.000979746	0.000605833	0.00158443	33.2143	32.9329	0.480695		17.2209	0.283414	9.9953	TRUE	86.5189	0.04	92.3112	TRUE		1	40		N	N	Y	Y
193	I1	FALSE	ISH	BMP2	UNKNOWN	SYBR	None				4.98761e-05	6.98008e-06	0.00035639	37.3448	36.1856	2.31843		21.5169	1.15943	14.2913	TRUE	85.8607	0.04		TRUE		1	40		Y	N	Y	N
194	I2	FALSE	ISH	BMP2	UNKNOWN	SYBR	None				4.98761e-05	6.98008e-06	0.00035639	34.8726	36.1856	2.31843		21.5169	1.15943	14.2913	TRUE	92.4428	0.04	83.2279	TRUE		1	40		Y	N	Y	Y
195	I3	FALSE	ISH	BMP2	UNKNOWN	SYBR	None				4.98761e-05	6.98008e-06	0.00035639	38.8164	36.1856	2.31843		21.5169	1.15943	14.2913	TRUE	78.2254	0.04	85.7291	TRUE	64.5346	1	40		Y	N	Y	Y
196	I4	FALSE	ISH	BMP2	UNKNOWN	SYBR	None				4.98761e-05	6.98008e-06	0.00035639	33.7084	36.1856	2.31843		21.5169	1.15943	14.2913	TRUE	92.1796	0.04	83.0962	TRUE		1	40		Y	N	Y	Y
217	J1	FALSE	EPI	BMP2	UNKNOWN	SYBR	None				1.02924	0.713346	1.48501	23.6361	24.1557	0.431862		7.18399	0.21615	-0.0415728	TRUE	92.3112	0.04	82.9646	TRUE		1	40		N	N	Y	Y
218	J2	FALSE	EPI	BMP2	UNKNOWN	SYBR	None				1.02924	0.713346	1.48501	24.2983	24.1557	0.431862		7.18399	0.21615	-0.0415728	TRUE	92.3112	0.04	83.0962	TRUE		1	40		N	N	Y	Y
219	J3	FALSE	EPI	BMP2	UNKNOWN	SYBR	None				1.02924	0.713346	1.48501	24.6589	24.1557	0.431862		7.18399	0.21615	-0.0415728	TRUE	92.3112	0.04	83.0962	TRUE		1	40		N	N	Y	Y
220	J4	FALSE	EPI	BMP2	UNKNOWN	SYBR	None				1.02924	0.713346	1.48501	24.0294	24.1557	0.431862		7.18399	0.21615	-0.0415728	TRUE	92.3112	0.04	83.0962	TRUE		1	40		N	N	Y	Y
241	K1	FALSE	NSC	BMP2	UNKNOWN	SYBR	None				2.21124	1.7692	2.76372	22.0431	22.2824	0.258526		6.0807	0.131495	-1.14486	TRUE	92.3112	0.04	82.9646	TRUE		1	40		N	N	Y	Y
242	K2	FALSE	NSC	BMP2	UNKNOWN	SYBR	None				2.21124	1.7692	2.76372	22.4954	22.2824	0.258526		6.0807	0.131495	-1.14486	TRUE	92.3112	0.04	83.0962	TRUE		1	40		N	N	Y	Y
243	K3	FALSE	NSC	BMP2	UNKNOWN	SYBR	None				2.21124	1.7692	2.76372	22.5165	22.2824	0.258526		6.0807	0.131495	-1.14486	TRUE	92.3112	0.04	83.0962	TRUE		1	40		N	N	Y	Y
244	K4	FALSE	NSC	BMP2	UNKNOWN	SYBR	None				2.21124	1.7692	2.76372	22.0748	22.2824	0.258526		6.0807	0.131495	-1.14486	TRUE	92.3112	0.04	82.9646	TRUE		1	40		N	N	Y	Y
265	L1	FALSE	NSC+P	BMP2	UNKNOWN	SYBR	None				0.730099	0.0380472	14.0101	28.9392	23.7157	3.48341		7.6794	1.74188	0.453835	TRUE	82.5696	0.04		TRUE		1	40		Y	Y	Y	N
266	L2	FALSE	NSC+P	BMP2	UNKNOWN	SYBR	None				0.730099	0.0380472	14.0101	22.0328	23.7157	3.48341		7.6794	1.74188	0.453835	TRUE	92.3112	0.04	83.0962	TRUE		1	40		Y	N	Y	Y
267	L3	FALSE	NSC+P	BMP2	UNKNOWN	SYBR	None				0.730099	0.0380472	14.0101	21.8535	23.7157	3.48341		7.6794	1.74188	0.453835	TRUE	92.3112	0.04	82.9646	TRUE		1	40		Y	N	Y	Y
268	L4	FALSE	NSC+P	BMP2	UNKNOWN	SYBR	None				0.730099	0.0380472	14.0101	22.0373	23.7157	3.48341		7.6794	1.74188	0.453835	TRUE	92.3112	0.04	82.9646	TRUE		1	40		Y	N	Y	Y
289	M1	FALSE	CASC	BMP2	UNKNOWN	SYBR	None				1	0.830459	1.20415	21.6721	21.6616	0.077331		7.22556	0.109534	0	TRUE	92.3112	0.04	82.9646	TRUE		1	40		N	N	Y	Y
290	M2	FALSE	CASC	BMP2	UNKNOWN	SYBR	None				1	0.830459	1.20415	21.6176	21.6616	0.077331		7.22556	0.109534	0	TRUE	92.1796	0.04	82.9646	TRUE		1	40		N	N	Y	Y
291	M3	FALSE	CASC	BMP2	UNKNOWN	SYBR	None				1	0.830459	1.20415	21.766	21.6616	0.077331		7.22556	0.109534	0	TRUE	92.1796	0.04	82.9646	TRUE		1	40		N	N	Y	Y
292	M4	FALSE	CASC	BMP2	UNKNOWN	SYBR	None				1	0.830459	1.20415	21.5909	21.6616	0.077331		7.22556	0.109534	0	TRUE	92.1796	0.04	82.9646	TRUE		1	40		N	N	Y	Y
313	N1	FALSE	CASC+P	BMP2	UNKNOWN	SYBR	None				1.09326	0.92179	1.29663	22.4826	22.2606	0.178044		7.09692	0.100587	-0.128637	TRUE	92.1796	0.04	82.9646	TRUE		1	40		N	N	Y	Y
314	N2	FALSE	CASC+P	BMP2	UNKNOWN	SYBR	None				1.09326	0.92179	1.29663	22.2795	22.2606	0.178044		7.09692	0.100587	-0.128637	TRUE	92.1796	0.04	82.9646	TRUE		1	40		N	N	Y	Y
315	N3	FALSE	CASC+P	BMP2	UNKNOWN	SYBR	None				1.09326	0.92179	1.29663	22.0494	22.2606	0.178044		7.09692	0.100587	-0.128637	TRUE	92.1796	0.04	82.9646	TRUE		1	40		N	N	Y	Y
316	N4	FALSE	CASC+P	BMP2	UNKNOWN	SYBR	None				1.09326	0.92179	1.29663	22.2309	22.2606	0.178044		7.09692	0.100587	-0.128637	TRUE	92.1796	0.04	82.9646	TRUE		1	40		N	N	Y	Y
Analysis Type	Singleplex
Endogenous Control	GAPDH
RQ Min/Max Confidence Level	95.0
Reference Sample	CASC

## Sheet: Melt Curve Raw Data
Block Type	384-Well Block
Calibration Background is expired	Yes
Calibration Background performed on	12-01-2016
Calibration Normalization FAM-ROX is expired	Yes
Calibration Normalization FAM-ROX performed on	12-01-2016
Calibration Normalization VIC-ROX is expired	Yes
Calibration Normalization VIC-ROX performed on	12-01-2016
Calibration Pure Dye FAM is expired	Yes
Calibration Pure Dye FAM performed on	12-01-2016
Calibration Pure Dye NED is expired	Yes
Calibration Pure Dye NED performed on	12-01-2016
Calibration Pure Dye ROX is expired	Yes
Calibration Pure Dye ROX performed on	12-01-2016
Calibration Pure Dye SYBR is expired	Yes
Calibration Pure Dye SYBR performed on	12-01-2016
Calibration Pure Dye TAMRA is expired	Yes
Calibration Pure Dye TAMRA performed on	12-01-2016
Calibration Pure Dye VIC is expired	Yes
Calibration Pure Dye VIC performed on	12-01-2016
Calibration ROI is expired	Yes
Calibration ROI performed on	12-01-2016
Calibration Uniformity is expired	Yes
Calibration Uniformity performed on	12-01-2016
Chemistry	SYBR_GREEN
Date Created	2017-11-18 16:59:49 PM PST
Experiment Barcode
Experiment Comment
Experiment File Name	F:\2017-11-18 165943.eds
Experiment Name	2017-11-18 165943
Experiment Run End Time	2017-11-18 10:36:44 AM PST
Experiment Type	Comparative Cт (ΔΔCт)
Instrument Name	278871199
Instrument Serial Number	278871199
Instrument Type	QuantStudio(TM) 7 Flex System
Passive Reference	ROX
Quantification Cycle Method	Ct
Signal Smoothing On	true
Stage/ Cycle where Analysis is performed	Stage 2, Step 2
User Name
Well	Well Position	Reading	Temperature	Fluorescence	Derivative
1	A1	1	60.1904	0.347201	0.0266312
1	A1	2	60.4537	0.345098	0.026847
1	A1	3	60.717	0.343126	0.0270425
1	A1	4	60.9803	0.340422	0.0271462
1	A1	5	61.2435	0.337028	0.0271292
1	A1	6	61.5068	0.333758	0.0270253
1	A1	7	61.7701	0.331092	0.0269156
1	A1	8	62.0334	0.329523	0.0268813
1	A1	9	62.2967	0.327166	0.0269557
1	A1	10	62.56	0.323462	0.0271066
1	A1	11	62.8232	0.321044	0.0272597
1	A1	12	63.0865	0.318574	0.0273455
1	A1	13	63.3498	0.314885	0.0273418
1	A1	14	63.6131	0.312218	0.0272842
1	A1	15	63.8764	0.309745	0.0272457
1	A1	16	64.1397	0.307296	0.0272952
1	A1	17	64.403	0.304279	0.0274627
1	A1	18	64.6662	0.302028	0.0277248
1	A1	19	64.9295	0.298926	0.02802
1	A1	20	65.1928	0.296199	0.0282795
1	A1	21	65.4561	0.292615	0.0284569
1	A1	22	65.7194	0.28934	0.0285394
1	A1	23	65.9827	0.288101	0.0285401
1	A1	24	66.246	0.284417	0.0284845
1	A1	25	66.5092	0.280433	0.0283997
1	A1	26	66.7725	0.278778	0.0283105
1	A1	27	67.0358	0.275697	0.028234
1	A1	28	67.2991	0.272825	0.028175
1	A1	29	67.5624	0.270528	0.0281271
1	A1	30	67.8257	0.266848	0.0280837
1	A1	31	68.089	0.26419	0.0280473
1	A1	32	68.3522	0.261521	0.0280289
1	A1	33	68.6155	0.258327	0.02803
1	A1	34	68.8788	0.256711	0.0280278
1	A1	35	69.1421	0.253364	0.0279792
1	A1	36	69.4054	0.249908	0.0278516
1	A1	37	69.6687	0.246535	0.0276546
1	A1	38	69.932	0.243813	0.027443
1	A1	39	70.1952	0.242203	0.0272847
1	A1	40	70.4585	0.239598	0.0272118
1	A1	41	70.7218	0.235733	0.0271939
1	A1	42	70.9851	0.234097	0.0271519
1	A1	43	71.2484	0.230422	0.0270028
1	A1	44	71.5117	0.227508	0.0267107
1	A1	45	71.7749	0.225108	0.0263141
1	A1	46	72.0382	0.222299	0.0259181
1	A1	47	72.3015	0.21951	0.0256515
1	A1	48	72.5648	0.217458	0.0256075
1	A1	49	72.8281	0.216119	0.0257956
1	A1	50	73.0914	0.212857	0.0261338
1	A1	51	73.3547	0.209944	0.0264881
1	A1	52	73.618	0.206474	0.02674
1	A1	53	73.8812	0.204002	0.0268374
1	A1	54	74.1445	0.201169	0.0268036
1	A1	55	74.4078	0.198902	0.0267046
1	A1	56	74.6711	0.196274	0.0266014
1	A1	57	74.9344	0.193445	0.0265227
1	A1	58	75.1977	0.190476	0.0264635
1	A1	59	75.4609	0.1882	0.026404
1	A1	60	75.7242	0.184971	0.0263284
1	A1	61	75.9875	0.182691	0.0262334
1	A1	62	76.2508	0.180179	0.0261262
1	A1	63	76.5141	0.177238	0.0260191
1	A1	64	76.7774	0.174626	0.0259248
1	A1	65	77.0407	0.172268	0.025854
1	A1	66	77.3039	0.169774	0.0258147
1	A1	67	77.5672	0.166701	0.0258111
1	A1	68	77.8305	0.164347	0.0258431
1	A1	69	78.0938	0.161794	0.0259097
1	A1	70	78.3571	0.159439	0.0260164
1	A1	71	78.6204	0.15602	0.0261853
1	A1	72	78.8837	0.153736	0.0264631
1	A1	73	79.1469	0.151081	0.026919
1	A1	74	79.4102	0.14886	0.0276357
1	A1	75	79.6735	0.145862	0.0287027
1	A1	76	79.9368	0.143267	0.0302243
1	A1	77	80.2001	0.140358	0.0323501
1	A1	78	80.4634	0.136755	0.0353198
1	A1	79	80.7267	0.133821	0.0395027
1	A1	80	80.9899	0.129539	0.0454037
1	A1	81	81.2532	0.126359	0.0536105
1	A1	82	81.5165	0.121025	0.064656
1	A1	83	81.7798	0.115963	0.0787969
1	A1	84	82.0431	0.108889	0.0957418
1	A1	85	82.3064	0.100145	0.11442
1	A1	86	82.5696	0.0875506	0.132919
1	A1	87	82.8329	0.0703519	0.148706
1	A1	88	83.0962	0.0487797	0.159139
1	A1	89	83.3595	0.0244196	0.162154
1	A1	90	83.6228	0.00111829	0.15687
1	A1	91	83.8861	-0.0181143	0.143874
1	A1	92	84.1494	-0.0318642	0.125061
1	A1	93	84.4126	-0.0410694	0.103093
1	A1	94	84.6759	-0.0471811	0.0807087
1	A1	95	84.9392	-0.0505604	0.0601367
1	A1	96	85.2025	-0.0527408	0.0427714
1	A1	97	85.4658	-0.0537041	0.02915
1	A1	98	85.7291	-0.0543793	0.0191374
1	A1	99	85.9924	-0.0547745	0.0121948
1	A1	100	86.2556	-0.0549186	0.00762882
1	A1	101	86.5189	-0.0550586	0.00476572
1	A1	102	86.7822	-0.0552366	0.00304408
1	A1	103	87.0455	-0.0553811	0.00204356
1	A1	104	87.3088	-0.0554643	0.00147549
1	A1	105	87.5721	-0.0555929	0.00115619
1	A1	106	87.8354	-0.0556607	0.000976368
1	A1	107	88.0986	-0.0556013	0.000873821
1	A1	108	88.3619	-0.0558143	0.00081309
1	A1	109	88.6252	-0.0559151	0.000773258
1	A1	110	88.8885	-0.0559203	0.000742537
1	A1	111	89.1518	-0.0559927	0.000716319
1	A1	112	89.4151	-0.0561917	0.000695117
1	A1	113	89.6783	-0.0560536	0.000680668
1	A1	114	89.9416	-0.0562426	0.000671405
1	A1	115	90.2049	-0.0561296	0.000660444
1	A1	116	90.4682	-0.0564477	0.000638448
1	A1	117	90.7315	-0.0564675	0.00060002
1	A1	118	90.9948	-0.0565683	0.000548781
1	A1	119	91.2581	-0.0564658	0.000496586
1	A1	120	91.5213	-0.0564431	0.000456952
1	A1	121	91.7846	-0.0565497	0.000437665
1	A1	122	92.0479	-0.0567121	0.000437809
1	A1	123	92.3112	-0.0566209	0.000450125
1	A1	124	92.5745	-0.0567153	0.000465299
1	A1	125	92.8378	-0.0567911	0.000474579
1	A1	126	93.1011	-0.0567254	0.000470335
1	A1	127	93.3643	-0.0569598	0.000446575
1	A1	128	93.6276	-0.0569574	0.000400744
1	A1	129	93.8909	-0.0569493	0.000335726
1	A1	130	94.1542	-0.0570229	0.000259928
1	A1	131	94.4175	-0.056997	0.000184599
1	A1	132	94.6808	-0.0569323	0.000119706
1	A1	133	94.9441	-0.0570113	7.07812e-05
2	A2	1	60.1904	0.368012	0.0283348
2	A2	2	60.4537	0.366218	0.0284564
2	A2	3	60.717	0.362372	0.0285622
2	A2	4	60.9803	0.36001	0.0286411
2	A2	5	61.2435	0.357647	0.0286987
2	A2	6	61.5068	0.354782	0.0287455
2	A2	7	61.7701	0.351434	0.0287837
2	A2	8	62.0334	0.348168	0.0288085
2	A2	9	62.2967	0.345792	0.0288144
2	A2	10	62.56	0.3427	0.0288024
2	A2	11	62.8232	0.340261	0.0287838
2	A2	12	63.0865	0.336327	0.0287764
2	A2	13	63.3498	0.334071	0.0288014
2	A2	14	63.6131	0.331011	0.0288755
2	A2	15	63.8764	0.328528	0.0290045
2	A2	16	64.1397	0.325255	0.0291829
2	A2	17	64.403	0.321847	0.0293957
2	A2	18	64.6662	0.319352	0.0296203
2	A2	19	64.9295	0.316075	0.0298244
2	A2	20	65.1928	0.313554	0.0299677
2	A2	21	65.4561	0.310454	0.0300134
2	A2	22	65.7194	0.306261	0.0299474
2	A2	23	65.9827	0.303261	0.0297899
2	A2	24	66.246	0.300891	0.0295874
2	A2	25	66.5092	0.298443	0.0293881
2	A2	26	66.7725	0.294619	0.029221
2	A2	27	67.0358	0.291611	0.0290926
2	A2	28	67.2991	0.289759	0.0289998
2	A2	29	67.5624	0.2856	0.0289448
2	A2	30	67.8257	0.282639	0.0289339
2	A2	31	68.089	0.280851	0.0289678
2	A2	32	68.3522	0.277766	0.0290304
2	A2	33	68.6155	0.274366	0.0290918
2	A2	34	68.8788	0.270982	0.0291231
2	A2	35	69.1421	0.268454	0.0291108
2	A2	36	69.4054	0.265666	0.0290601
2	A2	37	69.6687	0.262136	0.0289882
2	A2	38	69.932	0.259705	0.0289148
2	A2	39	70.1952	0.256113	0.0288541
2	A2	40	70.4585	0.253869	0.0288119
2	A2	41	70.7218	0.250329	0.0287806
2	A2	42	70.9851	0.247974	0.0287382
2	A2	43	71.2484	0.245021	0.0286532
2	A2	44	71.5117	0.241632	0.0285014
2	A2	45	71.7749	0.238852	0.0282857
2	A2	46	72.0382	0.235874	0.0280449
2	A2	47	72.3015	0.232861	0.0278433
2	A2	48	72.5648	0.230725	0.027739
2	A2	49	72.8281	0.227949	0.0277506
2	A2	50	73.0914	0.225227	0.0278436
2	A2	51	73.3547	0.222338	0.0279471
2	A2	52	73.618	0.219202	0.0279913
2	A2	53	73.8812	0.215618	0.0279422
2	A2	54	74.1445	0.21347	0.027811
2	A2	55	74.4078	0.210638	0.027635
2	A2	56	74.6711	0.208288	0.0274492
2	A2	57	74.9344	0.20481	0.0272686
2	A2	58	75.1977	0.202234	0.0270907
2	A2	59	75.4609	0.199275	0.0269098
2	A2	60	75.7242	0.197152	0.0267296
2	A2	61	75.9875	0.193683	0.0265637
2	A2	62	76.2508	0.191384	0.0264293
2	A2	63	76.5141	0.188939	0.0263381
2	A2	64	76.7774	0.186377	0.0262925
2	A2	65	77.0407	0.183076	0.0262869
2	A2	66	77.3039	0.180962	0.0263135
2	A2	67	77.5672	0.178258	0.026368
2	A2	68	77.8305	0.175427	0.0264532
2	A2	69	78.0938	0.172461	0.0265805
2	A2	70	78.3571	0.170139	0.026768
2	A2	71	78.6204	0.167456	0.0270383
2	A2	72	78.8837	0.164548	0.0274166
2	A2	73	79.1469	0.161689	0.0279338
2	A2	74	79.4102	0.159095	0.0286336
2	A2	75	79.6735	0.156349	0.0295852
2	A2	76	79.9368	0.153057	0.0309014
2	A2	77	80.2001	0.150227	0.0327613
2	A2	78	80.4634	0.147168	0.0354372
2	A2	79	80.7267	0.143745	0.0393185
2	A2	80	80.9899	0.139892	0.0449169
2	A2	81	81.2532	0.136017	0.0528296
2	A2	82	81.5165	0.131457	0.0636307
2	A2	83	81.7798	0.126208	0.0776768
2	A2	84	82.0431	0.119366	0.0948435
2	A2	85	82.3064	0.110244	0.114267
2	A2	86	82.5696	0.0986863	0.134213
2	A2	87	82.8329	0.0822772	0.152194
2	A2	88	83.0962	0.0605947	0.165407
2	A2	89	83.3595	0.0351181	0.1714
2	A2	90	83.6228	0.0100083	0.168764
2	A2	91	83.8861	-0.01213	0.157574
2	A2	92	84.1494	-0.0289643	0.139395
2	A2	93	84.4126	-0.040575	0.116839
2	A2	94	84.6759	-0.0475938	0.0928706
2	A2	95	84.9392	-0.0521078	0.0701156
2	A2	96	85.2025	-0.0544917	0.0504001
2	A2	97	85.4658	-0.0558928	0.0346071
2	A2	98	85.7291	-0.0564812	0.0228042
2	A2	99	85.9924	-0.0570806	0.0145148
2	A2	100	86.2556	-0.0570823	0.0090082
2	A2	101	86.5189	-0.0573725	0.0055255
2	A2	102	86.7822	-0.0574838	0.00341408
2	A2	103	87.0455	-0.0577445	0.00218006
2	A2	104	87.3088	-0.057599	0.00148467
2	A2	105	87.5721	-0.0577966	0.00111196
2	A2	106	87.8354	-0.0577351	0.000929074
2	A2	107	88.0986	-0.0580137	0.000852752
2	A2	108	88.3619	-0.0578911	0.000827487
2	A2	109	88.6252	-0.0580976	0.000815048
2	A2	110	88.8885	-0.0582174	0.000791554
2	A2	111	89.1518	-0.0583508	0.000747295
2	A2	112	89.4151	-0.0583686	0.000685087
2	A2	113	89.6783	-0.0583818	0.000615267
2	A2	114	89.9416	-0.0583248	0.00054885
2	A2	115	90.2049	-0.0584913	0.000492581
2	A2	116	90.4682	-0.0585394	0.000448442
2	A2	117	90.7315	-0.0586748	0.000416331
2	A2	118	90.9948	-0.0584833	0.00039626
2	A2	119	91.2581	-0.0585668	0.000388003
2	A2	120	91.5213	-0.0586535	0.000389825
2	A2	121	91.7846	-0.0587272	0.000399005
2	A2	122	92.0479	-0.0588341	0.000414092
2	A2	123	92.3112	-0.0587299	0.000435975
2	A2	124	92.5745	-0.0587627	0.000465637
2	A2	125	92.8378	-0.0588192	0.00050028
2	A2	126	93.1011	-0.0589917	0.000531598
2	A2	127	93.3643	-0.0590567	0.000548136
2	A2	128	93.6276	-0.058993	0.000540071
2	A2	129	93.8909	-0.0592046	0.000503173
2	A2	130	94.1542	-0.0592731	0.000440058
2	A2	131	94.4175	-0.059135	0.000358906
2	A2	132	94.6808	-0.0592891	0.000270859
2	A2	133	94.9441	-0.0592564	0.000187101
3	A3	1	60.1904	0.354235	0.0283902
3	A3	2	60.4537	0.352325	0.0286326
3	A3	3	60.717	0.348717	0.028822
3	A3	4	60.9803	0.346196	0.0289111
3	A3	5	61.2435	0.342586	0.0288992
3	A3	6	61.5068	0.340491	0.0288207
3	A3	7	61.7701	0.337733	0.0287187
3	A3	8	62.0334	0.334642	0.0286251
3	A3	9	62.2967	0.331204	0.028557
3	A3	10	62.56	0.328814	0.0285208
3	A3	11	62.8232	0.325735	0.0285178
3	A3	12	63.0865	0.324077	0.028543
3	A3	13	63.3498	0.319937	0.028587
3	A3	14	63.6131	0.316829	0.0286393
3	A3	15	63.8764	0.314447	0.0286897
3	A3	16	64.1397	0.311993	0.0287255
3	A3	17	64.403	0.308749	0.0287264
3	A3	18	64.6662	0.305172	0.0286673
3	A3	19	64.9295	0.302758	0.0285308
3	A3	20	65.1928	0.299985	0.0283217
3	A3	21	65.4561	0.297273	0.0280801
3	A3	22	65.7194	0.293517	0.0278783
3	A3	23	65.9827	0.290993	0.0277989
3	A3	24	66.246	0.288613	0.0278949
3	A3	25	66.5092	0.287057	0.0281559
3	A3	26	66.7725	0.2839	0.0285087
3	A3	27	67.0358	0.279745	0.0288532
3	A3	28	67.2991	0.276489	0.0291131
3	A3	29	67.5624	0.274437	0.0292609
3	A3	30	67.8257	0.271453	0.0293051
3	A3	31	68.089	0.268629	0.029261
3	A3	32	68.3522	0.265383	0.0291323
3	A3	33	68.6155	0.262034	0.028921
3	A3	34	68.8788	0.259643	0.0286453
3	A3	35	69.1421	0.256145	0.0283465
3	A3	36	69.4054	0.253313	0.0280774
3	A3	37	69.6687	0.251902	0.027879
3	A3	38	69.932	0.247724	0.0277662
3	A3	39	70.1952	0.24505	0.027727
3	A3	40	70.4585	0.242589	0.0277353
3	A3	41	70.7218	0.240187	0.0277623
3	A3	42	70.9851	0.236774	0.0277851
3	A3	43	71.2484	0.23352	0.027793
3	A3	44	71.5117	0.231969	0.0277872
3	A3	45	71.7749	0.228095	0.0277785
3	A3	46	72.0382	0.225771	0.02778
3	A3	47	72.3015	0.222864	0.0277979
3	A3	48	72.5648	0.220146	0.0278223
3	A3	49	72.8281	0.217431	0.0278255
3	A3	50	73.0914	0.214612	0.0277692
3	A3	51	73.3547	0.21168	0.0276225
3	A3	52	73.618	0.2081	0.0273803
3	A3	53	73.8812	0.206347	0.0270727
3	A3	54	74.1445	0.203067	0.0267545
3	A3	55	74.4078	0.200626	0.0264823
3	A3	56	74.6711	0.198023	0.0262901
3	A3	57	74.9344	0.196207	0.0261798
3	A3	58	75.1977	0.192491	0.0261327
3	A3	59	75.4609	0.189931	0.0261258
3	A3	60	75.7242	0.187067	0.026141
3	A3	61	75.9875	0.185436	0.0261582
3	A3	62	76.2508	0.18244	0.0261462
3	A3	63	76.5141	0.179886	0.0260682
3	A3	64	76.7774	0.17663	0.0259057
3	A3	65	77.0407	0.173653	0.0256815
3	A3	66	77.3039	0.171361	0.0254565
3	A3	67	77.5672	0.169771	0.0253008
3	A3	68	77.8305	0.167202	0.0252593
3	A3	69	78.0938	0.164054	0.0253392
3	A3	70	78.3571	0.161296	0.0255256
3	A3	71	78.6204	0.159142	0.0258082
3	A3	72	78.8837	0.1565	0.0261971
3	A3	73	79.1469	0.154072	0.0267237
3	A3	74	79.4102	0.150912	0.0274358
3	A3	75	79.6735	0.148672	0.0284012
3	A3	76	79.9368	0.145911	0.0297264
3	A3	77	80.2001	0.142741	0.0315842
3	A3	78	80.4634	0.139292	0.0342394
3	A3	79	80.7267	0.137065	0.0380658
3	A3	80	80.9899	0.13306	0.0435429
3	A3	81	81.2532	0.129183	0.0512203
3	A3	82	81.5165	0.12473	0.0616254
3	A3	83	81.7798	0.119493	0.0750945
3	A3	84	82.0431	0.112503	0.0915283
3	A3	85	82.3064	0.10464	0.110133
3	A3	86	82.5696	0.0935135	0.129274
3	A3	87	82.8329	0.0776179	0.146568
3	A3	88	83.0962	0.0570116	0.159304
3	A3	89	83.3595	0.03266	0.165098
3	A3	90	83.6228	0.0082988	0.162571
3	A3	91	83.8861	-0.0125415	0.151788
3	A3	92	84.1494	-0.0286947	0.134257
3	A3	93	84.4126	-0.0397789	0.112504
3	A3	94	84.6759	-0.0465544	0.0893911
3	A3	95	84.9392	-0.0508403	0.0674542
3	A3	96	85.2025	-0.0531409	0.048456
3	A3	97	85.4658	-0.0542993	0.0332487
3	A3	98	85.7291	-0.0550134	0.021896
3	A3	99	85.9924	-0.0554053	0.0139341
3	A3	100	86.2556	-0.0556166	0.00865342
3	A3	101	86.5189	-0.0558405	0.00531837
3	A3	102	86.7822	-0.0558943	0.00329882
3	A3	103	87.0455	-0.0561341	0.00211978
3	A3	104	87.3088	-0.0561362	0.00145599
3	A3	105	87.5721	-0.0561367	0.00109855
3	A3	106	87.8354	-0.05625	0.000915921
3	A3	107	88.0986	-0.0562831	0.000823085
3	A3	108	88.3619	-0.0564613	0.000764414
3	A3	109	88.6252	-0.0566075	0.000707781
3	A3	110	88.8885	-0.056644	0.000642704
3	A3	111	89.1518	-0.0566492	0.00057571
3	A3	112	89.4151	-0.0565493	0.000520958
3	A3	113	89.6783	-0.0567054	0.000489526
3	A3	114	89.9416	-0.0567859	0.000482443
3	A3	115	90.2049	-0.0567713	0.000490208
3	A3	116	90.4682	-0.0567218	0.000497827
3	A3	117	90.7315	-0.0570397	0.000492235
3	A3	118	90.9948	-0.0570119	0.000468542
3	A3	119	91.2581	-0.0570281	0.000432234
3	A3	120	91.5213	-0.0569915	0.000396123
3	A3	121	91.7846	-0.0570502	0.000373431
3	A3	122	92.0479	-0.0571204	0.000370694
3	A3	123	92.3112	-0.0570253	0.000384399
3	A3	124	92.5745	-0.0571597	0.000403129
3	A3	125	92.8378	-0.0573314	0.00041374
3	A3	126	93.1011	-0.057298	0.000407775
3	A3	127	93.3643	-0.0572822	0.000384405
3	A3	128	93.6276	-0.0573951	0.000348603
3	A3	129	93.8909	-0.0573326	0.000306525
3	A3	130	94.1542	-0.0574325	0.000261667
3	A3	131	94.4175	-0.0573683	0.000214323
3	A3	132	94.6808	-0.057506	0.000164013
3	A3	133	94.9441	-0.0574975	0.000112414
4	A4	1	60.1904	0.357241	0.0277944
4	A4	2	60.4537	0.35352	0.0277162
4	A4	3	60.717	0.351443	0.027539
4	A4	4	60.9803	0.347846	0.0273178
4	A4	5	61.2435	0.346309	0.0271508
4	A4	6	61.5068	0.344015	0.0271373
4	A4	7	61.7701	0.34078	0.027335
4	A4	8	62.0334	0.337357	0.0277363
4	A4	9	62.2967	0.335557	0.0282654
4	A4	10	62.56	0.332892	0.0287957
4	A4	11	62.8232	0.330141	0.0291841
4	A4	12	63.0865	0.325137	0.0293203
4	A4	13	63.3498	0.323155	0.0291684
4	A4	14	63.6131	0.318967	0.0287805
4	A4	15	63.8764	0.316713	0.0282718
4	A4	16	64.1397	0.314981	0.0277749
4	A4	17	64.403	0.310861	0.0273984
4	A4	18	64.6662	0.3081	0.0272074
4	A4	19	64.9295	0.306316	0.0272184
4	A4	20	65.1928	0.303753	0.0274054
4	A4	21	65.4561	0.300122	0.0277096
4	A4	22	65.7194	0.29791	0.0280586
4	A4	23	65.9827	0.295058	0.0283871
4	A4	24	66.246	0.290397	0.0286525
4	A4	25	66.5092	0.289649	0.0288385
4	A4	26	66.7725	0.286014	0.0289463
4	A4	27	67.0358	0.282264	0.0289825
4	A4	28	67.2991	0.278934	0.0289462
4	A4	29	67.5624	0.277781	0.0288243
4	A4	30	67.8257	0.274385	0.0285994
4	A4	31	68.089	0.270307	0.028274
4	A4	32	68.3522	0.267247	0.0278906
4	A4	33	68.6155	0.265189	0.0275335
4	A4	34	68.8788	0.262235	0.0272965
4	A4	35	69.1421	0.260189	0.0272365
4	A4	36	69.4054	0.257347	0.0273466
4	A4	37	69.6687	0.254532	0.0275633
4	A4	38	69.932	0.250551	0.0278027
4	A4	39	70.1952	0.24884	0.0279962
4	A4	40	70.4585	0.244954	0.0281066
4	A4	41	70.7218	0.242902	0.0281228
4	A4	42	70.9851	0.239594	0.0280472
4	A4	43	71.2484	0.236456	0.0278891
4	A4	44	71.5117	0.233822	0.0276665
4	A4	45	71.7749	0.231099	0.0274087
4	A4	46	72.0382	0.228009	0.027155
4	A4	47	72.3015	0.225522	0.0269442
4	A4	48	72.5648	0.222796	0.0268015
4	A4	49	72.8281	0.220391	0.0267264
4	A4	50	73.0914	0.21698	0.0266924
4	A4	51	73.3547	0.215405	0.0266588
4	A4	52	73.618	0.211647	0.0265943
4	A4	53	73.8812	0.208644	0.0264947
4	A4	54	74.1445	0.206334	0.0263836
4	A4	55	74.4078	0.203849	0.0262922
4	A4	56	74.6711	0.201522	0.0262323
4	A4	57	74.9344	0.198766	0.026185
4	A4	58	75.1977	0.195018	0.0261119
4	A4	59	75.4609	0.193285	0.0259826
4	A4	60	75.7242	0.190164	0.0257954
4	A4	61	75.9875	0.187215	0.0255806
4	A4	62	76.2508	0.185167	0.0253855
4	A4	63	76.5141	0.182967	0.0252536
4	A4	64	76.7774	0.179819	0.025209
4	A4	65	77.0407	0.177296	0.0252521
4	A4	66	77.3039	0.175283	0.0253615
4	A4	67	77.5672	0.172378	0.0255028
4	A4	68	77.8305	0.169575	0.0256399
4	A4	69	78.0938	0.166999	0.0257503
4	A4	70	78.3571	0.164228	0.0258386
4	A4	71	78.6204	0.16146	0.0259422
4	A4	72	78.8837	0.158787	0.0261267
4	A4	73	79.1469	0.156591	0.0264716
4	A4	74	79.4102	0.153942	0.0270595
4	A4	75	79.6735	0.150961	0.0279755
4	A4	76	79.9368	0.148524	0.029323
4	A4	77	80.2001	0.145541	0.0312528
4	A4	78	80.4634	0.142499	0.0339989
4	A4	79	80.7267	0.13901	0.0379085
4	A4	80	80.9899	0.135781	0.0434525
4	A4	81	81.2532	0.131599	0.0511944
4	A4	82	81.5165	0.127087	0.0616916
4	A4	83	81.7798	0.121826	0.0753098
4	A4	84	82.0431	0.115143	0.0919628
4	A4	85	82.3064	0.10668	0.110851
4	A4	86	82.5696	0.095643	0.130317
4	A4	87	82.8329	0.078788	0.147956
4	A4	88	83.0962	0.0579309	0.161029
4	A4	89	83.3595	0.0334504	0.167122
4	A4	90	83.6228	0.00842714	0.164818
4	A4	91	83.8861	-0.0136476	0.154138
4	A4	92	84.1494	-0.0300542	0.13656
4	A4	93	84.4126	-0.0417555	0.114608
4	A4	94	84.6759	-0.048853	0.0911785
4	A4	95	84.9392	-0.0532196	0.0688641
4	A4	96	85.2025	-0.0557522	0.0494913
4	A4	97	85.4658	-0.056753	0.0339619
4	A4	98	85.7291	-0.0574518	0.022364
4	A4	99	85.9924	-0.0579253	0.0142347
4	A4	100	86.2556	-0.0582213	0.00884944
4	A4	101	86.5189	-0.0584765	0.00545262
4	A4	102	86.7822	-0.0584498	0.00339493
4	A4	103	87.0455	-0.0586184	0.00218523
4	A4	104	87.3088	-0.0587697	0.00148642
4	A4	105	87.5721	-0.0588759	0.00108534
4	A4	106	87.8354	-0.0588115	0.000856775
4	A4	107	88.0986	-0.0589652	0.000731024
4	A4	108	88.3619	-0.0588798	0.000668571
4	A4	109	88.6252	-0.0590082	0.000643468
4	A4	110	88.8885	-0.0591674	0.000635781
4	A4	111	89.1518	-0.0591886	0.00063071
4	A4	112	89.4151	-0.0592411	0.000619957
4	A4	113	89.6783	-0.0593107	0.000601503
4	A4	114	89.9416	-0.0593621	0.000576939
4	A4	115	90.2049	-0.0593854	0.000548384
4	A4	116	90.4682	-0.0594536	0.000517327
4	A4	117	90.7315	-0.0595568	0.000485564
4	A4	118	90.9948	-0.0596763	0.000456113
4	A4	119	91.2581	-0.0594377	0.000432173
4	A4	120	91.5213	-0.0596107	0.000414734
4	A4	121	91.7846	-0.0596962	0.000401473
4	A4	122	92.0479	-0.0598109	0.000388611
4	A4	123	92.3112	-0.0597095	0.000374255
4	A4	124	92.5745	-0.0597924	0.000360013
4	A4	125	92.8378	-0.0598494	0.000349214
4	A4	126	93.1011	-0.0598142	0.000343241
4	A4	127	93.3643	-0.0598423	0.000339036
4	A4	128	93.6276	-0.0599989	0.000329754
4	A4	129	93.8909	-0.059952	0.000308104
4	A4	130	94.1542	-0.0600332	0.000270238
4	A4	131	94.4175	-0.0600122	0.00021799
4	A4	132	94.6808	-0.0601	0.00015838
4	A4	133	94.9441	-0.0600025	0.000100817
5	A5	1	60.1904	0.243124	0.0187213
5	A5	2	60.4537	0.241553	0.0183751
5	A5	3	60.717	0.240134	0.0179618
5	A5	4	60.9803	0.238673	0.0175793
5	A5	5	61.2435	0.236119	0.017339
5	A5	6	61.5068	0.234806	0.0173273
5	A5	7	61.7701	0.233056	0.017576
5	A5	8	62.0334	0.231643	0.0180503
5	A5	9	62.2967	0.228991	0.0186631
5	A5	10	62.56	0.227307	0.0193057
5	A5	11	62.8232	0.224674	0.0198793
5	A5	12	63.0865	0.221873	0.0203162
5	A5	13	63.3498	0.220121	0.0205818
5	A5	14	63.6131	0.217647	0.0206683
5	A5	15	63.8764	0.215272	0.0205928
5	A5	16	64.1397	0.212582	0.0204002
5	A5	17	64.403	0.209556	0.0201646
5	A5	18	64.6662	0.208459	0.019972
5	A5	19	64.9295	0.205957	0.0198902
5	A5	20	65.1928	0.204673	0.0199396
5	A5	21	65.4561	0.201535	0.0200852
5	A5	22	65.7194	0.199336	0.0202559
5	A5	23	65.9827	0.197713	0.0203775
5	A5	24	66.246	0.194232	0.0204026
5	A5	25	66.5092	0.192218	0.0203231
5	A5	26	66.7725	0.18986	0.0201637
5	A5	27	67.0358	0.188349	0.0199678
5	A5	28	67.2991	0.185616	0.0197824
5	A5	29	67.5624	0.182723	0.0196491
5	A5	30	67.8257	0.181694	0.0195955
5	A5	31	68.089	0.17937	0.0196285
5	A5	32	68.3522	0.177171	0.0197289
5	A5	33	68.6155	0.174619	0.0198574
5	A5	34	68.8788	0.172967	0.0199673
5	A5	35	69.1421	0.169888	0.0200205
5	A5	36	69.4054	0.167867	0.0199983
5	A5	37	69.6687	0.165781	0.0199043
5	A5	38	69.932	0.163011	0.0197604
5	A5	39	70.1952	0.161455	0.0196002
5	A5	40	70.4585	0.158173	0.0194599
5	A5	41	70.7218	0.157315	0.019368
5	A5	42	70.9851	0.154564	0.0193362
5	A5	43	71.2484	0.152472	0.0193548
5	A5	44	71.5117	0.150642	0.0193982
5	A5	45	71.7749	0.147956	0.0194384
5	A5	46	72.0382	0.145856	0.0194598
5	A5	47	72.3015	0.143895	0.0194689
5	A5	48	72.5648	0.141161	0.0194932
5	A5	49	72.8281	0.139503	0.0195685
5	A5	50	73.0914	0.137241	0.0197246
5	A5	51	73.3547	0.135497	0.0199745
5	A5	52	73.618	0.13259	0.0203159
5	A5	53	73.8812	0.130468	0.0207377
5	A5	54	74.1445	0.128322	0.0212247
5	A5	55	74.4078	0.126031	0.021756
5	A5	56	74.6711	0.12318	0.0222998
5	A5	57	74.9344	0.121205	0.0228098
5	A5	58	75.1977	0.117842	0.0232293
5	A5	59	75.4609	0.115233	0.0235006
5	A5	60	75.7242	0.11269	0.0235783
5	A5	61	75.9875	0.109854	0.0234393
5	A5	62	76.2508	0.106808	0.0230906
5	A5	63	76.5141	0.104101	0.0225667
5	A5	64	76.7774	0.101961	0.0219197
5	A5	65	77.0407	0.0997169	0.0212063
5	A5	66	77.3039	0.0972631	0.020476
5	A5	67	77.5672	0.0946257	0.019768
5	A5	68	77.8305	0.0928942	0.019113
5	A5	69	78.0938	0.0908103	0.0185347
5	A5	70	78.3571	0.0887709	0.0180475
5	A5	71	78.6204	0.0867546	0.0176526
5	A5	72	78.8837	0.0851223	0.0173383
5	A5	73	79.1469	0.0829614	0.0170851
5	A5	74	79.4102	0.0811274	0.016874
5	A5	75	79.6735	0.0789263	0.0166926
5	A5	76	79.9368	0.07776	0.0165355
5	A5	77	80.2001	0.0755482	0.0164003
5	A5	78	80.4634	0.0739049	0.0162859
5	A5	79	80.7267	0.0718841	0.0161982
5	A5	80	80.9899	0.0701172	0.0161673
5	A5	81	81.2532	0.0684224	0.0162788
5	A5	82	81.5165	0.0664461	0.0167239
5	A5	83	81.7798	0.0645642	0.0178654
5	A5	84	82.0431	0.0632336	0.0203056
5	A5	85	82.3064	0.0615727	0.0249057
5	A5	86	82.5696	0.0595436	0.0326742
5	A5	87	82.8329	0.0574816	0.0444371
5	A5	88	83.0962	0.0556133	0.0602935
5	A5	89	83.3595	0.052199	0.0790338
5	A5	90	83.6228	0.046035	0.0978881
5	A5	91	83.8861	0.0330165	0.112961
5	A5	92	84.1494	0.00338386	0.120412
5	A5	93	84.4126	-0.0341527	0.117935
5	A5	94	84.6759	-0.052417	0.105779
5	A5	95	84.9392	-0.0550526	0.0867015
5	A5	96	85.2025	-0.0554944	0.0648596
5	A5	97	85.4658	-0.0554679	0.0442565
5	A5	98	85.7291	-0.055587	0.0275471
5	A5	99	85.9924	-0.0556533	0.0156577
5	A5	100	86.2556	-0.055656	0.00814892
5	A5	101	86.5189	-0.0558787	0.00390635
5	A5	102	86.7822	-0.0557303	0.00174947
5	A5	103	87.0455	-0.0558338	0.000762943
5	A5	104	87.3088	-0.055773	0.000367593
5	A5	105	87.5721	-0.0556477	0.000248235
5	A5	106	87.8354	-0.0557723	0.000248421
5	A5	107	88.0986	-0.0558508	0.000290831
5	A5	108	88.3619	-0.055972	0.000335425
5	A5	109	88.6252	-0.0560311	0.000363302
5	A5	110	88.8885	-0.055913	0.000370315
5	A5	111	89.1518	-0.0561163	0.000361129
5	A5	112	89.4151	-0.0560767	0.000342431
5	A5	113	89.6783	-0.0560812	0.000317969
5	A5	114	89.9416	-0.0561984	0.000287498
5	A5	115	90.2049	-0.0561891	0.000249314
5	A5	116	90.4682	-0.0561901	0.000204193
5	A5	117	90.7315	-0.0562913	0.000158073
5	A5	118	90.9948	-0.0562802	0.000121373
5	A5	119	91.2581	-0.0561316	0.000104621
5	A5	120	91.5213	-0.0561734	0.000112517
5	A5	121	91.7846	-0.0561936	0.000140297
5	A5	122	92.0479	-0.0562644	0.000175381
5	A5	123	92.3112	-0.0563128	0.000203707
5	A5	124	92.5745	-0.0564331	0.00021664
5	A5	125	92.8378	-0.0563804	0.000213884
5	A5	126	93.1011	-0.0562832	0.000201058
5	A5	127	93.3643	-0.0563678	0.000184626
5	A5	128	93.6276	-0.0564877	0.000168186
5	A5	129	93.8909	-0.0565133	0.000151949
5	A5	130	94.1542	-0.056303	0.00013435
5	A5	131	94.4175	-0.0564896	0.000113815
5	A5	132	94.6808	-0.0565129	8.98607e-05
5	A5	133	94.9441	-0.0565037	6.36518e-05
6	A6	1	60.1904	0.267368	0.0184557
6	A6	2	60.4537	0.266361	0.0185964
6	A6	3	60.717	0.263916	0.0187374
6	A6	4	60.9803	0.260992	0.0188417
6	A6	5	61.2435	0.259598	0.018886
6	A6	6	61.5068	0.256275	0.018868
6	A6	7	61.7701	0.254717	0.0188036
6	A6	8	62.0334	0.251477	0.0187189
6	A6	9	62.2967	0.249714	0.0186416
6	A6	10	62.56	0.24756	0.0185929
6	A6	11	62.8232	0.245034	0.0185827
6	A6	12	63.0865	0.24301	0.0186113
6	A6	13	63.3498	0.240287	0.0186722
6	A6	14	63.6131	0.238341	0.0187567
6	A6	15	63.8764	0.235357	0.0188527
6	A6	16	64.1397	0.23397	0.0189446
6	A6	17	64.403	0.231073	0.0190146
6	A6	18	64.6662	0.228167	0.0190486
6	A6	19	64.9295	0.226611	0.0190416
6	A6	20	65.1928	0.22348	0.0189994
6	A6	21	65.4561	0.221326	0.0189333
6	A6	22	65.7194	0.219406	0.0188537
6	A6	23	65.9827	0.216789	0.0187685
6	A6	24	66.246	0.214058	0.0186867
6	A6	25	66.5092	0.21206	0.0186241
6	A6	26	66.7725	0.20963	0.0186
6	A6	27	67.0358	0.207782	0.018628
6	A6	28	67.2991	0.204944	0.0187032
6	A6	29	67.5624	0.203014	0.0187959
6	A6	30	67.8257	0.201215	0.0188586
6	A6	31	68.089	0.197571	0.0188447
6	A6	32	68.3522	0.195661	0.0187298
6	A6	33	68.6155	0.19321	0.0185268
6	A6	34	68.8788	0.191092	0.0182854
6	A6	35	69.1421	0.188253	0.0180742
6	A6	36	69.4054	0.186454	0.0179517
6	A6	37	69.6687	0.184804	0.0179396
6	A6	38	69.932	0.182408	0.0180116
6	A6	39	70.1952	0.180157	0.0181066
6	A6	40	70.4585	0.177141	0.0181602
6	A6	41	70.7218	0.175007	0.018136
6	A6	42	70.9851	0.173103	0.0180405
6	A6	43	71.2484	0.169897	0.0179139
6	A6	44	71.5117	0.169102	0.0178044
6	A6	45	71.7749	0.166112	0.0177416
6	A6	46	72.0382	0.164087	0.0177196
6	A6	47	72.3015	0.162043	0.0176996
6	A6	48	72.5648	0.160084	0.0176288
6	A6	49	72.8281	0.157069	0.0174682
6	A6	50	73.0914	0.154764	0.0172163
6	A6	51	73.3547	0.152904	0.0169157
6	A6	52	73.618	0.150687	0.0166367
6	A6	53	73.8812	0.148886	0.0164466
6	A6	54	74.1445	0.147587	0.0163796
6	A6	55	74.4078	0.145156	0.0164259
6	A6	56	74.6711	0.142746	0.0165413
6	A6	57	74.9344	0.141283	0.01667
6	A6	58	75.1977	0.13819	0.0167667
6	A6	59	75.4609	0.136917	0.0168074
6	A6	60	75.7242	0.134265	0.0167897
6	A6	61	75.9875	0.132113	0.0167261
6	A6	62	76.2508	0.130466	0.0166355
6	A6	63	76.5141	0.128052	0.0165364
6	A6	64	76.7774	0.126098	0.0164401
6	A6	65	77.0407	0.124027	0.01635
6	A6	66	77.3039	0.122511	0.0162627
6	A6	67	77.5672	0.119835	0.0161747
6	A6	68	77.8305	0.117751	0.0160881
6	A6	69	78.0938	0.115803	0.0160109
6	A6	70	78.3571	0.114437	0.0159517
6	A6	71	78.6204	0.11199	0.0159122
6	A6	72	78.8837	0.109923	0.0158847
6	A6	73	79.1469	0.108101	0.0158561
6	A6	74	79.4102	0.105907	0.0158148
6	A6	75	79.6735	0.104162	0.0157548
6	A6	76	79.9368	0.102165	0.0156774
6	A6	77	80.2001	0.100254	0.0155911
6	A6	78	80.4634	0.0981614	0.0155126
6	A6	79	80.7267	0.0962586	0.01547
6	A6	80	80.9899	0.0944271	0.0155119
6	A6	81	81.2532	0.0927096	0.0157324
6	A6	82	81.5165	0.0906555	0.0163234
6	A6	83	81.7798	0.0885922	0.0176579
6	A6	84	82.0431	0.0865283	0.0203788
6	A6	85	82.3064	0.085008	0.0254289
6	A6	86	82.5696	0.0827189	0.0339207
6	A6	87	82.8329	0.0812006	0.0467635
6	A6	88	83.0962	0.0784291	0.0640643
6	A6	89	83.3595	0.0749514	0.0845119
6	A6	90	83.6228	0.067568	0.10513
6	A6	91	83.8861	0.0503061	0.121756
6	A6	92	84.1494	0.0146889	0.130288
6	A6	93	84.4126	-0.025889	0.128229
6	A6	94	84.6759	-0.0495096	0.115749
6	A6	95	84.9392	-0.0555484	0.0956645
6	A6	96	85.2025	-0.0563194	0.0723196
6	A6	97	85.4658	-0.0565643	0.0499867
6	A6	98	85.7291	-0.0566937	0.0316003
6	A6	99	85.9924	-0.0567448	0.0183025
6	A6	100	86.2556	-0.0567455	0.00975982
6	A6	101	86.5189	-0.0568463	0.00485346
6	A6	102	86.7822	-0.0568031	0.00232267
6	A6	103	87.0455	-0.057031	0.00114384
6	A6	104	87.3088	-0.0569877	0.000641627
6	A6	105	87.5721	-0.0570402	0.00043893
6	A6	106	87.8354	-0.0571433	0.000354973
6	A6	107	88.0986	-0.0571054	0.000315159
6	A6	108	88.3619	-0.0570868	0.000292554
6	A6	109	88.6252	-0.0572304	0.000277511
6	A6	110	88.8885	-0.0572412	0.000265366
6	A6	111	89.1518	-0.0572144	0.000253237
6	A6	112	89.4151	-0.0573209	0.000239973
6	A6	113	89.6783	-0.0573344	0.000226092
6	A6	114	89.9416	-0.0572927	0.00021296
6	A6	115	90.2049	-0.0573624	0.000201968
6	A6	116	90.4682	-0.0573307	0.000194587
6	A6	117	90.7315	-0.0574941	0.000193011
6	A6	118	90.9948	-0.0575007	0.000199936
6	A6	119	91.2581	-0.0572466	0.000216601
6	A6	120	91.5213	-0.0574677	0.000240262
6	A6	121	91.7846	-0.0575473	0.000263743
6	A6	122	92.0479	-0.0576049	0.000278378
6	A6	123	92.3112	-0.0575794	0.000278749
6	A6	124	92.5745	-0.0577083	0.000265861
6	A6	125	92.8378	-0.0576334	0.000246589
6	A6	126	93.1011	-0.0577128	0.000229856
6	A6	127	93.3643	-0.0576667	0.000221833
6	A6	128	93.6276	-0.0577035	0.000222597
6	A6	129	93.8909	-0.0577618	0.000225825
6	A6	130	94.1542	-0.0577764	0.000221805
6	A6	131	94.4175	-0.0578624	0.000202499
6	A6	132	94.6808	-0.0579677	0.000166053
6	A6	133	94.9441	-0.0578637	0.000118097
7	A7	1	60.1904	0.270629	0.0183344
7	A7	2	60.4537	0.270471	0.0184623
7	A7	3	60.717	0.268284	0.0186424
7	A7	4	60.9803	0.265981	0.0188274
7	A7	5	61.2435	0.263217	0.0189704
7	A7	6	61.5068	0.260352	0.0190474
7	A7	7	61.7701	0.258265	0.0190633
7	A7	8	62.0334	0.256293	0.0190411
7	A7	9	62.2967	0.253861	0.0190033
7	A7	10	62.56	0.25087	0.0189598
7	A7	11	62.8232	0.249316	0.0189096
7	A7	12	63.0865	0.246656	0.0188521
7	A7	13	63.3498	0.244063	0.0187977
7	A7	14	63.6131	0.241703	0.018769
7	A7	15	63.8764	0.23929	0.0187908
7	A7	16	64.1397	0.23769	0.0188742
7	A7	17	64.403	0.235286	0.0190073
7	A7	18	64.6662	0.23213	0.0191582
7	A7	19	64.9295	0.230213	0.0192893
7	A7	20	65.1928	0.227679	0.0193718
7	A7	21	65.4561	0.225235	0.0193938
7	A7	22	65.7194	0.22251	0.0193597
7	A7	23	65.9827	0.219976	0.0192826
7	A7	24	66.246	0.218658	0.0191773
7	A7	25	66.5092	0.214566	0.0190548
7	A7	26	66.7725	0.213467	0.0189227
7	A7	27	67.0358	0.211094	0.0187875
7	A7	28	67.2991	0.207875	0.0186581
7	A7	29	67.5624	0.206533	0.0185461
7	A7	30	67.8257	0.203028	0.0184596
7	A7	31	68.089	0.202357	0.0184006
7	A7	32	68.3522	0.199916	0.0183669
7	A7	33	68.6155	0.196146	0.0183618
7	A7	34	68.8788	0.194336	0.018396
7	A7	35	69.1421	0.192629	0.0184776
7	A7	36	69.4054	0.190795	0.0185941
7	A7	37	69.6687	0.187998	0.0187046
7	A7	38	69.932	0.184923	0.0187559
7	A7	39	70.1952	0.183345	0.0187141
7	A7	40	70.4585	0.179567	0.0185869
7	A7	41	70.7218	0.178146	0.0184206
7	A7	42	70.9851	0.176043	0.0182714
7	A7	43	71.2484	0.173925	0.0181742
7	A7	44	71.5117	0.171932	0.0181284
7	A7	45	71.7749	0.169168	0.0181079
7	A7	46	72.0382	0.166302	0.0180815
7	A7	47	72.3015	0.164631	0.0180257
7	A7	48	72.5648	0.163033	0.0179276
7	A7	49	72.8281	0.160237	0.0177821
7	A7	50	73.0914	0.157482	0.017596
7	A7	51	73.3547	0.155421	0.0173933
7	A7	52	73.618	0.153503	0.0172149
7	A7	53	73.8812	0.151817	0.0171041
7	A7	54	74.1445	0.149351	0.0170859
7	A7	55	74.4078	0.147354	0.0171523
7	A7	56	74.6711	0.145557	0.0172632
7	A7	57	74.9344	0.143203	0.0173649
7	A7	58	75.1977	0.140452	0.0174136
7	A7	59	75.4609	0.138281	0.0173952
7	A7	60	75.7242	0.136298	0.0173279
7	A7	61	75.9875	0.133924	0.0172483
7	A7	62	76.2508	0.132287	0.0171892
7	A7	63	76.5141	0.130123	0.0171624
7	A7	64	76.7774	0.127956	0.0171557
7	A7	65	77.0407	0.125246	0.017143
7	A7	66	77.3039	0.123778	0.0170987
7	A7	67	77.5672	0.121249	0.0170081
7	A7	68	77.8305	0.119152	0.0168718
7	A7	69	78.0938	0.116879	0.0167042
7	A7	70	78.3571	0.114811	0.0165284
7	A7	71	78.6204	0.113099	0.0163676
7	A7	72	78.8837	0.1107	0.0162366
7	A7	73	79.1469	0.109208	0.0161369
7	A7	74	79.4102	0.10677	0.0160587
7	A7	75	79.6735	0.105063	0.0159891
7	A7	76	79.9368	0.102697	0.0159214
7	A7	77	80.2001	0.100975	0.0158601
7	A7	78	80.4634	0.0991477	0.0158218
7	A7	79	80.7267	0.0969597	0.0158372
7	A7	80	80.9899	0.0953123	0.0159618
7	A7	81	81.2532	0.092899	0.0163056
7	A7	82	81.5165	0.0911598	0.0170848
7	A7	83	81.7798	0.0890807	0.0186937
7	A7	84	82.0431	0.0874289	0.0217764
7	A7	85	82.3064	0.0853161	0.0272442
7	A7	86	82.5696	0.0827793	0.036153
7	A7	87	82.8329	0.0804672	0.049353
7	A7	88	83.0962	0.0779095	0.0669183
7	A7	89	83.3595	0.0734451	0.0875476
7	A7	90	83.6228	0.0650039	0.108306
7	A7	91	83.8861	0.0479426	0.125067
7	A7	92	84.1494	0.0136323	0.133723
7	A7	93	84.4126	-0.0283287	0.131714
7	A7	94	84.6759	-0.053813	0.119126
7	A7	95	84.9392	-0.0603998	0.0987227
7	A7	96	85.2025	-0.0613112	0.0748649
7	A7	97	85.4658	-0.06152	0.0519133
7	A7	98	85.7291	-0.0615717	0.0329168
7	A7	99	85.9924	-0.0615328	0.0191091
7	A7	100	86.2556	-0.0617081	0.0101989
7	A7	101	86.5189	-0.0617552	0.00506345
7	A7	102	86.7822	-0.0617923	0.00241292
7	A7	103	87.0455	-0.0617918	0.00118907
7	A7	104	87.3088	-0.061898	0.000686355
7	A7	105	87.5721	-0.0618511	0.000503611
7	A7	106	87.8354	-0.0621144	0.000441449
7	A7	107	88.0986	-0.0620566	0.000412462
7	A7	108	88.3619	-0.0620633	0.000383894
7	A7	109	88.6252	-0.0621756	0.0003476
7	A7	110	88.8885	-0.0622497	0.000306244
7	A7	111	89.1518	-0.0622355	0.000266978
7	A7	112	89.4151	-0.0622308	0.000237444
7	A7	113	89.6783	-0.0622012	0.000222176
7	A7	114	89.9416	-0.0622296	0.000220118
7	A7	115	90.2049	-0.0623263	0.000224922
7	A7	116	90.4682	-0.0623554	0.000228303
7	A7	117	90.7315	-0.0624559	0.000224463
7	A7	118	90.9948	-0.0623413	0.000212717
7	A7	119	91.2581	-0.0624367	0.000196959
7	A7	120	91.5213	-0.062473	0.000182886
7	A7	121	91.7846	-0.062438	0.000175016
7	A7	122	92.0479	-0.0624524	0.000174977
7	A7	123	92.3112	-0.0625231	0.000181406
7	A7	124	92.5745	-0.0624569	0.000190942
7	A7	125	92.8378	-0.0626297	0.000199493
7	A7	126	93.1011	-0.0625931	0.000203048
7	A7	127	93.3643	-0.0625397	0.000197903
7	A7	128	93.6276	-0.0626758	0.000181004
7	A7	129	93.8909	-0.0626772	0.000151211
7	A7	130	94.1542	-0.0627405	0.000111121
7	A7	131	94.4175	-0.0627101	6.77074e-05
7	A7	132	94.6808	-0.0626872	3.02336e-05
7	A7	133	94.9441	-0.0625271	6.03865e-06
8	A8	1	60.1904	0.248597	0.0200297
8	A8	2	60.4537	0.2471	0.0200946
8	A8	3	60.717	0.243716	0.0201131
8	A8	4	60.9803	0.242154	0.020087
8	A8	5	61.2435	0.239642	0.0200502
8	A8	6	61.5068	0.237309	0.0200473
8	A8	7	61.7701	0.235745	0.0201057
8	A8	8	62.0334	0.232705	0.0202197
8	A8	9	62.2967	0.230498	0.0203555
8	A8	10	62.56	0.228469	0.0204694
8	A8	11	62.8232	0.225227	0.0205292
8	A8	12	63.0865	0.223386	0.0205245
8	A8	13	63.3498	0.220774	0.020467
8	A8	14	63.6131	0.218357	0.0203817
8	A8	15	63.8764	0.215765	0.0202971
8	A8	16	64.1397	0.21405	0.020238
8	A8	17	64.403	0.211081	0.0202201
8	A8	18	64.6662	0.208856	0.0202495
8	A8	19	64.9295	0.206906	0.0203191
8	A8	20	65.1928	0.20423	0.0204099
8	A8	21	65.4561	0.2017	0.0204904
8	A8	22	65.7194	0.199885	0.0205236
8	A8	23	65.9827	0.196519	0.0204753
8	A8	24	66.246	0.194671	0.0203271
8	A8	25	66.5092	0.191908	0.0200874
8	A8	26	66.7725	0.189949	0.0197955
8	A8	27	67.0358	0.18686	0.019516
8	A8	28	67.2991	0.185295	0.0193182
8	A8	29	67.5624	0.182975	0.0192473
8	A8	30	67.8257	0.181584	0.0193047
8	A8	31	68.089	0.179112	0.0194474
8	A8	32	68.3522	0.176238	0.0196117
8	A8	33	68.6155	0.173989	0.0197446
8	A8	34	68.8788	0.17129	0.0198217
8	A8	35	69.1421	0.169839	0.0198452
8	A8	36	69.4054	0.167152	0.019829
8	A8	37	69.6687	0.164485	0.0197846
8	A8	38	69.932	0.162333	0.0197157
8	A8	39	70.1952	0.159654	0.0196173
8	A8	40	70.4585	0.157931	0.019478
8	A8	41	70.7218	0.155786	0.0192863
8	A8	42	70.9851	0.153026	0.0190414
8	A8	43	71.2484	0.150154	0.0187636
8	A8	44	71.5117	0.148444	0.0184918
8	A8	45	71.7749	0.147312	0.0182689
8	A8	46	72.0382	0.144679	0.0181236
8	A8	47	72.3015	0.14233	0.0180622
8	A8	48	72.5648	0.140203	0.0180743
8	A8	49	72.8281	0.138577	0.0181433
8	A8	50	73.0914	0.136146	0.0182513
8	A8	51	73.3547	0.134015	0.0183785
8	A8	52	73.618	0.132182	0.0185008
8	A8	53	73.8812	0.129651	0.0185909
8	A8	54	74.1445	0.127074	0.0186235
8	A8	55	74.4078	0.125809	0.0185803
8	A8	56	74.6711	0.122836	0.0184556
8	A8	57	74.9344	0.120728	0.0182606
8	A8	58	75.1977	0.118629	0.0180243
8	A8	59	75.4609	0.116468	0.0177873
8	A8	60	75.7242	0.1144	0.0175883
8	A8	61	75.9875	0.112883	0.0174483
8	A8	62	76.2508	0.110741	0.0173635
8	A8	63	76.5141	0.108645	0.0173114
8	A8	64	76.7774	0.106526	0.0172679
8	A8	65	77.0407	0.104031	0.0172203
8	A8	66	77.3039	0.102757	0.017169
8	A8	67	77.5672	0.100562	0.0171178
8	A8	68	77.8305	0.0986513	0.0170637
8	A8	69	78.0938	0.0966747	0.0169969
8	A8	70	78.3571	0.0939552	0.0169094
8	A8	71	78.6204	0.0924299	0.0168015
8	A8	72	78.8837	0.0905543	0.0166809
8	A8	73	79.1469	0.0888847	0.0165547
8	A8	74	79.4102	0.086561	0.0164256
8	A8	75	79.6735	0.0846754	0.0162967
8	A8	76	79.9368	0.0827417	0.0161785
8	A8	77	80.2001	0.0809595	0.0160905
8	A8	78	80.4634	0.079302	0.0160535
8	A8	79	80.7267	0.0774327	0.0160821
8	A8	80	80.9899	0.0758738	0.0161922
8	A8	81	81.2532	0.0733227	0.0164365
8	A8	82	81.5165	0.0714607	0.016969
8	A8	83	81.7798	0.0695766	0.0181291
8	A8	84	82.0431	0.067927	0.020521
8	A8	85	82.3064	0.0661773	0.0250399
8	A8	86	82.5696	0.0641418	0.0327585
8	A8	87	82.8329	0.0619354	0.0445889
8	A8	88	83.0962	0.0599811	0.0607126
8	A8	89	83.3595	0.0566877	0.079961
8	A8	90	83.6228	0.0509798	0.0995239
8	A8	91	83.8861	0.0372917	0.115375
8	A8	92	84.1494	0.00554436	0.123483
8	A8	93	84.4126	-0.0352266	0.12137
8	A8	94	84.6759	-0.0549375	0.109197
8	A8	95	84.9392	-0.0580113	0.08975
8	A8	96	85.2025	-0.058402	0.0673124
8	A8	97	85.4658	-0.0585719	0.0460485
8	A8	98	85.7291	-0.0586177	0.0287482
8	A8	99	85.9924	-0.0587428	0.0164138
8	A8	100	86.2556	-0.0586637	0.0086193
8	A8	101	86.5189	-0.058812	0.00422116
8	A8	102	86.7822	-0.0588662	0.00199155
8	A8	103	87.0455	-0.0590042	0.000969885
8	A8	104	87.3088	-0.0589061	0.000545717
8	A8	105	87.5721	-0.0588959	0.000390241
8	A8	106	87.8354	-0.0590252	0.000348122
8	A8	107	88.0986	-0.0590256	0.000350693
8	A8	108	88.3619	-0.0590699	0.000365903
8	A8	109	88.6252	-0.0591931	0.000376687
8	A8	110	88.8885	-0.0591784	0.00037427
8	A8	111	89.1518	-0.0593043	0.000356615
8	A8	112	89.4151	-0.0592505	0.000327377
8	A8	113	89.6783	-0.0593675	0.000293986
8	A8	114	89.9416	-0.0593571	0.000264838
8	A8	115	90.2049	-0.0592454	0.000246261
8	A8	116	90.4682	-0.0594304	0.000240358
8	A8	117	90.7315	-0.0593796	0.000244751
8	A8	118	90.9948	-0.0594203	0.000254254
8	A8	119	91.2581	-0.059514	0.00026324
8	A8	120	91.5213	-0.0595101	0.000267276
8	A8	121	91.7846	-0.0594997	0.000263618
8	A8	122	92.0479	-0.0595311	0.000251437
8	A8	123	92.3112	-0.059715	0.000232482
8	A8	124	92.5745	-0.0596528	0.000211627
8	A8	125	92.8378	-0.059549	0.00019584
8	A8	126	93.1011	-0.0596764	0.000191119
8	A8	127	93.3643	-0.0596283	0.000198827
8	A8	128	93.6276	-0.0597079	0.000213901
8	A8	129	93.8909	-0.0597091	0.000226351
8	A8	130	94.1542	-0.0597731	0.000225506
8	A8	131	94.4175	-0.0598252	0.000204927
8	A8	132	94.6808	-0.059917	0.000165516
8	A8	133	94.9441	-0.0598241	0.000115206
9	A9	1	60.1904	0.138745	0.0216108
9	A9	2	60.4537	0.136957	0.0218664
9	A9	3	60.717	0.135163	0.0220803
9	A9	4	60.9803	0.13272	0.0222014
9	A9	5	61.2435	0.130672	0.0222223
9	A9	6	61.5068	0.129582	0.0221727
9	A9	7	61.7701	0.127035	0.0220956
9	A9	8	62.0334	0.125438	0.0220226
9	A9	9	62.2967	0.123338	0.0219653
9	A9	10	62.56	0.121415	0.0219184
9	A9	11	62.8232	0.119645	0.0218682
9	A9	12	63.0865	0.11795	0.0218001
9	A9	13	63.3498	0.115675	0.0217071
9	A9	14	63.6131	0.1137	0.0215936
9	A9	15	63.8764	0.111807	0.021476
9	A9	16	64.1397	0.110458	0.0213763
9	A9	17	64.403	0.108107	0.0213122
9	A9	18	64.6662	0.106367	0.0212898
9	A9	19	64.9295	0.104579	0.0213012
9	A9	20	65.1928	0.103093	0.0213276
9	A9	21	65.4561	0.100615	0.0213465
9	A9	22	65.7194	0.0988641	0.021339
9	A9	23	65.9827	0.0973173	0.0212939
9	A9	24	66.246	0.0950797	0.0212087
9	A9	25	66.5092	0.0933828	0.0210871
9	A9	26	66.7725	0.0915152	0.0209362
9	A9	27	67.0358	0.08967	0.0207658
9	A9	28	67.2991	0.0879827	0.0205867
9	A9	29	67.5624	0.0860587	0.0204103
9	A9	30	67.8257	0.0844002	0.0202453
9	A9	31	68.089	0.0825174	0.0200936
9	A9	32	68.3522	0.0811324	0.0199501
9	A9	33	68.6155	0.0792182	0.0198054
9	A9	34	68.8788	0.077333	0.0196534
9	A9	35	69.1421	0.0755872	0.0194973
9	A9	36	69.4054	0.0740791	0.0193481
9	A9	37	69.6687	0.0722814	0.0192173
9	A9	38	69.932	0.0707039	0.0191078
9	A9	39	70.1952	0.0690309	0.0190108
9	A9	40	70.4585	0.0673978	0.0189096
9	A9	41	70.7218	0.0653333	0.0187874
9	A9	42	70.9851	0.064102	0.0186334
9	A9	43	71.2484	0.0625855	0.0184456
9	A9	44	71.5117	0.0605105	0.0182306
9	A9	45	71.7749	0.0591722	0.0180045
9	A9	46	72.0382	0.0577177	0.0177894
9	A9	47	72.3015	0.0560229	0.0176082
9	A9	48	72.5648	0.0545234	0.0174744
9	A9	49	72.8281	0.053353	0.0173849
9	A9	50	73.0914	0.0517726	0.0173201
9	A9	51	73.3547	0.0499435	0.0172542
9	A9	52	73.618	0.0485113	0.0171682
9	A9	53	73.8812	0.0470084	0.0170584
9	A9	54	74.1445	0.0456082	0.0169341
9	A9	55	74.4078	0.0442593	0.0168084
9	A9	56	74.6711	0.0425504	0.0166886
9	A9	57	74.9344	0.0413	0.0165723
9	A9	58	75.1977	0.0397652	0.0164499
9	A9	59	75.4609	0.0383003	0.0163105
9	A9	60	75.7242	0.0368564	0.016148
9	A9	61	75.9875	0.0354231	0.0159641
9	A9	62	76.2508	0.0340859	0.0157686
9	A9	63	76.5141	0.0328699	0.0155774
9	A9	64	76.7774	0.03121	0.0154086
9	A9	65	77.0407	0.0301763	0.015278
9	A9	66	77.3039	0.0288127	0.0151949
9	A9	67	77.5672	0.0275556	0.0151607
9	A9	68	77.8305	0.0261988	0.0151738
9	A9	69	78.0938	0.0248322	0.015241
9	A9	70	78.3571	0.0233601	0.0153906
9	A9	71	78.6204	0.022273	0.0156877
9	A9	72	78.8837	0.0207835	0.0162463
9	A9	73	79.1469	0.0196613	0.017246
9	A9	74	79.4102	0.0181194	0.0189456
9	A9	75	79.6735	0.0168228	0.0216861
9	A9	76	79.9368	0.0151314	0.0258585
9	A9	77	80.2001	0.0138044	0.0318069
9	A9	78	80.4634	0.0115875	0.039656
9	A9	79	80.7267	0.00864679	0.049089
9	A9	80	80.9899	0.00493388	0.0591658
9	A9	81	81.2532	-0.00052758	0.0683195
9	A9	82	81.5165	-0.00864333	0.0746434
9	A9	83	81.7798	-0.0204992	0.076454
9	A9	84	82.0431	-0.0344957	0.0729265
9	A9	85	82.3064	-0.043925	0.0644867
9	A9	86	82.5696	-0.0462086	0.0527228
9	A9	87	82.8329	-0.0466673	0.0398305
9	A9	88	83.0962	-0.0469714	0.0278713
9	A9	89	83.3595	-0.0471211	0.0182003
9	A9	90	83.6228	-0.0473073	0.0112804
9	A9	91	83.8861	-0.0474066	0.00685763
9	A9	92	84.1494	-0.0477008	0.00430988
9	A9	93	84.4126	-0.0479219	0.00296746
9	A9	94	84.6759	-0.0480439	0.00229954
9	A9	95	84.9392	-0.048245	0.00196455
9	A9	96	85.2025	-0.0483814	0.00177808
9	A9	97	85.4658	-0.0484524	0.00165526
9	A9	98	85.7291	-0.04864	0.00156178
9	A9	99	85.9924	-0.0488055	0.00148387
9	A9	100	86.2556	-0.0489031	0.00141472
9	A9	101	86.5189	-0.0488931	0.00135045
9	A9	102	86.7822	-0.0491965	0.00129061
9	A9	103	87.0455	-0.0493182	0.00123914
9	A9	104	87.3088	-0.0493595	0.00120343
9	A9	105	87.5721	-0.0494524	0.00119031
9	A9	106	87.8354	-0.0494883	0.00120071
9	A9	107	88.0986	-0.0496481	0.00122664
9	A9	108	88.3619	-0.0497846	0.00125353
9	A9	109	88.6252	-0.0499451	0.00126674
9	A9	110	88.8885	-0.0501113	0.0012583
9	A9	111	89.1518	-0.0501162	0.0012293
9	A9	112	89.4151	-0.0501339	0.0011873
9	A9	113	89.6783	-0.0504261	0.00114164
9	A9	114	89.9416	-0.0504223	0.00110002
9	A9	115	90.2049	-0.0504933	0.00106724
9	A9	116	90.4682	-0.0505759	0.00104541
9	A9	117	90.7315	-0.0506381	0.00103415
9	A9	118	90.9948	-0.0508474	0.00103107
9	A9	119	91.2581	-0.0507833	0.00103259
9	A9	120	91.5213	-0.0509892	0.00103497
9	A9	121	91.7846	-0.0510268	0.00103492
9	A9	122	92.0479	-0.0511225	0.00102974
9	A9	123	92.3112	-0.0512448	0.00101761
9	A9	124	92.5745	-0.051282	0.000998262
9	A9	125	92.8378	-0.0514943	0.000973461
9	A9	126	93.1011	-0.0513954	0.000946105
9	A9	127	93.3643	-0.0516175	0.000917489
9	A9	128	93.6276	-0.0515604	0.000884101
9	A9	129	93.8909	-0.0516695	0.00083662
9	A9	130	94.1542	-0.0519037	0.000763202
9	A9	131	94.4175	-0.0518258	0.000656246
9	A9	132	94.6808	-0.0519624	0.000518786
9	A9	133	94.9441	-0.0520349	0.000366057
10	A10	1	60.1904	0.136334	0.0219431
10	A10	2	60.4537	0.134794	0.0220853
10	A10	3	60.717	0.132869	0.0222066
10	A10	4	60.9803	0.130874	0.0222814
10	A10	5	61.2435	0.12903	0.0223094
10	A10	6	61.5068	0.126873	0.0223102
10	A10	7	61.7701	0.125189	0.0223066
10	A10	8	62.0334	0.123511	0.0223128
10	A10	9	62.2967	0.120931	0.0223306
10	A10	10	62.56	0.119092	0.0223544
10	A10	11	62.8232	0.117456	0.0223742
10	A10	12	63.0865	0.115425	0.0223771
10	A10	13	63.3498	0.113546	0.0223507
10	A10	14	63.6131	0.11114	0.0222902
10	A10	15	63.8764	0.109274	0.0222043
10	A10	16	64.1397	0.107444	0.0221132
10	A10	17	64.403	0.105388	0.0220345
10	A10	18	64.6662	0.103776	0.0219699
10	A10	19	64.9295	0.101846	0.0219013
10	A10	20	65.1928	0.0996887	0.0218023
10	A10	21	65.4561	0.0977	0.0216569
10	A10	22	65.7194	0.0955399	0.021471
10	A10	23	65.9827	0.0940506	0.021268
10	A10	24	66.246	0.0923686	0.0210741
10	A10	25	66.5092	0.090108	0.0209053
10	A10	26	66.7725	0.0886013	0.0207636
10	A10	27	67.0358	0.0868463	0.0206458
10	A10	28	67.2991	0.084671	0.0205514
10	A10	29	67.5624	0.0828999	0.0204847
10	A10	30	67.8257	0.0817219	0.0204475
10	A10	31	68.089	0.0794933	0.0204303
10	A10	32	68.3522	0.0779211	0.0204112
10	A10	33	68.6155	0.0758931	0.0203635
10	A10	34	68.8788	0.0741736	0.0202672
10	A10	35	69.1421	0.0722341	0.0201164
10	A10	36	69.4054	0.0706012	0.0199197
10	A10	37	69.6687	0.0687888	0.0196942
10	A10	38	69.932	0.0669779	0.01946
10	A10	39	70.1952	0.0653473	0.0192366
10	A10	40	70.4585	0.0636643	0.0190402
10	A10	41	70.7218	0.0620338	0.0188813
10	A10	42	70.9851	0.0602787	0.0187599
10	A10	43	71.2484	0.0589542	0.0186635
10	A10	44	71.5117	0.0571965	0.0185707
10	A10	45	71.7749	0.055572	0.0184614
10	A10	46	72.0382	0.053612	0.0183291
10	A10	47	72.3015	0.0522557	0.0181841
10	A10	48	72.5648	0.0505353	0.0180458
10	A10	49	72.8281	0.0492977	0.0179257
10	A10	50	73.0914	0.0478587	0.0178158
10	A10	51	73.3547	0.045735	0.0176917
10	A10	52	73.618	0.0445728	0.0175282
10	A10	53	73.8812	0.0427263	0.0173176
10	A10	54	74.1445	0.0411275	0.0170761
10	A10	55	74.4078	0.0399165	0.0168361
10	A10	56	74.6711	0.038635	0.0166298
10	A10	57	74.9344	0.036869	0.0164748
10	A10	58	75.1977	0.0355831	0.0163683
10	A10	59	75.4609	0.0342172	0.0162923
10	A10	60	75.7242	0.0326924	0.0162236
10	A10	61	75.9875	0.0313159	0.0161446
10	A10	62	76.2508	0.0297331	0.0160516
10	A10	63	76.5141	0.0283754	0.0159541
10	A10	64	76.7774	0.0270282	0.0158678
10	A10	65	77.0407	0.0258051	0.0158035
10	A10	66	77.3039	0.0245022	0.0157604
10	A10	67	77.5672	0.0228372	0.0157293
10	A10	68	77.8305	0.0215025	0.0157045
10	A10	69	78.0938	0.0200694	0.0156984
10	A10	70	78.3571	0.0187446	0.0157522
10	A10	71	78.6204	0.0174576	0.0159447
10	A10	72	78.8837	0.0160438	0.0164008
10	A10	73	79.1469	0.0147003	0.0173087
10	A10	74	79.4102	0.0133948	0.0189365
10	A10	75	79.6735	0.0119658	0.0216385
10	A10	76	79.9368	0.0105835	0.0258219
10	A10	77	80.2001	0.00862833	0.0318485
10	A10	78	80.4634	0.00697602	0.0398563
10	A10	79	80.7267	0.00410862	0.049531
10	A10	80	80.9899	4.77527e-05	0.0599198
10	A10	81	81.2532	-0.00551132	0.0694251
10	A10	82	81.5165	-0.0137453	0.0760939
10	A10	83	81.7798	-0.0257485	0.078186
10	A10	84	82.0431	-0.0400966	0.0748208
10	A10	85	82.3064	-0.0500595	0.0663862
10	A10	86	82.5696	-0.0526844	0.0544644
10	A10	87	82.8329	-0.0533104	0.0412837
10	A10	88	83.0962	-0.0535686	0.0289663
10	A10	89	83.3595	-0.0536933	0.0189354
10	A10	90	83.6228	-0.0538753	0.0117076
10	A10	91	83.8861	-0.0540482	0.00705679
10	A10	92	84.1494	-0.0542296	0.00436255
10	A10	93	84.4126	-0.0544292	0.00293978
10	A10	94	84.6759	-0.0546271	0.00223555
10	A10	95	84.9392	-0.0547271	0.00188791
10	A10	96	85.2025	-0.0549384	0.00169864
10	A10	97	85.4658	-0.0550325	0.00157707
10	A10	98	85.7291	-0.0551753	0.00148965
10	A10	99	85.9924	-0.0551996	0.00142709
10	A10	100	86.2556	-0.0554503	0.00138733
10	A10	101	86.5189	-0.0554902	0.00136827
10	A10	102	86.7822	-0.0556224	0.00136521
10	A10	103	87.0455	-0.0557481	0.00137067
10	A10	104	87.3088	-0.0559515	0.00137575
10	A10	105	87.5721	-0.0561217	0.00137233
10	A10	106	87.8354	-0.056133	0.00135488
10	A10	107	88.0986	-0.0562536	0.00132124
10	A10	108	88.3619	-0.0564642	0.00127271
10	A10	109	88.6252	-0.0565077	0.0012144
10	A10	110	88.8885	-0.0567033	0.00115507
10	A10	111	89.1518	-0.0566907	0.00110506
10	A10	112	89.4151	-0.0566555	0.00107211
10	A10	113	89.6783	-0.0568826	0.00105756
10	A10	114	89.9416	-0.0569851	0.00105603
10	A10	115	90.2049	-0.0570911	0.00105889
10	A10	116	90.4682	-0.057137	0.00105864
10	A10	117	90.7315	-0.0572325	0.00105088
10	A10	118	90.9948	-0.0572982	0.00103355
10	A10	119	91.2581	-0.0574852	0.00100572
10	A10	120	91.5213	-0.0574726	0.000968066
10	A10	121	91.7846	-0.0576482	0.000924693
10	A10	122	92.0479	-0.0577163	0.000883715
10	A10	123	92.3112	-0.0576487	0.000854875
10	A10	124	92.5745	-0.0578271	0.000844849
10	A10	125	92.8378	-0.0578219	0.000852985
10	A10	126	93.1011	-0.0579449	0.000870067
10	A10	127	93.3643	-0.0580061	0.000880752
10	A10	128	93.6276	-0.0581737	0.000868398
10	A10	129	93.8909	-0.0581766	0.000820265
10	A10	130	94.1542	-0.0583741	0.000731539
10	A10	131	94.4175	-0.058305	0.000607202
10	A10	132	94.6808	-0.0584125	0.000461256
10	A10	133	94.9441	-0.0584513	0.000313196
11	A11	1	60.1904	0.13769	0.0222603
11	A11	2	60.4537	0.136089	0.022365
11	A11	3	60.717	0.134259	0.0224881
11	A11	4	60.9803	0.132501	0.0226125
11	A11	5	61.2435	0.130742	0.0227237
11	A11	6	61.5068	0.128468	0.0228076
11	A11	7	61.7701	0.126455	0.0228519
11	A11	8	62.0334	0.124686	0.0228512
11	A11	9	62.2967	0.122314	0.0228142
11	A11	10	62.56	0.120505	0.0227632
11	A11	11	62.8232	0.118357	0.0227235
11	A11	12	63.0865	0.116909	0.0227078
11	A11	13	63.3498	0.114781	0.0227078
11	A11	14	63.6131	0.112785	0.0226998
11	A11	15	63.8764	0.110338	0.0226599
11	A11	16	64.1397	0.108782	0.0225795
11	A11	17	64.403	0.106488	0.0224672
11	A11	18	64.6662	0.104655	0.0223387
11	A11	19	64.9295	0.103086	0.0222037
11	A11	20	65.1928	0.100806	0.0220623
11	A11	21	65.4561	0.0990199	0.0219123
11	A11	22	65.7194	0.0968027	0.0217587
11	A11	23	65.9827	0.0950698	0.0216165
11	A11	24	66.246	0.0931682	0.0214998
11	A11	25	66.5092	0.0918362	0.0214099
11	A11	26	66.7725	0.0896896	0.021331
11	A11	27	67.0358	0.0875361	0.0212407
11	A11	28	67.2991	0.0857017	0.0211237
11	A11	29	67.5624	0.0841455	0.0209805
11	A11	30	67.8257	0.0821411	0.020822
11	A11	31	68.089	0.0805211	0.0206587
11	A11	32	68.3522	0.0787452	0.0204949
11	A11	33	68.6155	0.0767438	0.0203305
11	A11	34	68.8788	0.0751569	0.0201675
11	A11	35	69.1421	0.0732306	0.0200137
11	A11	36	69.4054	0.0716243	0.0198794
11	A11	37	69.6687	0.0699837	0.0197704
11	A11	38	69.932	0.0680304	0.0196819
11	A11	39	70.1952	0.0665368	0.0195993
11	A11	40	70.4585	0.064786	0.0195041
11	A11	41	70.7218	0.0628141	0.0193814
11	A11	42	70.9851	0.0612441	0.019225
11	A11	43	71.2484	0.0597014	0.0190378
11	A11	44	71.5117	0.057979	0.0188296
11	A11	45	71.7749	0.0564274	0.0186155
11	A11	46	72.0382	0.0545022	0.0184133
11	A11	47	72.3015	0.0530755	0.0182396
11	A11	48	72.5648	0.0519301	0.0181028
11	A11	49	72.8281	0.0500719	0.0179988
11	A11	50	73.0914	0.0483872	0.0179117
11	A11	51	73.3547	0.0469199	0.0178204
11	A11	52	73.618	0.0454967	0.017708
11	A11	53	73.8812	0.0437648	0.0175681
11	A11	54	74.1445	0.042272	0.0174068
11	A11	55	74.4078	0.0406921	0.0172385
11	A11	56	74.6711	0.0393215	0.0170789
11	A11	57	74.9344	0.0380705	0.016938
11	A11	58	75.1977	0.0361039	0.0168167
11	A11	59	75.4609	0.0351369	0.0167087
11	A11	60	75.7242	0.0332484	0.0166052
11	A11	61	75.9875	0.0320002	0.0164986
11	A11	62	76.2508	0.0306838	0.0163836
11	A11	63	76.5141	0.0291801	0.0162582
11	A11	64	76.7774	0.0276963	0.0161249
11	A11	65	77.0407	0.0263211	0.015993
11	A11	66	77.3039	0.0249351	0.0158774
11	A11	67	77.5672	0.0235609	0.0157936
11	A11	68	77.8305	0.0224212	0.0157542
11	A11	69	78.0938	0.0209509	0.0157717
11	A11	70	78.3571	0.0194582	0.0158716
11	A11	71	78.6204	0.0179844	0.0161121
11	A11	72	78.8837	0.0168291	0.0166033
11	A11	73	79.1469	0.0153658	0.0175222
11	A11	74	79.4102	0.0142284	0.0191227
11	A11	75	79.6735	0.0126956	0.0217362
11	A11	76	79.9368	0.0111379	0.0257481
11	A11	77	80.2001	0.00937383	0.0315194
11	A11	78	80.4634	0.00733674	0.0392285
11	A11	79	80.7267	0.00464637	0.0486473
11	A11	80	80.9899	0.0011215	0.0589323
11	A11	81	81.2532	-0.00432549	0.0685741
11	A11	82	81.5165	-0.0120821	0.0756393
11	A11	83	81.7798	-0.0234397	0.0783145
11	A11	84	82.0431	-0.0378303	0.0755719
11	A11	85	82.3064	-0.0487439	0.0676345
11	A11	86	82.5696	-0.0517624	0.0559683
11	A11	87	82.8329	-0.0524294	0.0427741
11	A11	88	83.0962	-0.0525904	0.0302315
11	A11	89	83.3595	-0.0529377	0.0198658
11	A11	90	83.6228	-0.0529797	0.0122934
11	A11	91	83.8861	-0.0531611	0.00735661
11	A11	92	84.1494	-0.0533987	0.00446611
11	A11	93	84.4126	-0.0535612	0.00293949
11	A11	94	84.6759	-0.0535884	0.00220948
11	A11	95	84.9392	-0.0537643	0.00189011
11	A11	96	85.2025	-0.0539343	0.00175397
11	A11	97	85.4658	-0.0541123	0.00168083
11	A11	98	85.7291	-0.0542347	0.00161379
11	A11	99	85.9924	-0.0544337	0.00153273
11	A11	100	86.2556	-0.0545953	0.00143999
11	A11	101	86.5189	-0.0546684	0.00135034
11	A11	102	86.7822	-0.0547858	0.00128074
11	A11	103	87.0455	-0.0547689	0.00124097
11	A11	104	87.3088	-0.0549991	0.00122873
11	A11	105	87.5721	-0.0550868	0.00123145
11	A11	106	87.8354	-0.0552327	0.00123341
11	A11	107	88.0986	-0.055374	0.00122324
11	A11	108	88.3619	-0.05539	0.00119767
11	A11	109	88.6252	-0.0555381	0.00116077
11	A11	110	88.8885	-0.0556567	0.00112052
11	A11	111	89.1518	-0.0557241	0.00108536
11	A11	112	89.4151	-0.0557779	0.00106171
11	A11	113	89.6783	-0.0558716	0.00105228
11	A11	114	89.9416	-0.0559747	0.00105516
11	A11	115	90.2049	-0.0560486	0.00106402
11	A11	116	90.4682	-0.0561456	0.00107006
11	A11	117	90.7315	-0.0562986	0.00106502
11	A11	118	90.9948	-0.0563532	0.00104402
11	A11	119	91.2581	-0.056476	0.00100675
11	A11	120	91.5213	-0.0565143	0.000957003
11	A11	121	91.7846	-0.0565826	0.000901136
11	A11	122	92.0479	-0.0567266	0.000846782
11	A11	123	92.3112	-0.0567549	0.00080147
11	A11	124	92.5745	-0.0567456	0.000770592
11	A11	125	92.8378	-0.0568496	0.000754676
11	A11	126	93.1011	-0.0568962	0.000747504
11	A11	127	93.3643	-0.0569573	0.000737123
11	A11	128	93.6276	-0.0571209	0.000710133
11	A11	129	93.8909	-0.0571851	0.000657177
11	A11	130	94.1542	-0.0572076	0.000576517
11	A11	131	94.4175	-0.057155	0.000474068
11	A11	132	94.6808	-0.0572826	0.000360765
11	A11	133	94.9441	-0.0573394	0.000249264
12	A12	1	60.1904	0.150305	0.024789
12	A12	2	60.4537	0.148268	0.0250438
12	A12	3	60.717	0.146268	0.0252773
12	A12	4	60.9803	0.14384	0.0254343
12	A12	5	61.2435	0.142128	0.0254908
12	A12	6	61.5068	0.139465	0.0254555
12	A12	7	61.7701	0.137629	0.0253568
12	A12	8	62.0334	0.135054	0.0252277
12	A12	9	62.2967	0.133515	0.0250963
12	A12	10	62.56	0.130886	0.0249817
12	A12	11	62.8232	0.128959	0.024896
12	A12	12	63.0865	0.126993	0.0248444
12	A12	13	63.3498	0.12481	0.0248235
12	A12	14	63.6131	0.122496	0.0248214
12	A12	15	63.8764	0.120725	0.0248169
12	A12	16	64.1397	0.118235	0.0247847
12	A12	17	64.403	0.116494	0.0247039
12	A12	18	64.6662	0.113704	0.024567
12	A12	19	64.9295	0.112029	0.0243849
12	A12	20	65.1928	0.109967	0.0241823
12	A12	21	65.4561	0.107788	0.0239876
12	A12	22	65.7194	0.10569	0.0238195
12	A12	23	65.9827	0.104105	0.0236824
12	A12	24	66.246	0.101895	0.0235685
12	A12	25	66.5092	0.0994827	0.0234664
12	A12	26	66.7725	0.0978828	0.0233665
12	A12	27	67.0358	0.0958445	0.0232605
12	A12	28	67.2991	0.0938255	0.0231371
12	A12	29	67.5624	0.0920091	0.0229812
12	A12	30	67.8257	0.0900443	0.0227805
12	A12	31	68.089	0.0876341	0.022537
12	A12	32	68.3522	0.0858955	0.0222731
12	A12	33	68.6155	0.0843462	0.0220253
12	A12	34	68.8788	0.0822017	0.0218285
12	A12	35	69.1421	0.0806182	0.0216984
12	A12	36	69.4054	0.0786495	0.021624
12	A12	37	69.6687	0.0769208	0.0215732
12	A12	38	69.932	0.0748669	0.0215083
12	A12	39	70.1952	0.0730238	0.0214042
12	A12	40	70.4585	0.0710327	0.0212582
12	A12	41	70.7218	0.069155	0.0210871
12	A12	42	70.9851	0.0677527	0.0209134
12	A12	43	71.2484	0.0658971	0.02075
12	A12	44	71.5117	0.0641555	0.020593
12	A12	45	71.7749	0.0621433	0.0204262
12	A12	46	72.0382	0.0605348	0.020231
12	A12	47	72.3015	0.0589476	0.0199967
12	A12	48	72.5648	0.0570403	0.0197264
12	A12	49	72.8281	0.0554348	0.0194381
12	A12	50	73.0914	0.0536623	0.0191612
12	A12	51	73.3547	0.0521546	0.0189275
12	A12	52	73.618	0.0507286	0.0187587
12	A12	53	73.8812	0.0491659	0.0186556
12	A12	54	74.1445	0.0474217	0.018595
12	A12	55	74.4078	0.0462443	0.018539
12	A12	56	74.6711	0.0441419	0.0184535
12	A12	57	74.9344	0.0426104	0.0183246
12	A12	58	75.1977	0.0408855	0.0181626
12	A12	59	75.4609	0.0395571	0.0179913
12	A12	60	75.7242	0.0382947	0.0178298
12	A12	61	75.9875	0.0366319	0.0176819
12	A12	62	76.2508	0.0349782	0.0175381
12	A12	63	76.5141	0.0334044	0.0173891
12	A12	64	76.7774	0.0320189	0.0172346
12	A12	65	77.0407	0.0308007	0.017085
12	A12	66	77.3039	0.0290931	0.0169539
12	A12	67	77.5672	0.0277846	0.0168525
12	A12	68	77.8305	0.0263345	0.0167916
12	A12	69	78.0938	0.024946	0.0167911
12	A12	70	78.3571	0.023276	0.0168917
12	A12	71	78.6204	0.0220203	0.017166
12	A12	72	78.8837	0.0208384	0.0177311
12	A12	73	79.1469	0.0192178	0.0187637
12	A12	74	79.4102	0.0176796	0.020521
12	A12	75	79.6735	0.0163858	0.0233515
12	A12	76	79.9368	0.0146626	0.027671
12	A12	77	80.2001	0.0127434	0.0338689
12	A12	78	80.4634	0.0107749	0.0421267
12	A12	79	80.7267	0.00795131	0.052173
12	A12	80	80.9899	0.00409948	0.0630708
12	A12	81	81.2532	-0.0018043	0.073185
12	A12	82	81.5165	-0.00998633	0.0804611
12	A12	83	81.7798	-0.0218765	0.083012
12	A12	84	82.0431	-0.0368074	0.0798138
12	A12	85	82.3064	-0.0478096	0.071171
12	A12	86	82.5696	-0.0507054	0.0586818
12	A12	87	82.8329	-0.0513855	0.0446845
12	A12	88	83.0962	-0.0516391	0.0314613
12	A12	89	83.3595	-0.0519005	0.0205867
12	A12	90	83.6228	-0.0519344	0.0126774
12	A12	91	83.8861	-0.0522066	0.00754423
12	A12	92	84.1494	-0.0523167	0.00455558
12	A12	93	84.4126	-0.0524075	0.00298939
12	A12	94	84.6759	-0.0526553	0.0022489
12	A12	95	84.9392	-0.0527252	0.00193069
12	A12	96	85.2025	-0.0529616	0.00180023
12	A12	97	85.4658	-0.052947	0.0017366
12	A12	98	85.7291	-0.0532915	0.00168427
12	A12	99	85.9924	-0.0533382	0.00162349
12	A12	100	86.2556	-0.0536312	0.00155497
12	A12	101	86.5189	-0.0535866	0.00149038
12	A12	102	86.7822	-0.0537603	0.00144348
12	A12	103	87.0455	-0.0538755	0.00142198
12	A12	104	87.3088	-0.0539209	0.00142326
12	A12	105	87.5721	-0.0542372	0.00143612
12	A12	106	87.8354	-0.0543069	0.0014467
12	A12	107	88.0986	-0.0543467	0.00144483
12	A12	108	88.3619	-0.0545755	0.00142713
12	A12	109	88.6252	-0.0546759	0.00139638
12	A12	110	88.8885	-0.054792	0.0013586
12	A12	111	89.1518	-0.0548513	0.00131985
12	A12	112	89.4151	-0.0549769	0.00128399
12	A12	113	89.6783	-0.055121	0.00125196
12	A12	114	89.9416	-0.0551626	0.00122259
12	A12	115	90.2049	-0.0552985	0.00119434
12	A12	116	90.4682	-0.0554167	0.00116701
12	A12	117	90.7315	-0.0554924	0.00114199
12	A12	118	90.9948	-0.0555465	0.00112084
12	A12	119	91.2581	-0.055684	0.00110303
12	A12	120	91.5213	-0.0557064	0.00108499
12	A12	121	91.7846	-0.0558358	0.00106206
12	A12	122	92.0479	-0.0560636	0.00103221
12	A12	123	92.3112	-0.0560605	0.000998291
12	A12	124	92.5745	-0.0560054	0.000965891
12	A12	125	92.8378	-0.0561735	0.000938159
12	A12	126	93.1011	-0.0561955	0.000911829
12	A12	127	93.3643	-0.0564328	0.000878169
12	A12	128	93.6276	-0.0564422	0.00082786
12	A12	129	93.8909	-0.0565094	0.000755508
12	A12	130	94.1542	-0.0565029	0.000660747
12	A12	131	94.4175	-0.0565575	0.000546966
12	A12	132	94.6808	-0.0566976	0.000420563
12	A12	133	94.9441	-0.0567432	0.000291487
13	A13	1	60.1904	0.186001	0.0245233
13	A13	2	60.4537	0.186676	0.0232944
13	A13	3	60.717	0.185022	0.0220685
13	A13	4	60.9803	0.185991	0.0211572
13	A13	5	61.2435	0.184481	0.0207678
13	A13	6	61.5068	0.18386	0.0209343
13	A13	7	61.7701	0.182923	0.0215429
13	A13	8	62.0334	0.182375	0.0224263
13	A13	9	62.2967	0.180736	0.0234611
13	A13	10	62.56	0.179861	0.0246085
13	A13	11	62.8232	0.178662	0.0258852
13	A13	12	63.0865	0.178747	0.0272884
13	A13	13	63.3498	0.176547	0.0287388
13	A13	14	63.6131	0.175955	0.0300831
13	A13	15	63.8764	0.174163	0.0311603
13	A13	16	64.1397	0.172434	0.0318878
13	A13	17	64.403	0.171112	0.0323147
13	A13	18	64.6662	0.169923	0.032602
13	A13	19	64.9295	0.168072	0.0329439
13	A13	20	65.1928	0.167862	0.0334751
13	A13	21	65.4561	0.166122	0.0342176
13	A13	22	65.7194	0.164451	0.0350923
13	A13	23	65.9827	0.162988	0.0359804
13	A13	24	66.246	0.161194	0.0367845
13	A13	25	66.5092	0.159615	0.037458
13	A13	26	66.7725	0.158613	0.0379962
13	A13	27	67.0358	0.156547	0.038418
13	A13	28	67.2991	0.154866	0.0387518
13	A13	29	67.5624	0.153063	0.0390338
13	A13	30	67.8257	0.151862	0.0393029
13	A13	31	68.089	0.150277	0.0395902
13	A13	32	68.3522	0.148192	0.0399055
13	A13	33	68.6155	0.146735	0.0402315
13	A13	34	68.8788	0.145172	0.0405268
13	A13	35	69.1421	0.143299	0.0407414
13	A13	36	69.4054	0.141789	0.0408395
13	A13	37	69.6687	0.139415	0.0408177
13	A13	38	69.932	0.137792	0.0407087
13	A13	39	70.1952	0.136599	0.040566
13	A13	40	70.4585	0.134638	0.0404377
13	A13	41	70.7218	0.132969	0.040351
13	A13	42	70.9851	0.131194	0.0403106
13	A13	43	71.2484	0.129437	0.0403067
13	A13	44	71.5117	0.128058	0.0403197
13	A13	45	71.7749	0.126276	0.0403228
13	A13	46	72.0382	0.124465	0.0402923
13	A13	47	72.3015	0.123018	0.0402272
13	A13	48	72.5648	0.120823	0.0401596
13	A13	49	72.8281	0.118982	0.040142
13	A13	50	73.0914	0.118351	0.0402061
13	A13	51	73.3547	0.116424	0.0403291
13	A13	52	73.618	0.114345	0.0404336
13	A13	53	73.8812	0.112688	0.0404301
13	A13	54	74.1445	0.110659	0.04027
13	A13	55	74.4078	0.1093	0.0399721
13	A13	56	74.6711	0.107716	0.039611
13	A13	57	74.9344	0.105746	0.0392792
13	A13	58	75.1977	0.104434	0.0390523
13	A13	59	75.4609	0.102642	0.038969
13	A13	60	75.7242	0.10116	0.0390281
13	A13	61	75.9875	0.0996933	0.0391989
13	A13	62	76.2508	0.0977674	0.0394357
13	A13	63	76.5141	0.0958957	0.0396963
13	A13	64	76.7774	0.0949344	0.0399574
13	A13	65	77.0407	0.0927971	0.0402267
13	A13	66	77.3039	0.0908007	0.0405471
13	A13	67	77.5672	0.0895725	0.0409952
13	A13	68	77.8305	0.0878242	0.0416738
13	A13	69	78.0938	0.0859838	0.042697
13	A13	70	78.3571	0.0843918	0.0441703
13	A13	71	78.6204	0.0822698	0.046161
13	A13	72	78.8837	0.0807086	0.048663
13	A13	73	79.1469	0.0788004	0.0515697
13	A13	74	79.4102	0.0767478	0.0546768
13	A13	75	79.6735	0.0738819	0.0577245
13	A13	76	79.9368	0.0707835	0.060457
13	A13	77	80.2001	0.0686591	0.062668
13	A13	78	80.4634	0.0660469	0.0642136
13	A13	79	80.7267	0.0629652	0.0650039
13	A13	80	80.9899	0.0596431	0.0649991
13	A13	81	81.2532	0.0568849	0.0642264
13	A13	82	81.5165	0.0542945	0.062813
13	A13	83	81.7798	0.0516485	0.0610161
13	A13	84	82.0431	0.0487201	0.0592315
13	A13	85	82.3064	0.0466437	0.0579599
13	A13	86	82.5696	0.0447767	0.0577239
13	A13	87	82.8329	0.0427696	0.0589497
13	A13	88	83.0962	0.0411572	0.0618556
13	A13	89	83.3595	0.0384508	0.066394
13	A13	90	83.6228	0.0355732	0.0722566
13	A13	91	83.8861	0.0321236	0.0789196
13	A13	92	84.1494	0.0287073	0.0856944
13	A13	93	84.4126	0.0251236	0.0917826
13	A13	94	84.6759	0.0206083	0.0963839
13	A13	95	84.9392	0.0158058	0.0988828
13	A13	96	85.2025	0.00949794	0.0990646
13	A13	97	85.4658	0.00438796	0.0972287
13	A13	98	85.7291	0.00148287	0.094087
13	A13	99	85.9924	-0.00101367	0.0904575
13	A13	100	86.2556	-0.00436162	0.0869159
13	A13	101	86.5189	-0.00803892	0.0835989
13	A13	102	86.7822	-0.0130573	0.0802546
13	A13	103	87.0455	-0.0171163	0.0764742
13	A13	104	87.3088	-0.0206008	0.0719589
13	A13	105	87.5721	-0.0237473	0.0666871
13	A13	106	87.8354	-0.025583	0.0609317
13	A13	107	88.0986	-0.0274658	0.0551581
13	A13	108	88.3619	-0.0293103	0.049875
13	A13	109	88.6252	-0.0309586	0.0455172
13	A13	110	88.8885	-0.0325473	0.0424041
13	A13	111	89.1518	-0.0337668	0.0407642
13	A13	112	89.4151	-0.035259	0.0407777
13	A13	113	89.6783	-0.0367002	0.0425713
13	A13	114	89.9416	-0.0382954	0.0461243
13	A13	115	90.2049	-0.0400291	0.0510973
13	A13	116	90.4682	-0.0419529	0.0566688
13	A13	117	90.7315	-0.0448462	0.0615221
13	A13	118	90.9948	-0.0491614	0.0641012
13	A13	119	91.2581	-0.0545094	0.0631111
13	A13	120	91.5213	-0.0586059	0.0580549
13	A13	121	91.7846	-0.0594615	0.049508
13	A13	122	92.0479	-0.0596582	0.0389433
13	A13	123	92.3112	-0.0598701	0.0281836
13	A13	124	92.5745	-0.0598853	0.0187738
13	A13	125	92.8378	-0.0597972	0.0115759
13	A13	126	93.1011	-0.059782	0.00671695
13	A13	127	93.3643	-0.0598847	0.00380763
13	A13	128	93.6276	-0.0599664	0.00224956
13	A13	129	93.8909	-0.0600717	0.00147965
13	A13	130	94.1542	-0.0601269	0.00109147
13	A13	131	94.4175	-0.0600391	0.000850383
13	A13	132	94.6808	-0.060078	0.000651711
13	A13	133	94.9441	-0.0602611	0.000466414
14	A14	1	60.1904	0.189626	0.0252965
14	A14	2	60.4537	0.189026	0.0246935
14	A14	3	60.717	0.188798	0.023931
14	A14	4	60.9803	0.186844	0.0231607
14	A14	5	61.2435	0.186572	0.0225633
14	A14	6	61.5068	0.185565	0.0222923
14	A14	7	61.7701	0.185252	0.0224317
14	A14	8	62.0334	0.183526	0.0229802
14	A14	9	62.2967	0.182863	0.0238622
14	A14	10	62.56	0.182361	0.0249538
14	A14	11	62.8232	0.180805	0.0261095
14	A14	12	63.0865	0.179518	0.0271895
14	A14	13	63.3498	0.178381	0.0280812
14	A14	14	63.6131	0.177263	0.0287167
14	A14	15	63.8764	0.175579	0.0290869
14	A14	16	64.1397	0.174578	0.029247
14	A14	17	64.403	0.172861	0.0293088
14	A14	18	64.6662	0.171824	0.0294112
14	A14	19	64.9295	0.170898	0.0296743
14	A14	20	65.1928	0.169378	0.0301574
14	A14	21	65.4561	0.168692	0.0308401
14	A14	22	65.7194	0.166835	0.0316388
14	A14	23	65.9827	0.164922	0.032445
14	A14	24	66.246	0.164882	0.0331686
14	A14	25	66.5092	0.16193	0.033764
14	A14	26	66.7725	0.161109	0.0342356
14	A14	27	67.0358	0.159697	0.0346293
14	A14	28	67.2991	0.157896	0.0350103
14	A14	29	67.5624	0.156555	0.0354382
14	A14	30	67.8257	0.155164	0.0359426
14	A14	31	68.089	0.153576	0.0365118
14	A14	32	68.3522	0.152007	0.0370976
14	A14	33	68.6155	0.150379	0.0376382
14	A14	34	68.8788	0.148602	0.0380861
14	A14	35	69.1421	0.146889	0.038427
14	A14	36	69.4054	0.145142	0.0386794
14	A14	37	69.6687	0.14358	0.0388803
14	A14	38	69.932	0.142102	0.0390646
14	A14	39	70.1952	0.139863	0.0392535
14	A14	40	70.4585	0.138643	0.0394503
14	A14	41	70.7218	0.136382	0.0396381
14	A14	42	70.9851	0.135418	0.0397826
14	A14	43	71.2484	0.133443	0.0398463
14	A14	44	71.5117	0.131298	0.0398109
14	A14	45	71.7749	0.129639	0.039698
14	A14	46	72.0382	0.12793	0.0395653
14	A14	47	72.3015	0.126577	0.0394747
14	A14	48	72.5648	0.124973	0.0394567
14	A14	49	72.8281	0.123055	0.0394964
14	A14	50	73.0914	0.121371	0.0395547
14	A14	51	73.3547	0.119417	0.0396047
14	A14	52	73.618	0.117943	0.0396542
14	A14	53	73.8812	0.11607	0.0397417
14	A14	54	74.1445	0.114695	0.039909
14	A14	55	74.4078	0.112885	0.0401813
14	A14	56	74.6711	0.111168	0.0405656
14	A14	57	74.9344	0.109145	0.0410641
14	A14	58	75.1977	0.107482	0.0416887
14	A14	59	75.4609	0.1059	0.0424568
14	A14	60	75.7242	0.103917	0.0433716
14	A14	61	75.9875	0.101956	0.0443986
14	A14	62	76.2508	0.100363	0.0454542
14	A14	63	76.5141	0.0981931	0.0464218
14	A14	64	76.7774	0.0959524	0.0471902
14	A14	65	77.0407	0.0939393	0.0477031
14	A14	66	77.3039	0.0913271	0.047999
14	A14	67	77.5672	0.0898242	0.04822
14	A14	68	77.8305	0.0874687	0.0485846
14	A14	69	78.0938	0.0853843	0.0493266
14	A14	70	78.3571	0.0836669	0.0506154
14	A14	71	78.6204	0.0816304	0.0524782
14	A14	72	78.8837	0.0795403	0.0547528
14	A14	73	79.1469	0.0767447	0.0570975
14	A14	74	79.4102	0.0746636	0.0590676
14	A14	75	79.6735	0.0712185	0.0602375
14	A14	76	79.9368	0.0677357	0.0603218
14	A14	77	80.2001	0.0653337	0.0592499
14	A14	78	80.4634	0.0631531	0.0571728
14	A14	79	80.7267	0.060348	0.0544171
14	A14	80	80.9899	0.0576344	0.0514166
14	A14	81	81.2532	0.0559373	0.0486383
14	A14	82	81.5165	0.0544396	0.0465126
14	A14	83	81.7798	0.0527889	0.0453721
14	A14	84	82.0431	0.0510234	0.0454177
14	A14	85	82.3064	0.0492967	0.0467168
14	A14	86	82.5696	0.0473783	0.0492311
14	A14	87	82.8329	0.0454718	0.0528545
14	A14	88	83.0962	0.0431497	0.057449
14	A14	89	83.3595	0.0408559	0.0628726
14	A14	90	83.6228	0.0376263	0.0689904
14	A14	91	83.8861	0.0341956	0.0756417
14	A14	92	84.1494	0.0310882	0.0825534
14	A14	93	84.4126	0.0276678	0.0892328
14	A14	94	84.6759	0.0239468	0.0949352
14	A14	95	84.9392	0.0191179	0.0987947
14	A14	96	85.2025	0.0122044	0.100111
14	A14	97	85.4658	0.00612613	0.0986484
14	A14	98	85.7291	0.00251175	0.0947701
14	A14	99	85.9924	-0.00064442	0.0893009
14	A14	100	86.2556	-0.00349812	0.0832146
14	A14	101	86.5189	-0.00718469	0.0773174
14	A14	102	86.7822	-0.0110477	0.0720729
14	A14	103	87.0455	-0.0140136	0.067598
14	A14	104	87.3088	-0.0167414	0.0637654
14	A14	105	87.5721	-0.0195387	0.0603401
14	A14	106	87.8354	-0.0221854	0.0571011
14	A14	107	88.0986	-0.0243567	0.0539271
14	A14	108	88.3619	-0.0263587	0.0508305
14	A14	109	88.6252	-0.0282555	0.0479474
14	A14	110	88.8885	-0.0300129	0.045513
14	A14	111	89.1518	-0.0320902	0.0438481
14	A14	112	89.4151	-0.0334673	0.04335
14	A14	113	89.6783	-0.0349685	0.0444336
14	A14	114	89.9416	-0.0362273	0.0473707
14	A14	115	90.2049	-0.0378872	0.0520374
14	A14	116	90.4682	-0.0399591	0.0576823
14	A14	117	90.7315	-0.0428944	0.0629003
14	A14	118	90.9948	-0.0476411	0.0659406
14	A14	119	91.2581	-0.0536567	0.0653031
14	A14	120	91.5213	-0.0577843	0.0603614
14	A14	121	91.7846	-0.0587996	0.0516719
14	A14	122	92.0479	-0.0590492	0.0407762
14	A14	123	92.3112	-0.0591929	0.0295974
14	A14	124	92.5745	-0.0592288	0.0197635
14	A14	125	92.8378	-0.05933	0.0121841
14	A14	126	93.1011	-0.0592993	0.00700785
14	A14	127	93.3643	-0.0592323	0.00385811
14	A14	128	93.6276	-0.0593585	0.0021465
14	A14	129	93.8909	-0.0593742	0.0013105
14	A14	130	94.1542	-0.0594537	0.000926572
14	A14	131	94.4175	-0.0593246	0.000727612
14	A14	132	94.6808	-0.0596159	0.000574534
14	A14	133	94.9441	-0.0595794	0.000416964
15	A15	1	60.1904	0.195071	0.0252316
15	A15	2	60.4537	0.194733	0.024532
15	A15	3	60.717	0.193842	0.0236944
15	A15	4	60.9803	0.192772	0.0229133
15	A15	5	61.2435	0.192215	0.0223934
15	A15	6	61.5068	0.191167	0.0222772
15	A15	7	61.7701	0.190426	0.0225937
15	A15	8	62.0334	0.18981	0.0232579
15	A15	9	62.2967	0.18862	0.0241176
15	A15	10	62.56	0.187089	0.0250213
15	A15	11	62.8232	0.186143	0.0258766
15	A15	12	63.0865	0.184993	0.0266691
15	A15	13	63.3498	0.184019	0.0274473
15	A15	14	63.6131	0.182711	0.0282851
15	A15	15	63.8764	0.181166	0.0292431
15	A15	16	64.1397	0.180248	0.0303356
15	A15	17	64.403	0.179046	0.0315136
15	A15	18	64.6662	0.177878	0.0326735
15	A15	19	64.9295	0.175779	0.0336857
15	A15	20	65.1928	0.174074	0.0344396
15	A15	21	65.4561	0.172891	0.0348835
15	A15	22	65.7194	0.171686	0.0350458
15	A15	23	65.9827	0.169198	0.0350369
15	A15	24	66.246	0.16773	0.0350216
15	A15	25	66.5092	0.166645	0.0351639
15	A15	26	66.7725	0.165676	0.0355624
15	A15	27	67.0358	0.164048	0.0362092
15	A15	28	67.2991	0.161986	0.0369981
15	A15	29	67.5624	0.160433	0.0377766
15	A15	30	67.8257	0.159128	0.0384141
15	A15	31	68.089	0.156951	0.0388482
15	A15	32	68.3522	0.155249	0.0390964
15	A15	33	68.6155	0.153322	0.0392289
15	A15	34	68.8788	0.152127	0.0393242
15	A15	35	69.1421	0.1505	0.0394293
15	A15	36	69.4054	0.148403	0.0395463
15	A15	37	69.6687	0.146739	0.0396478
15	A15	38	69.932	0.144771	0.0397094
15	A15	39	70.1952	0.143517	0.0397367
15	A15	40	70.4585	0.141314	0.0397675
15	A15	41	70.7218	0.139542	0.0398527
15	A15	42	70.9851	0.137927	0.0400199
15	A15	43	71.2484	0.137002	0.0402501
15	A15	44	71.5117	0.134604	0.0404748
15	A15	45	71.7749	0.132383	0.0406091
15	A15	46	72.0382	0.130956	0.0405906
15	A15	47	72.3015	0.129309	0.0404096
15	A15	48	72.5648	0.127451	0.0401134
15	A15	49	72.8281	0.125421	0.039787
15	A15	50	73.0914	0.123809	0.0395207
15	A15	51	73.3547	0.12241	0.0393732
15	A15	52	73.618	0.120883	0.0393452
15	A15	53	73.8812	0.118976	0.0393827
15	A15	54	74.1445	0.117168	0.0394084
15	A15	55	74.4078	0.115411	0.0393687
15	A15	56	74.6711	0.113388	0.0392616
15	A15	57	74.9344	0.112125	0.0391315
15	A15	58	75.1977	0.110297	0.0390378
15	A15	59	75.4609	0.108853	0.0390228
15	A15	60	75.7242	0.106625	0.0390974
15	A15	61	75.9875	0.105401	0.039246
15	A15	62	76.2508	0.103474	0.0394425
15	A15	63	76.5141	0.102006	0.0396638
15	A15	64	76.7774	0.100009	0.0399026
15	A15	65	77.0407	0.0982365	0.0401793
15	A15	66	77.3039	0.0966748	0.0405533
15	A15	67	77.5672	0.0949247	0.0411274
15	A15	68	77.8305	0.0929062	0.0420398
15	A15	69	78.0938	0.0912383	0.0434366
15	A15	70	78.3571	0.0897321	0.0454257
15	A15	71	78.6204	0.0877515	0.0480214
15	A15	72	78.8837	0.0854653	0.0510976
15	A15	73	79.1469	0.0835374	0.0543741
15	A15	74	79.4102	0.081061	0.0574501
15	A15	75	79.6735	0.0780442	0.0598799
15	A15	76	79.9368	0.0741329	0.0612722
15	A15	77	80.2001	0.0725222	0.0613814
15	A15	78	80.4634	0.0690806	0.060174
15	A15	79	80.7267	0.0657926	0.0578481
15	A15	80	80.9899	0.0631259	0.0548044
15	A15	81	81.2532	0.0614032	0.0515636
15	A15	82	81.5165	0.0597332	0.0486539
15	A15	83	81.7798	0.0577912	0.0465138
15	A15	84	82.0431	0.0561641	0.045446
15	A15	85	82.3064	0.054128	0.0456314
15	A15	86	82.5696	0.0525934	0.0471745
15	A15	87	82.8329	0.0508889	0.0501336
15	A15	88	83.0962	0.0487249	0.0545173
15	A15	89	83.3595	0.0465442	0.0602458
15	A15	90	83.6228	0.0437662	0.0670993
15	A15	91	83.8861	0.0411358	0.0746769
15	A15	92	84.1494	0.0371823	0.0823943
15	A15	93	84.4126	0.0332776	0.0895473
15	A15	94	84.6759	0.0289367	0.0954537
15	A15	95	84.9392	0.0237211	0.0996381
15	A15	96	85.2025	0.0175338	0.10197
15	A15	97	85.4658	0.0126715	0.102653
15	A15	98	85.7291	0.00931979	0.102038
[truncated: 24,108 more rows]

## Sheet: Sheet1
	NSC		DC(T)	MEAN		NSC+MPA		DC(T)	DDC(T)	POWER
GAPDH	16.2256	16.2017			0.11166	16.0694	16.057
GAPDH	16.1343	16.2017			0.0489349	15.9727	16.057
GAPDH	16.2021	16.2017			-0.303837	16.0814	16.057
GAPDH	16.2449	16.2017			0.143242	16.0218	16.057
PGR	24.0213		7.81959	7.93125	0.925523	23.8489		7.79188	-0.139373	1.10143
PGR	24.084		7.88231	7.93125	0.96665	23.7327		7.67571	-0.255536	1.19378
PGR	24.4368		8.23508	7.93125	1.23442	23.9828		7.92581	-0.00544055	1.00378
PGR	23.9897		7.78801	7.93125	0.905482	23.9832		7.92618	-0.00506671	1.00352
TET1	29.1809		12.9792	13.0873		28.8766		12.8196	-0.267717	1.2039
TET1	29.3158		13.114	13.0873		28.6882		12.6312	-0.456098	1.37183
TET1	29.3159		13.1142	13.0873		28.8686		12.8116	-0.275661	1.21055
TET1	29.3434		13.1417	13.0873		28.9826		12.9256	-0.161661	1.11857
WISP1	29.0526		12.8509	12.6669		27.7396		11.6826	-0.984383	1.97847
WISP1	28.836		12.6343	12.6669		26.97		10.913	-1.75395	3.3728
WISP1	28.8903		12.6885	8.26471		27.4383		11.3813	3.11664	0.115292
WISP1	28.6958		12.4941	12.6669		27.6791		11.6221	-1.04484	2.06314
NRCAM	20.0259		3.82413	3.96497		20.1149		4.05787	0.0928995	0.937636
NRCAM	20.2538		4.05207	3.96497		20.513		4.45605	0.491079	0.711493
NRCAM	20.0574		3.85569	3.96497		20.2483		4.19132	0.226349	0.854795
NRCAM	20.3297		4.12799	3.96497		20.0096		3.95261	-0.0123556	1.0086
ITGA10	33.1645		16.9628	17.1765		31.5744		15.5174	-1.65909	3.15818
ITGA10	33.226		17.0242	17.1765		31.1643		15.1073	-2.06922	4.1966
ITGA10	31.9692		15.7675	17.1765		31.2725		15.2155	-1.96103	3.8934
ITGA10	33.7443		17.5426	17.1765		31.4676		15.4106	-1.76596	3.40099
BMP2	22.0431		5.84142	6.0807		28.9392		12.8822
BMP2	22.4954		6.29366	6.0807		22.0328		5.97584	-0.104868	1.0754
BMP2	22.5165		6.31472	6.0807		21.8535		5.79646	-0.284239	1.21777
BMP2	22.0748		5.87302	6.0807		22.0373		5.98028	-0.100424	1.07209
PGR	22.9764		8.54037	0.60912	0.655596	23.7746		8.61094	0.679697	0.624296
PGR	22.9716		8.53555	0.604306	0.657788	23.5986		8.43489	0.503637	0.705326
PGR	22.9895		8.55342	0.622169	0.649694	23.4026		8.23891	0.307667	0.807947
PGR	22.7345		8.29845	0.3672	0.775286	23.4643		8.30055	0.369303	0.774157
TET1	27.2509		12.8149	-0.272398	1.20781	29.9884		14.8247	1.73738	0.299913
TET1	27.3521		12.9161	-0.171205	1.126	27.8552		12.6915	-0.395737	1.31561
TET1	27.298		12.862	-0.225311	1.16903	27.8801		12.7164	-0.370831	1.2931
TET1	27.7095		13.2734	0.18616	0.878942	28.0756		12.9119	-0.175324	1.12922
WISP1	26.4987		12.0626	-0.60431	1.52025	25.9096		10.7459	-1.92108	3.78707
WISP1	26.5051		12.069	-0.597926	1.51354	25.9797		10.816	-1.85092	3.6073
WISP1	26.4255		11.9894	3.72467	0.0756418	25.839		10.6753	2.41062	0.188075
WISP1	26.5361		12.1	-0.566892	1.48133	25.8585		10.6948	-1.97213	3.92347
NRCAM	21.5555		7.11945	3.15448	0.112307	22.2044		7.04071	3.07574	0.118607
NRCAM	21.4737		7.03765	3.07268	0.118858	22.2151		7.05136	3.08639	0.117735
NRCAM	21.5734		7.13735	3.17238	0.110922	22.0705		6.90682	2.94185	0.130141
NRCAM	21.7883		7.35224	3.38727	0.095572	21.9477		6.78403	2.81906	0.141703
ITGA10	30.2977		15.8616	-1.31489	2.48783	27.3076		12.1439	-5.03268	32.7331
ITGA10	30.3887		15.9527	-1.22385	2.33569	28.9678		13.8041	-3.37241	10.3561
ITGA10	30.0292		15.5931	-1.58339	2.99673	28.7103		13.5466	-3.6299	12.3797
ITGA10	32.0014		17.5653	0.388776	0.763777	28.8107		13.647	-3.52951	11.5475
BMP2	21.6721		7.23599	1.15528	0.448978	22.4826		7.31887	1.23817	0.42391
	21.6176		7.18153	1.10083	0.466249	22.2795		7.11584	1.03514	0.487968
	21.766		7.32991	1.2492	0.42068	22.0494		6.88574	0.805041	0.572346
	21.5909		7.15482	1.07411	0.474963	22.2309		7.06723	0.986525	0.504692

## Sheet: Sheet2
	NSC		DC(T)	MEAN		NSC+MPA		DC(T)	DDC(T)	POWER
GAPDH	16.2256	14.5			0.140841	16.0694	16.057
GAPDH	16.1343	14.5			-0.0871058	15.9727	16.057
GAPDH	16.2021	14.5			0.109281	16.0814	16.057
GAPDH	16.2449	14.5			-0.163016	16.0218	16.057
NRCAM	20.0259		5.52586	5.6667	0.90699	20.1149		4.05787	-1.60884	3.05005
NRCAM	20.2538		5.75381	5.6667	1.06224	20.513		4.45605	-1.21066	2.31443
NRCAM	20.0574		5.55742	5.6667	0.92705	20.2483		4.19132	-1.47539	2.78058
NRCAM	20.3297		5.82972	5.6667	1.11963	20.0096		3.95261	-1.71409	3.2809
	CASC					CASC+MPA
GAPDH	14.5128	14.4361				15.1922	15.1637
GAPDH	14.2663	14.4361				15.0287	15.1637
GAPDH	14.6912	14.4361				15.1888	15.1637
GAPDH	14.2741	14.4361				15.2452	15.1637
NRCAM	21.5555		7.11945	1.59359	0.331346	22.2044		7.04071	1.51485	0.349933
NRCAM	21.4737		7.03765	1.28384	0.4107	22.2151		7.05136	1.29755	0.406817
NRCAM	21.5734		7.13735	1.57993	0.334498	22.0705		6.90682	1.34939	0.392457
NRCAM	21.7883		7.35224	1.52252	0.348078	21.9477		6.78403	0.954306	0.51609

## Sheet: Sheet3
0.925523	0.925523	0.96665	1.23442	0.905482	1.10143	1.19378	1.00378	1.00352	0.655596	0.657788	0.649694	0.775286	0.624296	0.705326	0.807947	0.774157
0.96665
1.23442
0.905482
1.10143
1.19378
1.00378
1.00352
0.655596
0.657788
0.649694
0.775286
0.624296
0.705326
0.807947
0.774157
0.90699	0.90699	1.06224	0.92705	1.11963	3.05005	2.31443	2.78058	3.2809	0.331346	0.4107	0.334498	0.348078	0.349933	0.406817	0.392457	0.51609
1.06224
0.92705
1.11963
3.05005
2.31443
2.78058
3.2809
0.331346
0.4107
0.334498
0.348078
0.349933
0.406817
0.392457
0.51609

## Sheet: Sheet4
		C(t)		DC(T)			ECC1	C(t)		DC(T)	DDC(T)
EPI	GAPDH	16.9444	16.9717				GAPDH	15.2753	15.712
EPI	GAPDH	16.9714	16.9717				GAPDH	15.7539	15.712
EPI	GAPDH	16.9876	16.9717				GAPDH	15.898	15.712
EPI	GAPDH	16.9833	16.9717				GAPDH	15.9209	15.712
	NRCAM	17.9253		0.953606	1.8653		NRCAM	25.5258		9.81375	7.94845	0.00404834
	NRCAM	19.6598		2.68812	1.8653		NRCAM	25.564		9.85194	7.98664	0.00394258
	NRCAM	19.2812		2.30951	1.8653		NRCAM	25.46		9.74795	7.88265	0.00423727
	NRCAM	18.4816		1.50991	1.8653		NRCAM	25.0728		9.3608	7.4955	0.00554152
