# Supplementary material for: NrCAM secreted by endometrial stromal cells enhances the progestin sensitivity of endometrial cancer cells through epigenetic modulation of PRB
Source: Cancer Gene Ther. 2022 Apr 6;29(10):1452–62. doi: 10.1038/s41417-022-00467-0 (PMC9576598; doi:10.1038/s41417-022-00467-0)
Supplement: Supplementary file 22 — Dataset 7 [file 41417_2022_467_MOESM22_ESM.xls]

## Sheet: Sample Setup
Block Type	96-Well Block (0.2mL)
Calibration Background is expired	No
Calibration Background performed on	2016-09-13 12:19:56 PM CST
Calibration FAM is expired	No
Calibration FAM performed on	2016-09-13 12:56:28 PM CST
Calibration NED is expired	No
Calibration NED performed on	2016-09-13 12:49:13 PM CST
Calibration ROI is expired	No
Calibration ROI performed on	2016-09-13 12:13:12 PM CST
Calibration ROX is expired	No
Calibration ROX performed on	2016-09-13 12:41:56 PM CST
Calibration SYBR is expired	No
Calibration SYBR performed on	2016-09-13 12:34:38 PM CST
Calibration Uniformity is expired	No
Calibration Uniformity performed on	2016-09-13 12:27:15 PM CST
Calibration VIC is expired	No
Calibration VIC performed on	2016-09-13 13:03:46 PM CST
Chemistry	SYBR_GREEN
Experiment Barcode
Experiment Comments
Experiment File Name	D:\dATA\chengyali\2016-12-30 195141.eds
Experiment Name	2016-12-30 195141
Experiment Run End Time	2016-12-30 21:10:59 PM CST
Experiment Type	Comparative Cт (ΔΔCт)
Experiment User Name
Instrument Name	278882161
Instrument Serial Number	278882161
Instrument Type	ViiA 7
Passive Reference	ROX
Quantification Cycle Method	Ct
Signal Smoothing On	false
Stage/ Cycle where Analysis is performed	Stage 2, Step 2
Well	Well Position	Sample Name	Sample Color	Biogroup Name	Biogroup Color	Target Name	Target Color	Task	Reporter	Quencher	Quantity	Comments
1	A1	CON-0	RGB(176,23,31)			GAPDH	RGB(176,23,31)	UNKNOWN	SYBR	None
2	A2	CON-0	RGB(176,23,31)			GAPDH	RGB(176,23,31)	UNKNOWN	SYBR	None
3	A3	CON-0	RGB(176,23,31)			GAPDH	RGB(176,23,31)	UNKNOWN	SYBR	None
4	A4	CON-0	RGB(176,23,31)			GPR	RGB(0,0,255)	UNKNOWN	SYBR	None
5	A5	CON-0	RGB(176,23,31)			GPR	RGB(0,0,255)	UNKNOWN	SYBR	None
6	A6	CON-0	RGB(176,23,31)			GPR	RGB(0,0,255)	UNKNOWN	SYBR	None
7	A7	CON-0	RGB(176,23,31)			IHH	RGB(0,139,69)	UNKNOWN	SYBR	None
8	A8	CON-0	RGB(176,23,31)			IHH	RGB(0,139,69)	UNKNOWN	SYBR	None
9	A9	CON-0	RGB(176,23,31)			IHH	RGB(0,139,69)	UNKNOWN	SYBR	None
10	A10	CON-0	RGB(176,23,31)			HAND2	RGB(238,238,0)	UNKNOWN	SYBR	None
11	A11	CON-0	RGB(176,23,31)			HAND2	RGB(238,238,0)	UNKNOWN	SYBR	None
12	A12	CON-0	RGB(176,23,31)			HAND2	RGB(238,238,0)	UNKNOWN	SYBR	None
13	B1	CON-3	RGB(0,0,255)			GAPDH	RGB(176,23,31)	UNKNOWN	SYBR	None
14	B2	CON-3	RGB(0,0,255)			GAPDH	RGB(176,23,31)	UNKNOWN	SYBR	None
15	B3	CON-3	RGB(0,0,255)			GAPDH	RGB(176,23,31)	UNKNOWN	SYBR	None
16	B4	CON-3	RGB(0,0,255)			GPR	RGB(0,0,255)	UNKNOWN	SYBR	None
17	B5	CON-3	RGB(0,0,255)			GPR	RGB(0,0,255)	UNKNOWN	SYBR	None
18	B6	CON-3	RGB(0,0,255)			GPR	RGB(0,0,255)	UNKNOWN	SYBR	None
19	B7	CON-3	RGB(0,0,255)			IHH	RGB(0,139,69)	UNKNOWN	SYBR	None
20	B8	CON-3	RGB(0,0,255)			IHH	RGB(0,139,69)	UNKNOWN	SYBR	None
21	B9	CON-3	RGB(0,0,255)			IHH	RGB(0,139,69)	UNKNOWN	SYBR	None
22	B10	CON-3	RGB(0,0,255)			HAND2	RGB(238,238,0)	UNKNOWN	SYBR	None
23	B11	CON-3	RGB(0,0,255)			HAND2	RGB(238,238,0)	UNKNOWN	SYBR	None
24	B12	CON-3	RGB(0,0,255)			HAND2	RGB(238,238,0)	UNKNOWN	SYBR	None
25	C1	CON-12	RGB(0,139,69)			GAPDH	RGB(176,23,31)	UNKNOWN	SYBR	None
26	C2	CON-12	RGB(0,139,69)			GAPDH	RGB(176,23,31)	UNKNOWN	SYBR	None
27	C3	CON-12	RGB(0,139,69)			GAPDH	RGB(176,23,31)	UNKNOWN	SYBR	None
28	C4	CON-12	RGB(0,139,69)			GPR	RGB(0,0,255)	UNKNOWN	SYBR	None
29	C5	CON-12	RGB(0,139,69)			GPR	RGB(0,0,255)	UNKNOWN	SYBR	None
30	C6	CON-12	RGB(0,139,69)			GPR	RGB(0,0,255)	UNKNOWN	SYBR	None
31	C7	CON-12	RGB(0,139,69)			IHH	RGB(0,139,69)	UNKNOWN	SYBR	None
32	C8	CON-12	RGB(0,139,69)			IHH	RGB(0,139,69)	UNKNOWN	SYBR	None
33	C9	CON-12	RGB(0,139,69)			IHH	RGB(0,139,69)	UNKNOWN	SYBR	None
34	C10	CON-12	RGB(0,139,69)			HAND2	RGB(238,238,0)	UNKNOWN	SYBR	None
35	C11	CON-12	RGB(0,139,69)			HAND2	RGB(238,238,0)	UNKNOWN	SYBR	None
36	C12	CON-12	RGB(0,139,69)			HAND2	RGB(238,238,0)	UNKNOWN	SYBR	None
37	D1	SI-1	RGB(238,238,0)			GAPDH	RGB(176,23,31)	UNKNOWN	SYBR	None
38	D2	SI-1	RGB(238,238,0)			GAPDH	RGB(176,23,31)	UNKNOWN	SYBR	None
39	D3	SI-1	RGB(238,238,0)			GAPDH	RGB(176,23,31)	UNKNOWN	SYBR	None
40	D4	SI-1	RGB(238,238,0)			GPR	RGB(0,0,255)	UNKNOWN	SYBR	None
41	D5	SI-1	RGB(238,238,0)			GPR	RGB(0,0,255)	UNKNOWN	SYBR	None
42	D6	SI-1	RGB(238,238,0)			GPR	RGB(0,0,255)	UNKNOWN	SYBR	None
43	D7	SI-1	RGB(238,238,0)			IHH	RGB(0,139,69)	UNKNOWN	SYBR	None
44	D8	SI-1	RGB(238,238,0)			IHH	RGB(0,139,69)	UNKNOWN	SYBR	None
45	D9	SI-1	RGB(238,238,0)			IHH	RGB(0,139,69)	UNKNOWN	SYBR	None
46	D10	SI-1	RGB(238,238,0)			HAND2	RGB(238,238,0)	UNKNOWN	SYBR	None
47	D11	SI-1	RGB(238,238,0)			HAND2	RGB(238,238,0)	UNKNOWN	SYBR	None
48	D12	SI-1	RGB(238,238,0)			HAND2	RGB(238,238,0)	UNKNOWN	SYBR	None
49	E1	SI-3	RGB(139,137,112)			GAPDH	RGB(176,23,31)	UNKNOWN	SYBR	None
50	E2	SI-3	RGB(139,137,112)			GAPDH	RGB(176,23,31)	UNKNOWN	SYBR	None
51	E3	SI-3	RGB(139,137,112)			GAPDH	RGB(176,23,31)	UNKNOWN	SYBR	None
52	E4	SI-3	RGB(139,137,112)			GPR	RGB(0,0,255)	UNKNOWN	SYBR	None
53	E5	SI-3	RGB(139,137,112)			GPR	RGB(0,0,255)	UNKNOWN	SYBR	None
54	E6	SI-3	RGB(139,137,112)			GPR	RGB(0,0,255)	UNKNOWN	SYBR	None
55	E7	SI-3	RGB(139,137,112)			IHH	RGB(0,139,69)	UNKNOWN	SYBR	None
56	E8	SI-3	RGB(139,137,112)			IHH	RGB(0,139,69)	UNKNOWN	SYBR	None
57	E9	SI-3	RGB(139,137,112)			IHH	RGB(0,139,69)	UNKNOWN	SYBR	None
58	E10	SI-3	RGB(139,137,112)			HAND2	RGB(238,238,0)	UNKNOWN	SYBR	None
59	E11	SI-3	RGB(139,137,112)			HAND2	RGB(238,238,0)	UNKNOWN	SYBR	None
60	E12	SI-3	RGB(139,137,112)			HAND2	RGB(238,238,0)	UNKNOWN	SYBR	None
61	F1	SI-12	RGB(238,121,66)			GAPDH	RGB(176,23,31)	UNKNOWN	SYBR	None
62	F2	SI-12	RGB(238,121,66)			GAPDH	RGB(176,23,31)	UNKNOWN	SYBR	None
63	F3	SI-12	RGB(238,121,66)			GAPDH	RGB(176,23,31)	UNKNOWN	SYBR	None
64	F4	SI-12	RGB(238,121,66)			GPR	RGB(0,0,255)	UNKNOWN	SYBR	None
65	F5	SI-12	RGB(238,121,66)			GPR	RGB(0,0,255)	UNKNOWN	SYBR	None
66	F6	SI-12	RGB(238,121,66)			GPR	RGB(0,0,255)	UNKNOWN	SYBR	None
67	F7	SI-12	RGB(238,121,66)			GAPDH	RGB(176,23,31)	UNKNOWN	SYBR	None
68	F8	SI-12	RGB(238,121,66)			GAPDH	RGB(176,23,31)	UNKNOWN	SYBR	None
69	F9	SI-12	RGB(238,121,66)			GAPDH	RGB(176,23,31)	UNKNOWN	SYBR	None
70	F10	SI-12	RGB(238,121,66)			GPR	RGB(0,0,255)	UNKNOWN	SYBR	None
71	F11	SI-12	RGB(238,121,66)			GPR	RGB(0,0,255)	UNKNOWN	SYBR	None
72	F12	SI-12	RGB(238,121,66)			GPR	RGB(0,0,255)	UNKNOWN	SYBR	None
73	G1	NSC	RGB(142,56,142)			GAPDH	RGB(176,23,31)	UNKNOWN	SYBR	None
74	G2	NSC	RGB(142,56,142)			GAPDH	RGB(176,23,31)	UNKNOWN	SYBR	None
75	G3	NSC	RGB(142,56,142)			GAPDH	RGB(176,23,31)	UNKNOWN	SYBR	None
76	G4	NSC	RGB(142,56,142)			GPR	RGB(0,0,255)	UNKNOWN	SYBR	None
77	G5	NSC	RGB(142,56,142)			GPR	RGB(0,0,255)	UNKNOWN	SYBR	None
78	G6	NSC	RGB(142,56,142)			GPR	RGB(0,0,255)	UNKNOWN	SYBR	None
79	G7	NSC+P	RGB(198,113,113)			GAPDH	RGB(176,23,31)	UNKNOWN	SYBR	None
80	G8	NSC+P	RGB(198,113,113)			GAPDH	RGB(176,23,31)	UNKNOWN	SYBR	None
81	G9	NSC+P	RGB(198,113,113)			GAPDH	RGB(176,23,31)	UNKNOWN	SYBR	None
82	G10	NSC+P	RGB(198,113,113)			GPR	RGB(0,0,255)	UNKNOWN	SYBR	None
83	G11	NSC+P	RGB(198,113,113)			GPR	RGB(0,0,255)	UNKNOWN	SYBR	None
84	G12	NSC+P	RGB(198,113,113)			GPR	RGB(0,0,255)	UNKNOWN	SYBR	None
85	H1	NSC-SI	RGB(0,245,255)			GAPDH	RGB(176,23,31)	UNKNOWN	SYBR	None
86	H2	NSC-SI	RGB(0,245,255)			GAPDH	RGB(176,23,31)	UNKNOWN	SYBR	None
87	H3	NSC-SI	RGB(0,245,255)			GAPDH	RGB(176,23,31)	UNKNOWN	SYBR	None
88	H4	NSC-SI	RGB(0,245,255)			GPR	RGB(0,0,255)	UNKNOWN	SYBR	None
89	H5	NSC-SI	RGB(0,245,255)			GPR	RGB(0,0,255)	UNKNOWN	SYBR	None
90	H6	NSC-SI	RGB(0,245,255)			GPR	RGB(0,0,255)	UNKNOWN	SYBR	None
91	H7	NSC-SI=P	RGB(238,220,130)			GAPDH	RGB(176,23,31)	UNKNOWN	SYBR	None
92	H8	NSC-SI=P	RGB(238,220,130)			GAPDH	RGB(176,23,31)	UNKNOWN	SYBR	None
93	H9	NSC-SI=P	RGB(238,220,130)			GAPDH	RGB(176,23,31)	UNKNOWN	SYBR	None
94	H10	NSC-SI=P	RGB(238,220,130)			GPR	RGB(0,0,255)	UNKNOWN	SYBR	None
95	H11	NSC-SI=P	RGB(238,220,130)			GPR	RGB(0,0,255)	UNKNOWN	SYBR	None
96	H12	NSC-SI=P	RGB(238,220,130)			GPR	RGB(0,0,255)	UNKNOWN	SYBR	None

## Sheet: Amplification Data
Block Type	96-Well Block (0.2mL)
Calibration Background is expired	No
Calibration Background performed on	2016-09-13 12:19:56 PM CST
Calibration FAM is expired	No
Calibration FAM performed on	2016-09-13 12:56:28 PM CST
Calibration NED is expired	No
Calibration NED performed on	2016-09-13 12:49:13 PM CST
Calibration ROI is expired	No
Calibration ROI performed on	2016-09-13 12:13:12 PM CST
Calibration ROX is expired	No
Calibration ROX performed on	2016-09-13 12:41:56 PM CST
Calibration SYBR is expired	No
Calibration SYBR performed on	2016-09-13 12:34:38 PM CST
Calibration Uniformity is expired	No
Calibration Uniformity performed on	2016-09-13 12:27:15 PM CST
Calibration VIC is expired	No
Calibration VIC performed on	2016-09-13 13:03:46 PM CST
Chemistry	SYBR_GREEN
Experiment Barcode
Experiment Comments
Experiment File Name	D:\dATA\chengyali\2016-12-30 195141.eds
Experiment Name	2016-12-30 195141
Experiment Run End Time	2016-12-30 21:10:59 PM CST
Experiment Type	Comparative Cт (ΔΔCт)
Experiment User Name
Instrument Name	278882161
Instrument Serial Number	278882161
Instrument Type	ViiA 7
Passive Reference	ROX
Quantification Cycle Method	Ct
Signal Smoothing On	false
Stage/ Cycle where Analysis is performed	Stage 2, Step 2
Well	Cycle	Target Name	Rn	Delta Rn
1	1	GAPDH	0.0397966	0.00120624
1	2	GAPDH	0.0402926	0.000925539
1	3	GAPDH	0.0411362	0.000992554
1	4	GAPDH	0.0419702	0.00104985
1	5	GAPDH	0.0426011	0.000904075
1	6	GAPDH	0.0428055	0.000331841
1	7	GAPDH	0.0430341	-0.000216294
1	8	GAPDH	0.0432856	-0.000741396
1	9	GAPDH	0.0434708	-0.00133284
1	10	GAPDH	0.0439143	-0.00166608
1	11	GAPDH	0.0444292	-0.00192784
1	12	GAPDH	0.045663	-0.00147062
1	13	GAPDH	0.0474662	-0.000444119
1	14	GAPDH	0.0494597	0.000772684
1	15	GAPDH	0.0532118	0.00374818
1	16	GAPDH	0.059227	0.0089867
1	17	GAPDH	0.0690746	0.0180576
1	18	GAPDH	0.0849054	0.0331118
1	19	GAPDH	0.108709	0.0561385
1	20	GAPDH	0.142906	0.089559
1	21	GAPDH	0.186656	0.132532
1	22	GAPDH	0.235344	0.180443
1	23	GAPDH	0.282543	0.226866
1	24	GAPDH	0.323392	0.266939
1	25	GAPDH	0.356634	0.299404
1	26	GAPDH	0.382665	0.324658
1	27	GAPDH	0.402872	0.344089
1	28	GAPDH	0.418273	0.358713
1	29	GAPDH	0.430147	0.369811
1	30	GAPDH	0.440241	0.379128
1	31	GAPDH	0.447488	0.385598
1	32	GAPDH	0.453863	0.391196
1	33	GAPDH	0.459361	0.395917
1	34	GAPDH	0.463245	0.399024
1	35	GAPDH	0.46619	0.401193
1	36	GAPDH	0.468916	0.403142
1	37	GAPDH	0.470745	0.404195
1	38	GAPDH	0.473216	0.40589
1	39	GAPDH	0.47568	0.407576
1	40	GAPDH	0.477058	0.408178
2	1	GAPDH	0.0131102	0.00104622
2	2	GAPDH	0.0139113	0.000830155
2	3	GAPDH	0.015091	0.000992745
2	4	GAPDH	0.0159886	0.000873195
2	5	GAPDH	0.0166247	0.00049209
2	6	GAPDH	0.0170064	-0.000143354
2	7	GAPDH	0.0176324	-0.000534443
2	8	GAPDH	0.0181559	-0.00102807
2	9	GAPDH	0.0187122	-0.00148896
2	10	GAPDH	0.0197042	-0.00151413
2	11	GAPDH	0.0212059	-0.00102952
2	12	GAPDH	0.0234374	0.000184832
2	13	GAPDH	0.0274654	0.00319562
2	14	GAPDH	0.0348376	0.00955075
2	15	GAPDH	0.0474415	0.0211375
2	16	GAPDH	0.0679343	0.0406131
2	17	GAPDH	0.0996085	0.0712702
2	18	GAPDH	0.143546	0.114191
2	19	GAPDH	0.195906	0.165534
2	20	GAPDH	0.249075	0.217685
2	21	GAPDH	0.295006	0.262599
2	22	GAPDH	0.331345	0.297921
2	23	GAPDH	0.359348	0.324906
2	24	GAPDH	0.37984	0.344381
2	25	GAPDH	0.394975	0.3585
2	26	GAPDH	0.406828	0.369335
2	27	GAPDH	0.415909	0.377399
2	28	GAPDH	0.423667	0.38414
2	29	GAPDH	0.429597	0.389053
2	30	GAPDH	0.434793	0.393232
2	31	GAPDH	0.438904	0.396326
2	32	GAPDH	0.442395	0.3988
2	33	GAPDH	0.444637	0.400025
2	34	GAPDH	0.44654	0.400911
2	35	GAPDH	0.448585	0.401938
2	36	GAPDH	0.450263	0.402599
2	37	GAPDH	0.451668	0.402987
2	38	GAPDH	0.452969	0.40327
2	39	GAPDH	0.454256	0.40354
2	40	GAPDH	0.455122	0.403389
3	1	GAPDH	0.0109102	0.0004654
3	2	GAPDH	0.0115449	0.000333606
3	3	GAPDH	0.0124886	0.000510693
3	4	GAPDH	0.0132411	0.000496552
3	5	GAPDH	0.0137618	0.000250721
3	6	GAPDH	0.0141452	-0.00013243
3	7	GAPDH	0.0145998	-0.000444414
3	8	GAPDH	0.0149765	-0.00083438
3	9	GAPDH	0.0157347	-0.000842698
3	10	GAPDH	0.0166834	-0.000660629
3	11	GAPDH	0.0179904	-0.000120182
3	12	GAPDH	0.0206539	0.00177677
3	13	GAPDH	0.0252745	0.00563078
3	14	GAPDH	0.0333681	0.0129578
3	15	GAPDH	0.0469446	0.0257677
3	16	GAPDH	0.0693093	0.0473658
3	17	GAPDH	0.103563	0.0808529
3	18	GAPDH	0.149219	0.125743
3	19	GAPDH	0.201526	0.177283
3	20	GAPDH	0.252833	0.227823
3	21	GAPDH	0.295678	0.269902
3	22	GAPDH	0.328912	0.302369
3	23	GAPDH	0.354341	0.327031
3	24	GAPDH	0.373268	0.345192
3	25	GAPDH	0.386917	0.358074
3	26	GAPDH	0.397422	0.367813
3	27	GAPDH	0.406372	0.375997
3	28	GAPDH	0.412955	0.381812
3	29	GAPDH	0.418388	0.386479
3	30	GAPDH	0.422982	0.390307
3	31	GAPDH	0.426605	0.393163
3	32	GAPDH	0.42995	0.395741
3	33	GAPDH	0.432308	0.397333
3	34	GAPDH	0.434482	0.39874
3	35	GAPDH	0.436166	0.399658
3	36	GAPDH	0.437658	0.400383
3	37	GAPDH	0.439013	0.400971
3	38	GAPDH	0.440051	0.401243
3	39	GAPDH	0.441233	0.401658
3	40	GAPDH	0.441633	0.401291
4	1	GPR	0.00341617	0.000227989
4	2	GPR	0.00362914	0.000204373
4	3	GPR	0.00422035	0.000558987
4	4	GPR	0.0044123	0.000514347
4	5	GPR	0.00465507	0.00052053
4	6	GPR	0.00473627	0.000365139
4	7	GPR	0.00486541	0.000257685
4	8	GPR	0.00488993	4.56229e-05
4	9	GPR	0.00501386	-6.70413e-05
4	10	GPR	0.00508314	-0.00023435
4	11	GPR	0.00511721	-0.000436876
4	12	GPR	0.00519698	-0.000593693
4	13	GPR	0.00525236	-0.000774908
4	14	GPR	0.0053489	-0.000914956
4	15	GPR	0.0056279	-0.000872546
4	16	GPR	0.00570251	-0.00103452
4	17	GPR	0.00591333	-0.00106029
4	18	GPR	0.00670746	-0.000502758
4	19	GPR	0.0082609	0.000814093
4	20	GPR	0.0110989	0.00341554
4	21	GPR	0.0165391	0.00861908
4	22	GPR	0.0268507	0.0186941
4	23	GPR	0.0447001	0.0363069
4	24	GPR	0.0732012	0.0645714
4	25	GPR	0.112839	0.103973
4	26	GPR	0.157723	0.14862
4	27	GPR	0.199056	0.189716
4	28	GPR	0.231277	0.221701
4	29	GPR	0.254253	0.244441
4	30	GPR	0.27016	0.260111
4	31	GPR	0.281954	0.271668
4	32	GPR	0.290185	0.279663
4	33	GPR	0.296794	0.286035
4	34	GPR	0.301845	0.29085
4	35	GPR	0.305139	0.293907
4	36	GPR	0.307489	0.29602
4	37	GPR	0.309496	0.297791
4	38	GPR	0.310832	0.29889
4	39	GPR	0.311475	0.299296
4	40	GPR	0.311908	0.299493
5	1	GPR	-0.0185261	0.00121524
5	2	GPR	-0.0185522	0.00111082
5	3	GPR	-0.0187202	0.000864466
5	4	GPR	-0.0188148	0.000691572
5	5	GPR	-0.0188645	0.000563562
5	6	GPR	-0.0188758	0.000473964
5	7	GPR	-0.018893	0.000378456
5	8	GPR	-0.0188613	0.000331776
5	9	GPR	-0.0188642	0.000250601
5	10	GPR	-0.018905	0.0001315
5	11	GPR	-0.0189695	-1.13814e-05
5	12	GPR	-0.0190483	-0.000168497
5	13	GPR	-0.0190776	-0.000276081
5	14	GPR	-0.0190816	-0.000358443
5	15	GPR	-0.019089	-0.00044413
5	16	GPR	-0.0190819	-0.000515392
5	17	GPR	-0.0190941	-0.000605881
5	18	GPR	-0.0191006	-0.000690678
5	19	GPR	-0.0190911	-0.000759563
5	20	GPR	-0.0190573	-0.000804045
5	21	GPR	-0.0192163	-0.00104134
5	22	GPR	-0.0192242	-0.00112754
5	23	GPR	-0.0191037	-0.00108539
5	24	GPR	-0.0190324	-0.00109241
5	25	GPR	-0.0187761	-0.000914419
5	26	GPR	-0.0184055	-0.000622142
5	27	GPR	-0.01751	0.000195007
5	28	GPR	-0.0158094	0.00181726
5	29	GPR	-0.0127292	0.00481917
5	30	GPR	-0.00733063	0.0101394
5	31	GPR	0.00164616	0.0190379
5	32	GPR	0.0148409	0.0321543
5	33	GPR	0.0320425	0.0492776
5	34	GPR	0.0520428	0.0691996
5	35	GPR	0.0732153	0.0902937
5	36	GPR	0.0938707	0.110871
5	37	GPR	0.113151	0.130073
5	38	GPR	0.130552	0.147396
5	39	GPR	0.146171	0.162936
5	40	GPR	0.15805	0.174737
6	1	GPR	0.0316162	-0.00266305
6	2	GPR	0.0332815	-0.0016321
6	3	GPR	0.0353967	-0.0001512
6	4	GPR	0.0363338	0.000151508
6	5	GPR	0.0370655	0.000248896
6	6	GPR	0.0379301	0.000479158
6	7	GPR	0.0386245	0.000539252
6	8	GPR	0.0391725	0.00045295
6	9	GPR	0.0395911	0.000237269
6	10	GPR	0.0399411	-4.70475e-05
6	11	GPR	0.0404599	-0.000162589
6	12	GPR	0.0410399	-0.000216921
6	13	GPR	0.0412265	-0.000664617
6	14	GPR	0.0413914	-0.00113408
6	15	GPR	0.0418366	-0.00132322
6	16	GPR	0.0425468	-0.00124731
6	17	GPR	0.0434716	-0.000956897
6	18	GPR	0.0455189	0.000456107
6	19	GPR	0.0490358	0.00333874
6	20	GPR	0.0554413	0.0091099
6	21	GPR	0.0668342	0.0198685
6	22	GPR	0.0869291	0.0393291
6	23	GPR	0.11899	0.0707554
6	24	GPR	0.162704	0.113835
6	25	GPR	0.211472	0.161969
6	26	GPR	0.253629	0.203491
6	27	GPR	0.283487	0.232716
6	28	GPR	0.302516	0.25111
6	29	GPR	0.315199	0.263159
6	30	GPR	0.323941	0.271266
6	31	GPR	0.330285	0.276976
6	32	GPR	0.334658	0.280715
6	33	GPR	0.337713	0.283136
6	34	GPR	0.340099	0.284887
6	35	GPR	0.341673	0.285827
6	36	GPR	0.343255	0.286775
6	37	GPR	0.344101	0.286986
6	38	GPR	0.344298	0.286549
6	39	GPR	0.344415	0.286031
6	40	GPR	0.344638	0.28562
7	1	IHH	0.00745681	-0.000877947
7	2	IHH	0.00796919	-0.000567985
7	3	IHH	0.00866355	-7.6044e-05
7	4	IHH	0.00898767	4.56543e-05
7	5	IHH	0.00940331	0.000258883
7	6	IHH	0.00965591	0.000309059
7	7	IHH	0.00982235	0.000273078
7	8	IHH	0.0101737	0.000421973
7	9	IHH	0.0103265	0.000372396
7	10	IHH	0.0103446	0.00018802
7	11	IHH	0.0105786	0.000219615
7	12	IHH	0.0106802	0.00011883
7	13	IHH	0.0107988	3.49926e-05
7	14	IHH	0.0110155	4.93057e-05
7	15	IHH	0.0109438	-0.000224857
7	16	IHH	0.0109289	-0.000442133
7	17	IHH	0.0112143	-0.000359143
7	18	IHH	0.0112373	-0.000538591
7	19	IHH	0.0113531	-0.000625256
7	20	IHH	0.011486	-0.000694744
7	21	IHH	0.0115157	-0.000867472
7	22	IHH	0.0116468	-0.000938745
7	23	IHH	0.0118397	-0.000948298
7	24	IHH	0.0123138	-0.000676635
7	25	IHH	0.0129058	-0.000286978
7	26	IHH	0.0143402	0.000945002
7	27	IHH	0.0170397	0.00344209
7	28	IHH	0.0218598	0.00805973
7	29	IHH	0.0304836	0.0164811
7	30	IHH	0.0456504	0.0314454
7	31	IHH	0.0695541	0.0551467
7	32	IHH	0.103786	0.0891759
7	33	IHH	0.143852	0.12904
7	34	IHH	0.183732	0.168717
7	35	IHH	0.21718	0.201963
7	36	IHH	0.243022	0.227603
7	37	IHH	0.262377	0.246755
7	38	IHH	0.276888	0.261064
7	39	IHH	0.287776	0.271749
7	40	IHH	0.294701	0.278472
8	1	IHH	0.00417047	-0.000833882
8	2	IHH	0.00471911	-0.000486932
8	3	IHH	0.00539033	-1.74007e-05
8	4	IHH	0.00594986	0.000340441
8	5	IHH	0.00614593	0.000334827
8	6	IHH	0.00641963	0.000406836
8	7	IHH	0.006693	0.000478513
8	8	IHH	0.00677129	0.000355112
8	9	IHH	0.00687963	0.000261769
8	10	IHH	0.00696885	0.000149295
8	11	IHH	0.00720781	0.00018657
8	12	IHH	0.00729473	7.17971e-05
8	13	IHH	0.00727184	-0.000152783
8	14	IHH	0.00741362	-0.000212689
8	15	IHH	0.00751412	-0.000313881
8	16	IHH	0.00771844	-0.000311248
8	17	IHH	0.00778979	-0.000441591
8	18	IHH	0.00776347	-0.000669605
8	19	IHH	0.00789528	-0.000739479
8	20	IHH	0.00793346	-0.00090299
8	21	IHH	0.00804996	-0.000988184
8	22	IHH	0.0082267	-0.00101313
8	23	IHH	0.00832525	-0.00111626
8	24	IHH	0.00895801	-0.0006852
8	25	IHH	0.00986176	1.6861e-05
8	26	IHH	0.01135	0.00130341
8	27	IHH	0.0139073	0.00365901
8	28	IHH	0.0191283	0.00867834
8	29	IHH	0.0283494	0.0176977
8	30	IHH	0.0444242	0.0335708
8	31	IHH	0.0697352	0.0586802
8	32	IHH	0.104453	0.093196
8	33	IHH	0.144601	0.133142
8	34	IHH	0.183619	0.171958
8	35	IHH	0.216115	0.204253
8	36	IHH	0.240882	0.228818
8	37	IHH	0.259755	0.247489
8	38	IHH	0.273571	0.261104
8	39	IHH	0.283918	0.271249
8	40	IHH	0.290436	0.277566
9	1	IHH	0.00361407	-0.000981559
9	2	IHH	0.00408177	-0.000659259
9	3	IHH	0.00479011	-9.63302e-05
9	4	IHH	0.00515588	0.000124042
9	5	IHH	0.00539077	0.000213534
9	6	IHH	0.00546342	0.000140775
9	7	IHH	0.00576868	0.00030064
9	8	IHH	0.00586031	0.00024686
9	9	IHH	0.00584383	8.49855e-05
9	10	IHH	0.00602375	0.000119496
9	11	IHH	0.00635337	0.000303719
9	12	IHH	0.006621	0.000425948
9	13	IHH	0.00657117	0.000230711
9	14	IHH	0.00647145	-1.44088e-05
9	15	IHH	0.0063945	-0.000236757
9	16	IHH	0.00647367	-0.000302998
9	17	IHH	0.00679764	-0.000124431
9	18	IHH	0.0066856	-0.000381864
9	19	IHH	0.00658139	-0.000631484
9	20	IHH	0.00658979	-0.000768483
9	21	IHH	0.00664714	-0.00085654
9	22	IHH	0.00672	-0.00092908
9	23	IHH	0.0068451	-0.00094938
9	24	IHH	0.00710269	-0.000837194
9	25	IHH	0.00796307	-0.000122216
9	26	IHH	0.00910454	0.000873857
9	27	IHH	0.0115627	0.0031866
9	28	IHH	0.0161781	0.00765658
9	29	IHH	0.0246547	0.0159878
9	30	IHH	0.0392912	0.0304789
9	31	IHH	0.0627663	0.0538086
9	32	IHH	0.0957673	0.0866642
9	33	IHH	0.135623	0.126375
9	34	IHH	0.175084	0.16569
9	35	IHH	0.208188	0.198649
9	36	IHH	0.234221	0.224536
9	37	IHH	0.254152	0.244322
9	38	IHH	0.26863	0.258654
9	39	IHH	0.279148	0.269028
9	40	IHH	0.28608	0.275814
10	1	HAND2	-0.0148741	0.000428253
10	2	HAND2	-0.0148072	0.000326633
10	3	HAND2	-0.0145021	0.000463258
10	4	HAND2	-0.0142674	0.00052938
10	5	HAND2	-0.0142114	0.000416878
10	6	HAND2	-0.0141299	0.000329787
10	7	HAND2	-0.0141711	0.000120153
10	8	HAND2	-0.0141836	-6.09364e-05
10	9	HAND2	-0.0141141	-0.000159958
10	10	HAND2	-0.0140222	-0.000236618
10	11	HAND2	-0.0139839	-0.000366762
10	12	HAND2	-0.0139964	-0.000547797
10	13	HAND2	-0.0139673	-0.000687274
10	14	HAND2	-0.0137948	-0.000683294
10	15	HAND2	-0.0136734	-0.000730402
10	16	HAND2	-0.013317	-0.000542602
10	17	HAND2	-0.0131181	-0.000512146
10	18	HAND2	-0.0126636	-0.000226235
10	19	HAND2	-0.0117843	0.000484565
10	20	HAND2	-0.00969032	0.00241
10	21	HAND2	-0.00584401	0.00608779
10	22	HAND2	0.00129361	0.0130569
10	23	HAND2	0.0143801	0.0259748
10	24	HAND2	0.0376857	0.0491119
10	25	HAND2	0.0743815	0.0856392
10	26	HAND2	0.122721	0.13381
10	27	HAND2	0.175471	0.186391
10	28	HAND2	0.221562	0.232314
10	29	HAND2	0.256124	0.266708
10	30	HAND2	0.281124	0.291539
10	31	HAND2	0.299749	0.309996
10	32	HAND2	0.313491	0.323569
10	33	HAND2	0.323387	0.333296
10	34	HAND2	0.331625	0.341366
10	35	HAND2	0.338284	0.347856
10	36	HAND2	0.343291	0.352695
10	37	HAND2	0.347489	0.356724
10	38	HAND2	0.350538	0.359605
10	39	HAND2	0.353698	0.362596
10	40	HAND2	0.355419	0.364149
11	1	HAND2	-0.00875037	0.000788002
11	2	HAND2	-0.00887568	0.000560408
11	3	HAND2	-0.00890693	0.000426879
11	4	HAND2	-0.00881998	0.000411536
11	5	HAND2	-0.00879892	0.000330316
11	6	HAND2	-0.00877764	0.000249309
11	7	HAND2	-0.00879105	0.00013361
11	8	HAND2	-0.00884443	-2.20605e-05
11	9	HAND2	-0.00886052	-0.000140435
11	10	HAND2	-0.00882132	-0.000203513
11	11	HAND2	-0.00873217	-0.000216656
11	12	HAND2	-0.00876786	-0.000354626
11	13	HAND2	-0.00877754	-0.000466593
11	14	HAND2	-0.00875136	-0.000542701
11	15	HAND2	-0.00881911	-0.000712737
11	16	HAND2	-0.00881908	-0.000814998
11	17	HAND2	-0.0086085	-0.000706703
11	18	HAND2	-0.00805118	-0.000251662
11	19	HAND2	-0.00711972	0.000577503
11	20	HAND2	-0.00529141	0.00230353
11	21	HAND2	-0.0015523	0.00594036
11	22	HAND2	0.00528146	0.0126718
11	23	HAND2	0.0182391	0.0255272
11	24	HAND2	0.0403737	0.0475595
11	25	HAND2	0.0748183	0.0819018
11	26	HAND2	0.120764	0.127746
11	27	HAND2	0.170937	0.177816
11	28	HAND2	0.215512	0.222288
11	29	HAND2	0.248334	0.255009
11	30	HAND2	0.271863	0.278435
11	31	HAND2	0.289927	0.296397
11	32	HAND2	0.303059	0.309427
11	33	HAND2	0.312591	0.318856
11	34	HAND2	0.320581	0.326744
11	35	HAND2	0.326583	0.332644
11	36	HAND2	0.331675	0.337633
11	37	HAND2	0.336326	0.342182
11	38	HAND2	0.340199	0.345953
11	39	HAND2	0.343169	0.348821
11	40	HAND2	0.345011	0.35056
12	1	HAND2	0.00105049	0.00244108
12	2	HAND2	0.000946446	0.00216542
12	3	HAND2	0.000477499	0.00152487
12	4	HAND2	-1.13438e-05	0.000864419
12	5	HAND2	-4.0636e-05	0.000663518
12	6	HAND2	0.000258548	0.000791094
12	7	HAND2	-0.000123983	0.000236955
12	8	HAND2	-0.00067983	-0.0004905
12	9	HAND2	-0.000677164	-0.000659442
12	10	HAND2	-0.000207016	-0.000360902
12	11	HAND2	-0.000105346	-0.00043084
12	12	HAND2	-0.000122362	-0.000619464
12	13	HAND2	-0.000366331	-0.00103504
12	14	HAND2	-0.000392324	-0.00123264
12	15	HAND2	-0.00019644	-0.00120837
12	16	HAND2	-0.000268637	-0.00145217
12	17	HAND2	-0.000211703	-0.00156684
12	18	HAND2	0.000406441	-0.00112031
12	19	HAND2	0.00152665	-0.000171704
12	20	HAND2	0.00346204	0.00159207
12	21	HAND2	0.00671688	0.0046753
12	22	HAND2	0.0134558	0.0112426
12	23	HAND2	0.0273856	0.0250009
12	24	HAND2	0.0506413	0.0480849
12	25	HAND2	0.0867342	0.0840062
12	26	HAND2	0.135282	0.132382
12	27	HAND2	0.188	0.184928
12	28	HAND2	0.233944	0.230701
12	29	HAND2	0.26825	0.264836
12	30	HAND2	0.293252	0.289666
12	31	HAND2	0.311681	0.307923
12	32	HAND2	0.325003	0.321074
12	33	HAND2	0.335034	0.330933
12	34	HAND2	0.343454	0.339181
12	35	HAND2	0.349771	0.345327
12	36	HAND2	0.354563	0.349947
12	37	HAND2	0.358933	0.354146
12	38	HAND2	0.362073	0.357115
12	39	HAND2	0.365152	0.360022
12	40	HAND2	0.366873	0.361571
13	1	GAPDH	0.00404866	0.000359467
13	2	GAPDH	0.00459047	0.000261593
13	3	GAPDH	0.0054574	0.000488835
13	4	GAPDH	0.00630984	0.000701598
13	5	GAPDH	0.00657788	0.000329953
13	6	GAPDH	0.00668407	-0.000203543
13	7	GAPDH	0.0071775	-0.000349801
13	8	GAPDH	0.00781938	-0.000347602
13	9	GAPDH	0.00796619	-0.000840476
13	10	GAPDH	0.00829588	-0.00115046
13	11	GAPDH	0.00913341	-0.000952625
13	12	GAPDH	0.0108635	0.000137818
13	13	GAPDH	0.0135517	0.00218631
13	14	GAPDH	0.0186435	0.00663838
13	15	GAPDH	0.0271909	0.0145461
13	16	GAPDH	0.0413038	0.0280193
13	17	GAPDH	0.063968	0.0500438
13	18	GAPDH	0.0982461	0.0836822
13	19	GAPDH	0.143815	0.128612
13	20	GAPDH	0.197035	0.181192
13	21	GAPDH	0.249252	0.232769
13	22	GAPDH	0.293699	0.276576
13	23	GAPDH	0.328952	0.31119
13	24	GAPDH	0.355491	0.337089
13	25	GAPDH	0.375317	0.356276
13	26	GAPDH	0.390743	0.371062
13	27	GAPDH	0.402275	0.381954
13	28	GAPDH	0.410945	0.389984
13	29	GAPDH	0.418259	0.396658
13	30	GAPDH	0.42444	0.4022
13	31	GAPDH	0.428988	0.406108
13	32	GAPDH	0.433032	0.409512
13	33	GAPDH	0.43651	0.412351
13	34	GAPDH	0.439062	0.414263
13	35	GAPDH	0.441405	0.415967
13	36	GAPDH	0.443547	0.417469
13	37	GAPDH	0.445059	0.418342
13	38	GAPDH	0.446693	0.419335
13	39	GAPDH	0.447883	0.419886
13	40	GAPDH	0.448525	0.419888
14	1	GAPDH	0.002674	0.000828949
14	2	GAPDH	0.00335549	0.000704472
14	3	GAPDH	0.00429029	0.000833305
14	4	GAPDH	0.00499008	0.000727127
14	5	GAPDH	0.00555439	0.00048548
14	6	GAPDH	0.00594438	6.94996e-05
14	7	GAPDH	0.00634149	-0.000339355
14	8	GAPDH	0.00681666	-0.000670146
14	9	GAPDH	0.00732858	-0.000964195
14	10	GAPDH	0.00784513	-0.00125361
14	11	GAPDH	0.00869665	-0.00120806
14	12	GAPDH	0.00986183	-0.000848846
14	13	GAPDH	0.0117073	0.000190691
14	14	GAPDH	0.0153007	0.0029781
14	15	GAPDH	0.0208102	0.00768163
14	16	GAPDH	0.0302695	0.016335
14	17	GAPDH	0.0455474	0.0308069
14	18	GAPDH	0.0692148	0.0536684
14	19	GAPDH	0.103777	0.0874244
14	20	GAPDH	0.149071	0.131912
14	21	GAPDH	0.19995	0.181986
14	22	GAPDH	0.248982	0.230211
14	23	GAPDH	0.291046	0.27147
14	24	GAPDH	0.324185	0.303803
14	25	GAPDH	0.350001	0.328813
14	26	GAPDH	0.369502	0.347508
14	27	GAPDH	0.383663	0.360863
14	28	GAPDH	0.395306	0.3717
14	29	GAPDH	0.404635	0.380223
14	30	GAPDH	0.411448	0.38623
14	31	GAPDH	0.417285	0.391261
14	32	GAPDH	0.42216	0.39533
14	33	GAPDH	0.426202	0.398566
14	34	GAPDH	0.429623	0.401181
14	35	GAPDH	0.432234	0.402986
14	36	GAPDH	0.435147	0.405093
14	37	GAPDH	0.436996	0.406136
14	38	GAPDH	0.438379	0.406714
14	39	GAPDH	0.439847	0.407375
14	40	GAPDH	0.441001	0.407723
15	1	GAPDH	-0.00291419	0.000833501
15	2	GAPDH	-0.0022128	0.000671343
15	3	GAPDH	-0.00114477	0.000875839
15	4	GAPDH	-0.000516955	0.000640105
15	5	GAPDH	-4.77611e-06	0.00028874
15	6	GAPDH	0.000553432	-1.65959e-05
15	7	GAPDH	0.00114708	-0.000286489
15	8	GAPDH	0.00147784	-0.000819271
15	9	GAPDH	0.00195554	-0.00120512
15	10	GAPDH	0.00261129	-0.00141291
15	11	GAPDH	0.00385659	-0.00103115
15	12	GAPDH	0.00597501	0.000223722
15	13	GAPDH	0.00935797	0.00274314
15	14	GAPDH	0.0153984	0.00792
15	15	GAPDH	0.025507	0.0171651
15	16	GAPDH	0.0424777	0.0332723
15	17	GAPDH	0.0694512	0.0593822
15	18	GAPDH	0.108406	0.0974739
15	19	GAPDH	0.158854	0.147058
15	20	GAPDH	0.213947	0.201287
15	21	GAPDH	0.265076	0.251553
15	22	GAPDH	0.306949	0.292562
15	23	GAPDH	0.338833	0.323583
15	24	GAPDH	0.363255	0.347141
15	25	GAPDH	0.381327	0.364349
15	26	GAPDH	0.394845	0.377004
15	27	GAPDH	0.405498	0.386794
15	28	GAPDH	0.413647	0.394079
15	29	GAPDH	0.420773	0.400342
15	30	GAPDH	0.426366	0.405071
15	31	GAPDH	0.430269	0.40811
15	32	GAPDH	0.433522	0.4105
15	33	GAPDH	0.436236	0.41235
15	34	GAPDH	0.439274	0.414524
15	35	GAPDH	0.441946	0.416334
15	36	GAPDH	0.443575	0.417099
15	37	GAPDH	0.445193	0.417853
15	38	GAPDH	0.446408	0.418205
15	39	GAPDH	0.447506	0.418439
15	40	GAPDH	0.448504	0.418573
16	1	GPR	0.00120156	-0.000622959
16	2	GPR	0.00184185	-0.000293158
16	3	GPR	0.00245999	1.45009e-05
16	4	GPR	0.00278816	3.2183e-05
16	5	GPR	0.00307577	9.30498e-06
16	6	GPR	0.00351413	0.000137179
16	7	GPR	0.00391489	0.00022745
16	8	GPR	0.00439698	0.000399046
16	9	GPR	0.00470962	0.000401204
16	10	GPR	0.00491057	0.000291661
16	11	GPR	0.0050029	7.35056e-05
16	12	GPR	0.00519155	-4.83321e-05
16	13	GPR	0.00503193	-0.000518437
16	14	GPR	0.00501528	-0.000845574
16	15	GPR	0.00542665	-0.000744701
16	16	GPR	0.00571782	-0.000764017
16	17	GPR	0.00609488	-0.000697438
16	18	GPR	0.00662204	-0.000480775
16	19	GPR	0.00777757	0.000364276
16	20	GPR	0.00987275	0.00214897
16	21	GPR	0.0139876	0.00595331
16	22	GPR	0.0217269	0.0133822
16	23	GPR	0.0357117	0.0270564
16	24	GPR	0.0590615	0.0500957
16	25	GPR	0.093762	0.0844858
16	26	GPR	0.137086	0.127499
16	27	GPR	0.181106	0.171208
16	28	GPR	0.218441	0.208233
16	29	GPR	0.246767	0.236249
16	30	GPR	0.266754	0.255926
16	31	GPR	0.281411	0.270272
16	32	GPR	0.291935	0.280485
16	33	GPR	0.299746	0.287986
16	34	GPR	0.305532	0.293461
16	35	GPR	0.30985	0.297469
16	36	GPR	0.313049	0.300357
16	37	GPR	0.315996	0.302993
16	38	GPR	0.318079	0.304766
16	39	GPR	0.319319	0.305696
16	40	GPR	0.320126	0.306192
17	1	GPR	-0.00291388	-0.00019825
17	2	GPR	-0.00266207	-0.000201989
17	3	GPR	-0.00211887	8.56582e-05
17	4	GPR	-0.00159547	0.000353502
17	5	GPR	-0.00135622	0.000337202
17	6	GPR	-0.00115489	0.000282976
17	7	GPR	-0.00102498	0.000157331
17	8	GPR	-0.000825662	0.000101092
17	9	GPR	-0.000592451	7.87498e-05
17	10	GPR	-0.000441205	-2.55581e-05
17	11	GPR	-0.000243417	-8.33242e-05
17	12	GPR	-0.000140064	-0.000235525
17	13	GPR	-0.000127447	-0.000478463
17	14	GPR	-3.26071e-05	-0.000639177
17	15	GPR	3.1223e-05	-0.000830901
17	16	GPR	0.000242958	-0.00087472
17	17	GPR	0.000595609	-0.000777623
17	18	GPR	0.00123956	-0.00038923
17	19	GPR	0.00246649	0.000582151
17	20	GPR	0.00449575	0.00235586
17	21	GPR	0.00844328	0.00604783
17	22	GPR	0.0160581	0.0134071
17	23	GPR	0.0296217	0.0267152
17	24	GPR	0.0523199	0.0491578
17	25	GPR	0.0861228	0.0827051
17	26	GPR	0.128538	0.124865
17	27	GPR	0.172127	0.168199
17	28	GPR	0.20986	0.205676
17	29	GPR	0.238927	0.234487
17	30	GPR	0.259956	0.25526
17	31	GPR	0.275322	0.270371
17	32	GPR	0.286723	0.281517
17	33	GPR	0.295044	0.289582
17	34	GPR	0.301379	0.295661
17	35	GPR	0.306157	0.300184
17	36	GPR	0.310083	0.303854
17	37	GPR	0.312764	0.306279
17	38	GPR	0.314963	0.308223
17	39	GPR	0.316122	0.309126
17	40	GPR	0.316866	0.309615
18	1	GPR	-0.00612206	-0.000870072
18	2	GPR	-0.0057758	-0.000692509
18	3	GPR	-0.00491936	-4.77768e-06
18	4	GPR	-0.00445948	0.000286394
18	5	GPR	-0.00425379	0.000323384
18	6	GPR	-0.00402919	0.000379282
18	7	GPR	-0.00390863	0.00033113
18	8	GPR	-0.00390939	0.000161663
18	9	GPR	-0.00383466	6.7689e-05
18	10	GPR	-0.00375604	-2.2394e-05
18	11	GPR	-0.00379799	-0.000233046
18	12	GPR	-0.00381684	-0.000420599
18	13	GPR	-0.00372501	-0.00049748
18	14	GPR	-0.00362246	-0.000563636
18	15	GPR	-0.0036155	-0.000725379
18	16	GPR	-0.0035185	-0.000797081
18	17	GPR	-0.00326054	-0.000707827
18	18	GPR	-0.00270634	-0.000322336
18	19	GPR	-0.00173261	0.000482687
18	20	GPR	0.000215732	0.00226233
18	21	GPR	0.00425566	0.00613354
18	22	GPR	0.0117227	0.0134319
18	23	GPR	0.025094	0.0266345
18	24	GPR	0.047033	0.0484048
18	25	GPR	0.078772	0.0799751
18	26	GPR	0.117132	0.118166
18	27	GPR	0.154805	0.155671
18	28	GPR	0.186185	0.186882
18	29	GPR	0.209192	0.209721
18	30	GPR	0.225846	0.226205
18	31	GPR	0.237975	0.238165
18	32	GPR	0.246672	0.246695
18	33	GPR	0.253082	0.252935
18	34	GPR	0.25806	0.257745
18	35	GPR	0.2621	0.261616
18	36	GPR	0.265277	0.264625
18	37	GPR	0.267876	0.267055
18	38	GPR	0.269569	0.268579
18	39	GPR	0.270572	0.269413
18	40	GPR	0.271267	0.26994
19	1	IHH	0.00267652	-0.00143385
19	2	IHH	0.00304058	-0.00124587
19	3	IHH	0.00400721	-0.000455319
19	4	IHH	0.00443	-0.000208605
19	5	IHH	0.00487632	6.16362e-05
19	6	IHH	0.00524835	0.000257584
19	7	IHH	0.00560019	0.00043335
19	8	IHH	0.00578679	0.000443873
19	9	IHH	0.0058159	0.000296896
19	10	IHH	0.00604629	0.000351207
19	11	IHH	0.00617946	0.000308302
19	12	IHH	0.00622714	0.000179907
19	13	IHH	0.00627298	4.96638e-05
19	14	IHH	0.00633249	-6.6906e-05
19	15	IHH	0.00666647	9.09951e-05
19	16	IHH	0.00688562	0.000134072
19	17	IHH	0.00667861	-0.000249016
19	18	IHH	0.00656747	-0.000536235
19	19	IHH	0.00669872	-0.000581065
19	20	IHH	0.00694509	-0.000510778
19	21	IHH	0.00695286	-0.000679083
19	22	IHH	0.00696241	-0.000845613
19	23	IHH	0.00713832	-0.000845781
19	24	IHH	0.00738475	-0.000775426
19	25	IHH	0.00802562	-0.000310634
19	26	IHH	0.00920722	0.000694882
19	27	IHH	0.0114505	0.00276209
19	28	IHH	0.0155555	0.00669105
19	29	IHH	0.0230752	0.0140346
19	30	IHH	0.0363713	0.0271547
19	31	IHH	0.0578742	0.0484815
19	32	IHH	0.0888903	0.0793215
19	33	IHH	0.126833	0.117088
19	34	IHH	0.165773	0.155852
19	35	IHH	0.199204	0.189107
19	36	IHH	0.225782	0.215509
19	37	IHH	0.246293	0.235844
19	38	IHH	0.261422	0.250796
19	39	IHH	0.272902	0.2621
19	40	IHH	0.280654	0.269677
20	1	IHH	0.000149989	-0.0023679
20	2	IHH	0.000825217	-0.00189916
20	3	IHH	0.00201466	-0.000916215
20	4	IHH	0.00268026	-0.000457104
20	5	IHH	0.00303853	-0.000305327
20	6	IHH	0.00368407	0.000133724
20	7	IHH	0.00418258	0.000425745
20	8	IHH	0.00428888	0.000325552
20	9	IHH	0.00457762	0.000407798
20	10	IHH	0.00492809	0.00055178
20	11	IHH	0.00508857	0.00050577
20	12	IHH	0.00527143	0.000482138
20	13	IHH	0.00552673	0.000530948
20	14	IHH	0.00565171	0.00044944
20	15	IHH	0.00571991	0.000311146
20	16	IHH	0.00562238	7.12988e-06
20	17	IHH	0.00555341	-0.000268335
20	18	IHH	0.00567673	-0.000351502
20	19	IHH	0.00588913	-0.000345595
20	20	IHH	0.00587991	-0.000561306
20	21	IHH	0.00592978	-0.000717925
20	22	IHH	0.00600186	-0.000852339
20	23	IHH	0.00618429	-0.000876399
20	24	IHH	0.00644069	-0.000826485
20	25	IHH	0.00702428	-0.000449393
20	26	IHH	0.00825198	0.000571822
20	27	IHH	0.0101116	0.00222493
20	28	IHH	0.0140713	0.00597818
20	29	IHH	0.0212898	0.0129902
20	30	IHH	0.0337457	0.0252395
20	31	IHH	0.0542752	0.0455626
20	32	IHH	0.0847189	0.0757998
20	33	IHH	0.123392	0.114267
20	34	IHH	0.164137	0.154805
20	35	IHH	0.200307	0.190768
20	36	IHH	0.229948	0.220203
20	37	IHH	0.252786	0.242834
20	38	IHH	0.270037	0.259879
20	39	IHH	0.282527	0.272162
20	40	IHH	0.291199	0.280628
21	1	IHH	0.00338983	-0.00156325
21	2	IHH	0.00403921	-0.0011006
21	3	IHH	0.00504792	-0.000278607
21	4	IHH	0.00575837	0.000245114
21	5	IHH	0.00618491	0.000484929
21	6	IHH	0.00642036	0.000533653
21	7	IHH	0.00647579	0.000402359
21	8	IHH	0.00659338	0.00033323
21	9	IHH	0.00688541	0.000438528
21	10	IHH	0.00693227	0.000298661
21	11	IHH	0.00689801	7.76837e-05
21	12	IHH	0.00701356	6.50604e-06
21	13	IHH	0.00702957	-0.000164209
21	14	IHH	0.00721498	-0.000165525
21	15	IHH	0.0072865	-0.000280728
21	16	IHH	0.00748618	-0.000267776
21	17	IHH	0.00758487	-0.000355812
21	18	IHH	0.00751532	-0.000612081
21	19	IHH	0.00748768	-0.000826449
21	20	IHH	0.00762275	-0.000878104
21	21	IHH	0.0076566	-0.00103098
21	22	IHH	0.00776051	-0.0011138
21	23	IHH	0.0080144	-0.00104663
21	24	IHH	0.00856206	-0.000685689
21	25	IHH	0.00938325	-5.12257e-05
21	26	IHH	0.0107963	0.00117506
21	27	IHH	0.0135698	0.00376189
21	28	IHH	0.0184745	0.00847989
21	29	IHH	0.0276354	0.017454
21	30	IHH	0.0441013	0.0337332
21	31	IHH	0.0702075	0.0596527
21	32	IHH	0.106955	0.0962135
21	33	IHH	0.150379	0.139451
21	34	IHH	0.192724	0.181609
21	35	IHH	0.228044	0.216743
21	36	IHH	0.254788	0.2433
21	37	IHH	0.275358	0.263682
21	38	IHH	0.290288	0.278426
21	39	IHH	0.300998	0.28895
21	40	IHH	0.307793	0.295557
22	1	HAND2	-0.00611472	0.000704063
22	2	HAND2	-0.00601135	0.000645586
22	3	HAND2	-0.0059294	0.000565692
22	4	HAND2	-0.00598864	0.000344613
22	5	HAND2	-0.00596283	0.00020858
22	6	HAND2	-0.00573044	0.000279132
22	7	HAND2	-0.00563863	0.000209101
22	8	HAND2	-0.00570313	-1.72405e-05
22	9	HAND2	-0.00571753	-0.000193475
22	10	HAND2	-0.00562522	-0.000263008
22	11	HAND2	-0.00559698	-0.000396609
22	12	HAND2	-0.00548328	-0.000444752
22	13	HAND2	-0.00550904	-0.000632353
22	14	HAND2	-0.00549691	-0.000782064
22	15	HAND2	-0.00527016	-0.000717154
22	16	HAND2	-0.00501917	-0.000628004
22	17	HAND2	-0.00447543	-0.000246112
22	18	HAND2	-0.0036189	0.000448576
22	19	HAND2	-0.00164056	0.00226508
22	20	HAND2	0.00211876	0.00586255
22	21	HAND2	0.00922198	0.0128039
22	22	HAND2	0.022682	0.0261021
22	23	HAND2	0.0458423	0.0491005
22	24	HAND2	0.0822147	0.0853112
22	25	HAND2	0.131607	0.134542
22	26	HAND2	0.18621	0.188983
22	27	HAND2	0.234979	0.23759
22	28	HAND2	0.272264	0.274713
22	29	HAND2	0.298949	0.301236
22	30	HAND2	0.31887	0.320995
22	31	HAND2	0.33464	0.336603
22	32	HAND2	0.345868	0.347669
22	33	HAND2	0.354322	0.355962
22	34	HAND2	0.361037	0.362515
22	35	HAND2	0.367028	0.368344
22	36	HAND2	0.372076	0.37323
22	37	HAND2	0.3757	0.376692
22	38	HAND2	0.378958	0.379789
22	39	HAND2	0.381227	0.381896
22	40	HAND2	0.382404	0.382911
23	1	HAND2	-0.00927203	0.000702709
23	2	HAND2	-0.00919663	0.000615949
23	3	HAND2	-0.00892562	0.000724784
23	4	HAND2	-0.00895042	0.000537823
23	5	HAND2	-0.00899758	0.000328494
23	6	HAND2	-0.00900428	0.000159623
23	7	HAND2	-0.00896576	3.59839e-05
23	8	HAND2	-0.00901074	-0.00017117
23	9	HAND2	-0.00896215	-0.000284739
23	10	HAND2	-0.00869296	-0.000177723
23	11	HAND2	-0.00867369	-0.00032062
23	12	HAND2	-0.00883468	-0.000643775
23	13	HAND2	-0.00885987	-0.000831129
23	14	HAND2	-0.00867734	-0.000810774
23	15	HAND2	-0.00833992	-0.000635512
23	16	HAND2	-0.00809402	-0.000551783
23	17	HAND2	-0.00772643	-0.000346356
23	18	HAND2	-0.00665571	0.000562197
23	19	HAND2	-0.00463106	0.00242468
23	20	HAND2	-0.000474638	0.00641893
23	21	HAND2	0.00692945	0.0136609
23	22	HAND2	0.0211159	0.0276852
23	23	HAND2	0.0452576	0.0516647
23	24	HAND2	0.0826834	0.0889283
23	25	HAND2	0.13194	0.138023
23	26	HAND2	0.185428	0.191349
23	27	HAND2	0.23324	0.238998
23	28	HAND2	0.268012	0.273608
23	29	HAND2	0.293199	0.298634
23	30	HAND2	0.312697	0.317969
23	31	HAND2	0.327539	0.332649
23	32	HAND2	0.338083	0.343031
23	33	HAND2	0.346342	0.351128
23	34	HAND2	0.353125	0.357748
23	35	HAND2	0.358321	0.362783
23	36	HAND2	0.362395	0.366694
23	37	HAND2	0.36582	0.369957
23	38	HAND2	0.369314	0.373288
23	39	HAND2	0.371842	0.375654
23	40	HAND2	0.37317	0.37682
24	1	HAND2	-0.0103332	0.000706984
24	2	HAND2	-0.0103739	0.000516842
24	3	HAND2	-0.0103354	0.000405894
24	4	HAND2	-0.0101483	0.000443547
24	5	HAND2	-0.0101609	0.00028148
24	6	HAND2	-0.0101329	0.000160102
24	7	HAND2	-0.00993928	0.000204257
24	8	HAND2	-0.00991172	8.23767e-05
24	9	HAND2	-0.00993455	-8.98839e-05
24	10	HAND2	-0.00994713	-0.000251907
24	11	HAND2	-0.00991922	-0.000373432
24	12	HAND2	-0.0097697	-0.000373342
24	13	HAND2	-0.00994164	-0.000694722
24	14	HAND2	-0.00997469	-0.000877202
24	15	HAND2	-0.00975796	-0.000809908
24	16	HAND2	-0.00943999	-0.000641368
24	17	HAND2	-0.00893142	-0.000282236
24	18	HAND2	-0.00797714	0.000522606
24	19	HAND2	-0.00605658	0.00229374
24	20	HAND2	-0.00233917	0.00586171
24	21	HAND2	0.00476551	0.012817
24	22	HAND2	0.017807	0.025709
24	23	HAND2	0.0406191	0.0483717
24	24	HAND2	0.0754933	0.0830964
24	25	HAND2	0.121662	0.129116
24	26	HAND2	0.170544	0.177848
24	27	HAND2	0.213703	0.220858
24	28	HAND2	0.246205	0.25321
24	29	HAND2	0.26997	0.276826
24	30	HAND2	0.287781	0.294487
24	31	HAND2	0.30105	0.307607
24	32	HAND2	0.311182	0.31759
24	33	HAND2	0.318991	0.325249
24	34	HAND2	0.325595	0.331704
24	35	HAND2	0.330802	0.336761
24	36	HAND2	0.334536	0.340346
24	37	HAND2	0.337905	0.343565
24	38	HAND2	0.340412	0.345923
24	39	HAND2	0.343074	0.348436
24	40	HAND2	0.344668	0.34988
25	1	GAPDH	0.00617769	0.000783265
25	2	GAPDH	0.00684358	0.000525021
25	3	GAPDH	0.00815672	0.000914021
25	4	GAPDH	0.00898917	0.000822337
25	5	GAPDH	0.00943851	0.000347547
25	6	GAPDH	0.00994057	-7.45343e-05
25	7	GAPDH	0.0103918	-0.000547452
25	8	GAPDH	0.0109371	-0.000926318
25	9	GAPDH	0.0115688	-0.00121874
25	10	GAPDH	0.0123627	-0.00134899
25	11	GAPDH	0.0135608	-0.00107494
25	12	GAPDH	0.0157481	0.000188214
25	13	GAPDH	0.0194029	0.00291885
25	14	GAPDH	0.02575	0.00834183
25	15	GAPDH	0.0369434	0.0186111
25	16	GAPDH	0.0554914	0.0362349
25	17	GAPDH	0.0847619	0.0645813
25	18	GAPDH	0.126638	0.105533
25	19	GAPDH	0.178191	0.156162
25	20	GAPDH	0.232592	0.209639
25	21	GAPDH	0.281699	0.257822
25	22	GAPDH	0.32091	0.296109
25	23	GAPDH	0.350776	0.325051
25	24	GAPDH	0.373247	0.346598
25	25	GAPDH	0.389603	0.362029
25	26	GAPDH	0.401974	0.373476
25	27	GAPDH	0.412052	0.38263
25	28	GAPDH	0.420209	0.389863
25	29	GAPDH	0.426716	0.395446
25	30	GAPDH	0.43169	0.399496
25	31	GAPDH	0.435513	0.402395
25	32	GAPDH	0.438839	0.404797
25	33	GAPDH	0.442404	0.407437
25	34	GAPDH	0.444801	0.40891
25	35	GAPDH	0.446702	0.409887
25	36	GAPDH	0.448906	0.411167
25	37	GAPDH	0.450741	0.412077
25	38	GAPDH	0.451895	0.412307
25	39	GAPDH	0.45257	0.412058
25	40	GAPDH	0.453491	0.412055
26	1	GAPDH	0.00422311	0.000602005
26	2	GAPDH	0.00478548	0.00039229
26	3	GAPDH	0.00574121	0.000575936
26	4	GAPDH	0.00652302	0.000585671
26	5	GAPDH	0.00701544	0.000306014
26	6	GAPDH	0.00717265	-0.000308861
26	7	GAPDH	0.00769387	-0.000559718
26	8	GAPDH	0.00828961	-0.000736055
26	9	GAPDH	0.00880291	-0.00099484
26	10	GAPDH	0.00986017	-0.000709658
26	11	GAPDH	0.0113308	-1.10752e-05
26	12	GAPDH	0.0139666	0.00185259
26	13	GAPDH	0.0187355	0.00584947
26	14	GAPDH	0.0272663	0.0136081
26	15	GAPDH	0.0418043	0.0273741
26	16	GAPDH	0.065791	0.0505887
26	17	GAPDH	0.102241	0.0862668
26	18	GAPDH	0.150872	0.134126
26	19	GAPDH	0.205975	0.188456
26	20	GAPDH	0.259546	0.241255
26	21	GAPDH	0.304202	0.285139
26	22	GAPDH	0.338272	0.318437
26	23	GAPDH	0.363818	0.343211
26	24	GAPDH	0.382991	0.361612
26	25	GAPDH	0.397625	0.375474
26	26	GAPDH	0.408754	0.385831
26	27	GAPDH	0.41759	0.393895
26	28	GAPDH	0.424312	0.399844
26	29	GAPDH	0.429383	0.404144
26	30	GAPDH	0.434118	0.408106
26	31	GAPDH	0.438049	0.411265
26	32	GAPDH	0.441101	0.413546
26	33	GAPDH	0.443719	0.415391
26	34	GAPDH	0.445927	0.416827
26	35	GAPDH	0.447653	0.417781
26	36	GAPDH	0.449224	0.41858
26	37	GAPDH	0.450949	0.419533
26	38	GAPDH	0.452089	0.419901
26	39	GAPDH	0.453036	0.420076
26	40	GAPDH	0.453668	0.419936
27	1	GAPDH	0.00650973	-0.000418319
27	2	GAPDH	0.00753863	-0.000310174
27	3	GAPDH	0.00915789	0.000388328
27	4	GAPDH	0.0101376	0.000447313
27	5	GAPDH	0.0109446	0.000333555
27	6	GAPDH	0.0114583	-7.3504e-05
27	7	GAPDH	0.0120823	-0.000370333
27	8	GAPDH	0.0127004	-0.000672936
27	9	GAPDH	0.0133251	-0.000969002
27	10	GAPDH	0.0144769	-0.000737928
27	11	GAPDH	0.0160946	-4.10457e-05
27	12	GAPDH	0.0187519	0.00169555
27	13	GAPDH	0.0235032	0.00552611
27	14	GAPDH	0.0314254	0.0125276
27	15	GAPDH	0.04491	0.0250913
27	16	GAPDH	0.0671326	0.0463932
27	17	GAPDH	0.100282	0.0786218
27	18	GAPDH	0.145461	0.122881
27	19	GAPDH	0.198069	0.174568
27	20	GAPDH	0.250731	0.226308
27	21	GAPDH	0.296256	0.270912
27	22	GAPDH	0.331912	0.305648
27	23	GAPDH	0.359044	0.331859
27	24	GAPDH	0.379474	0.351369
27	25	GAPDH	0.394918	0.365892
27	26	GAPDH	0.406643	0.376696
27	27	GAPDH	0.415763	0.384895
27	28	GAPDH	0.422858	0.39107
27	29	GAPDH	0.428835	0.396126
27	30	GAPDH	0.433811	0.400181
27	31	GAPDH	0.437489	0.402939
27	32	GAPDH	0.440842	0.405371
27	33	GAPDH	0.444188	0.407795
27	34	GAPDH	0.44637	0.409057
27	35	GAPDH	0.448296	0.410062
27	36	GAPDH	0.450096	0.410941
27	37	GAPDH	0.451073	0.410998
27	38	GAPDH	0.452327	0.411331
27	39	GAPDH	0.453526	0.41161
27	40	GAPDH	0.454481	0.411644
28	1	GPR	0.00108436	-0.000616002
28	2	GPR	0.00164703	-0.000349533
28	3	GPR	0.00254617	0.000253412
28	4	GPR	0.00312663	0.000537671
28	5	GPR	0.00358991	0.000704747
28	6	GPR	0.0038264	0.000645036
28	7	GPR	0.00393909	0.000461521
28	8	GPR	0.00410466	0.000330895
28	9	GPR	0.00423896	0.000168996
28	10	GPR	0.00420262	-0.000163549
28	11	GPR	0.00416534	-0.000497025
28	12	GPR	0.00431104	-0.000647529
28	13	GPR	0.00447493	-0.000779844
28	14	GPR	0.00466035	-0.000890625
28	15	GPR	0.0047707	-0.00107647
28	16	GPR	0.00478109	-0.00136229
28	17	GPR	0.00505015	-0.00138943
28	18	GPR	0.00555126	-0.00118452
28	19	GPR	0.00647235	-0.000559626
28	20	GPR	0.00845495	0.00112677
28	21	GPR	0.0119462	0.00432185
28	22	GPR	0.0186671	0.0107465
28	23	GPR	0.0308906	0.0226738
28	24	GPR	0.0509508	0.0424379
28	25	GPR	0.0801563	0.0713471
28	26	GPR	0.11651	0.107405
28	27	GPR	0.15312	0.143719
28	28	GPR	0.183518	0.173821
28	29	GPR	0.206293	0.196299
28	30	GPR	0.222895	0.212604
28	31	GPR	0.234558	0.223971
28	32	GPR	0.242538	0.231655
28	33	GPR	0.248938	0.237759
28	34	GPR	0.253883	0.242408
28	35	GPR	0.257543	0.245772
28	36	GPR	0.26005	0.247982
28	37	GPR	0.261926	0.249563
28	38	GPR	0.263456	0.250796
28	39	GPR	0.264359	0.251403
28	40	GPR	0.26455	0.251298
29	1	GPR	0.00320169	-0.00108358
29	2	GPR	0.00390314	-0.000739923
29	3	GPR	0.00480991	-0.000190938
29	4	GPR	0.00547814	0.000119496
29	5	GPR	0.00601695	0.000300512
29	6	GPR	0.00653795	0.000463718
29	7	GPR	0.00682561	0.000393586
29	8	GPR	0.00716397	0.000374161
29	9	GPR	0.00735484	0.000207238
29	10	GPR	0.00745843	-4.69719e-05
29	11	GPR	0.00760463	-0.000258559
29	12	GPR	0.00772598	-0.000495009
29	13	GPR	0.0081436	-0.000435181
29	14	GPR	0.00846216	-0.000474405
29	15	GPR	0.00864796	-0.000646401
29	16	GPR	0.00889903	-0.000753119
29	17	GPR	0.00931868	-0.000691262
29	18	GPR	0.0098926	-0.000475142
29	19	GPR	0.0110917	0.000366191
29	20	GPR	0.0133254	0.00224209
29	21	GPR	0.0175915	0.00615034
29	22	GPR	0.0255046	0.0137057
29	23	GPR	0.0397222	0.0275655
29	24	GPR	0.0637997	0.0512852
29	25	GPR	0.0997367	0.0868644
29	26	GPR	0.14443	0.1312
29	27	GPR	0.190547	0.176959
29	28	GPR	0.230094	0.216148
29	29	GPR	0.260336	0.246032
29	30	GPR	0.28205	0.267389
29	31	GPR	0.297347	0.282327
29	32	GPR	0.308901	0.293524
29	33	GPR	0.317924	0.302189
29	34	GPR	0.324616	0.308523
29	35	GPR	0.329545	0.313095
29	36	GPR	0.333168	0.31636
29	37	GPR	0.33605	0.318884
29	38	GPR	0.337931	0.320407
29	39	GPR	0.339241	0.32136
29	40	GPR	0.340358	0.322118
30	1	GPR	0.00123291	-0.00156785
30	2	GPR	0.00210846	-0.00113192
30	3	GPR	0.00349991	-0.000180087
30	4	GPR	0.00444423	0.000324622
30	5	GPR	0.00496702	0.000407794
30	6	GPR	0.00545752	0.000458682
30	7	GPR	0.00582668	0.000388226
30	8	GPR	0.00616784	0.000289766
30	9	GPR	0.00647036	0.000152672
30	10	GPR	0.0067891	3.18011e-05
30	11	GPR	0.00697711	-0.000219803
30	12	GPR	0.00724049	-0.000396043
30	13	GPR	0.00753334	-0.000542806
30	14	GPR	0.00785965	-0.00065611
30	15	GPR	0.00808492	-0.000870458
30	16	GPR	0.00832208	-0.00107292
30	17	GPR	0.00882598	-0.00100863
30	18	GPR	0.00968766	-0.000586563
30	19	GPR	0.0112472	0.000533407
30	20	GPR	0.0140999	0.00294645
30	21	GPR	0.0193726	0.00777952
30	22	GPR	0.0290139	0.0169812
30	23	GPR	0.0461599	0.0336876
30	24	GPR	0.074127	0.0612151
30	25	GPR	0.112683	0.0993318
30	26	GPR	0.157757	0.143966
30	27	GPR	0.200734	0.186503
30	28	GPR	0.235525	0.220854
30	29	GPR	0.261452	0.246342
30	30	GPR	0.280487	0.264937
30	31	GPR	0.294223	0.278234
30	32	GPR	0.304536	0.288108
30	33	GPR	0.312369	0.295501
30	34	GPR	0.318368	0.30106
30	35	GPR	0.322824	0.305077
30	36	GPR	0.326179	0.307992
30	37	GPR	0.329175	0.310548
30	38	GPR	0.331096	0.31203
30	39	GPR	0.332466	0.31296
30	40	GPR	0.33313	0.313184
31	1	IHH	0.0115116	-0.00254878
31	2	IHH	0.012337	-0.00201263
31	3	IHH	0.0136626	-0.000976292
31	4	IHH	0.0144895	-0.000438545
31	5	IHH	0.0152435	2.62219e-05
31	6	IHH	0.0157858	0.000279238
31	7	IHH	0.016323	0.000527265
31	8	IHH	0.0166949	0.000609948
31	9	IHH	0.0168838	0.00050957
31	10	IHH	0.0169389	0.000275449
31	11	IHH	0.0173959	0.000443237
31	12	IHH	0.0176889	0.000447076
31	13	IHH	0.0178825	0.000351424
31	14	IHH	0.018187	0.000366692
31	15	IHH	0.018341	0.000231474
31	16	IHH	0.0182943	-0.00010442
31	17	IHH	0.0183887	-0.000299312
31	18	IHH	0.0185393	-0.000437893
31	19	IHH	0.0186427	-0.000623769
31	20	IHH	0.0187563	-0.000799351
31	21	IHH	0.0190136	-0.000831251
31	22	IHH	0.0190432	-0.00109093
31	23	IHH	0.0193864	-0.00103693
31	24	IHH	0.0199917	-0.00072083
31	25	IHH	0.0206982	-0.00030356
31	26	IHH	0.0221438	0.000852772
31	27	IHH	0.0243229	0.00274272
31	28	IHH	0.0287975	0.00692805
31	29	IHH	0.0372582	0.0150995
31	30	IHH	0.0521434	0.0296955
31	31	IHH	0.075649	0.0529118
31	32	IHH	0.108843	0.085817
31	33	IHH	0.149242	0.125927
31	34	IHH	0.190097	0.166493
31	35	IHH	0.225425	0.201531
31	36	IHH	0.253328	0.229144
31	37	IHH	0.27456	0.250088
31	38	IHH	0.290565	0.265803
31	39	IHH	0.302493	0.277442
31	40	IHH	0.310084	0.284744
32	1	IHH	0.00813142	-0.000959797
32	2	IHH	0.00882304	-0.000490135
32	3	IHH	0.00960036	6.52165e-05
32	4	IHH	0.00997371	0.000216609
32	5	IHH	0.0103352	0.0003561
32	6	IHH	0.0106439	0.000442858
32	7	IHH	0.0108294	0.000406434
32	8	IHH	0.0109053	0.000260381
32	9	IHH	0.0109521	8.52016e-05
32	10	IHH	0.0111663	7.7381e-05
32	11	IHH	0.0114194	0.000108563
32	12	IHH	0.0115445	1.17485e-05
32	13	IHH	0.0116707	-8.40131e-05
32	14	IHH	0.0118537	-0.000123005
32	15	IHH	0.0120397	-0.000159007
32	16	IHH	0.0121581	-0.000262561
32	17	IHH	0.0122609	-0.00038167
32	18	IHH	0.0122543	-0.00061024
32	19	IHH	0.012433	-0.000653515
32	20	IHH	0.0126343	-0.000674177
32	21	IHH	0.0126459	-0.000884565
32	22	IHH	0.0127951	-0.000957325
32	23	IHH	0.0129811	-0.000993251
32	24	IHH	0.0135819	-0.000614415
32	25	IHH	0.0144557	3.73743e-05
32	26	IHH	0.0157838	0.00114357
32	27	IHH	0.0180485	0.00318631
32	28	IHH	0.0225721	0.00748789
32	29	IHH	0.030817	0.0155108
32	30	IHH	0.0454773	0.0299492
32	31	IHH	0.0692694	0.0535194
32	32	IHH	0.10372	0.0877478
32	33	IHH	0.145911	0.129717
32	34	IHH	0.189381	0.172965
32	35	IHH	0.226859	0.210221
32	36	IHH	0.256385	0.239525
32	37	IHH	0.279014	0.261933
32	38	IHH	0.295861	0.278557
32	39	IHH	0.307758	0.290232
32	40	IHH	0.315014	0.297266
33	1	IHH	0.00355819	-0.00148018
33	2	IHH	0.0042252	-0.00102894
33	3	IHH	0.00510743	-0.000362493
33	4	IHH	0.00574781	6.21036e-05
33	5	IHH	0.00595201	5.05268e-05
33	6	IHH	0.00617633	5.90632e-05
33	7	IHH	0.00656619	0.000233145
33	8	IHH	0.00677437	0.000225549
33	9	IHH	0.00711481	0.000350212
33	10	IHH	0.00729843	0.000318055
33	11	IHH	0.00744341	0.000247259
33	12	IHH	0.00754788	0.00013595
33	13	IHH	0.00774909	0.000121374
33	14	IHH	0.00807643	0.000232935
33	15	IHH	0.00829605	0.000236777
33	16	IHH	0.00825015	-2.49022e-05
33	17	IHH	0.00818423	-0.000306602
33	18	IHH	0.00825744	-0.000449164
33	19	IHH	0.00836859	-0.000553794
33	20	IHH	0.00855087	-0.000587295
33	21	IHH	0.00862515	-0.00072879
33	22	IHH	0.00883109	-0.000738626
33	23	IHH	0.00893659	-0.000848909
33	24	IHH	0.00934336	-0.000657916
33	25	IHH	0.00994046	-0.000276593
33	26	IHH	0.0110415	0.000608616
33	27	IHH	0.0133021	0.00265352
33	28	IHH	0.017054	0.00618961
33	29	IHH	0.0242203	0.0131401
33	30	IHH	0.0370941	0.0257981
33	31	IHH	0.0580612	0.0465495
33	32	IHH	0.0891586	0.0774311
33	33	IHH	0.129206	0.117263
33	34	IHH	0.172277	0.160118
33	35	IHH	0.210522	0.198147
33	36	IHH	0.240983	0.228393
33	37	IHH	0.264078	0.251272
33	38	IHH	0.281521	0.268499
33	39	IHH	0.294535	0.281297
33	40	IHH	0.303201	0.289748
34	1	HAND2	-0.00313347	-0.00115262
34	2	HAND2	-0.00231416	-0.000925492
34	3	HAND2	-0.000881946	-8.54554e-05
34	4	HAND2	3.57971e-06	0.000207891
34	5	HAND2	0.000908023	0.000520155
34	6	HAND2	0.00151038	0.000530333
34	7	HAND2	0.00192347	0.00035124
34	8	HAND2	0.00237971	0.000215303
34	9	HAND2	0.00292898	0.000172399
34	10	HAND2	0.00319828	-0.000150479
34	11	HAND2	0.0033971	-0.000543842
34	12	HAND2	0.00388258	-0.000650542
34	13	HAND2	0.0041689	-0.0009564
34	14	HAND2	0.00462035	-0.00109713
34	15	HAND2	0.00514533	-0.00116432
34	16	HAND2	0.00631372	-0.000588121
34	17	HAND2	0.00792481	0.000430799
34	18	HAND2	0.0108944	0.00280818
34	19	HAND2	0.0166626	0.00798426
34	20	HAND2	0.0279176	0.018647
34	21	HAND2	0.0474892	0.0376265
34	22	HAND2	0.0788679	0.068413
34	23	HAND2	0.122598	0.11155
34	24	HAND2	0.174362	0.162723
34	25	HAND2	0.22297	0.210738
34	26	HAND2	0.2626	0.249777
34	27	HAND2	0.291881	0.278465
34	28	HAND2	0.313424	0.299416
34	29	HAND2	0.329777	0.315176
34	30	HAND2	0.342573	0.327381
34	31	HAND2	0.35316	0.337376
34	32	HAND2	0.360811	0.344435
34	33	HAND2	0.366257	0.349288
34	34	HAND2	0.371347	0.353786
34	35	HAND2	0.3757	0.357547
34	36	HAND2	0.379591	0.360845
34	37	HAND2	0.382553	0.363215
34	38	HAND2	0.385217	0.365287
34	39	HAND2	0.38711	0.366588
34	40	HAND2	0.388885	0.367771
35	1	HAND2	-0.00336496	-0.000564035
35	2	HAND2	-0.00266091	-0.000366864
35	3	HAND2	-0.0016565	0.000130673
35	4	HAND2	-0.000864468	0.000415823
35	5	HAND2	-0.000335003	0.00043841
35	6	HAND2	0.000145768	0.000412303
35	7	HAND2	0.000598325	0.000357982
35	8	HAND2	0.000816397	6.91767e-05
35	9	HAND2	0.00107817	-0.000175928
35	10	HAND2	0.00149445	-0.000266524
35	11	HAND2	0.00192084	-0.000347014
35	12	HAND2	0.00212314	-0.000651594
35	13	HAND2	0.00245387	-0.00082774
35	14	HAND2	0.0025972	-0.00119129
35	15	HAND2	0.00326781	-0.00102755
35	16	HAND2	0.00411713	-0.000685115
35	17	HAND2	0.00566193	0.000352811
35	18	HAND2	0.00881158	0.00299558
35	19	HAND2	0.0141188	0.00779591
35	20	HAND2	0.0239836	0.0171538
35	21	HAND2	0.0418612	0.0345245
35	22	HAND2	0.0707337	0.0628902
35	23	HAND2	0.111571	0.103221
35	24	HAND2	0.160618	0.151761
35	25	HAND2	0.208617	0.199253
35	26	HAND2	0.248436	0.238565
35	27	HAND2	0.279392	0.269014
35	28	HAND2	0.302408	0.291524
35	29	HAND2	0.320093	0.308701
35	30	HAND2	0.333696	0.321798
35	31	HAND2	0.344713	0.332308
35	32	HAND2	0.352995	0.340082
35	33	HAND2	0.359731	0.346312
35	34	HAND2	0.365404	0.351478
35	35	HAND2	0.370055	0.355622
35	36	HAND2	0.373934	0.358994
35	37	HAND2	0.377564	0.362117
35	38	HAND2	0.380031	0.364078
35	39	HAND2	0.381678	0.365218
35	40	HAND2	0.383525	0.366558
36	1	HAND2	-0.0114731	-0.000661709
36	2	HAND2	-0.0109481	-0.000545465
36	3	HAND2	-0.0100351	-4.10986e-05
36	4	HAND2	-0.0091741	0.000411164
36	5	HAND2	-0.00874387	0.000432693
36	6	HAND2	-0.00830088	0.000466984
36	7	HAND2	-0.00798158	0.00037758
36	8	HAND2	-0.00780076	0.000149697
36	9	HAND2	-0.00755661	-1.48637e-05
36	10	HAND2	-0.00722655	-9.35082e-05
36	11	HAND2	-0.00721309	-0.000488745
36	12	HAND2	-0.00714841	-0.000832776
36	13	HAND2	-0.00687297	-0.000966031
36	14	HAND2	-0.00645505	-0.000956817
36	15	HAND2	-0.00615447	-0.00106494
36	16	HAND2	-0.00533398	-0.000653153
36	17	HAND2	-0.00383284	0.000439283
36	18	HAND2	-0.00102889	0.00283453
36	19	HAND2	0.00452388	0.0079786
36	20	HAND2	0.0146324	0.0176784
36	21	HAND2	0.0323494	0.0349867
36	22	HAND2	0.060648	0.0628766
36	23	HAND2	0.100675	0.102495
36	24	HAND2	0.146862	0.148273
36	25	HAND2	0.191028	0.19203
36	26	HAND2	0.227137	0.22773
36	27	HAND2	0.254854	0.255039
36	28	HAND2	0.27546	0.275237
36	29	HAND2	0.291223	0.290591
36	30	HAND2	0.303605	0.302564
36	31	HAND2	0.313296	0.311847
36	32	HAND2	0.320864	0.319006
36	33	HAND2	0.326777	0.32451
36	34	HAND2	0.33165	0.328974
36	35	HAND2	0.335727	0.332642
36	36	HAND2	0.338899	0.335406
36	37	HAND2	0.342096	0.338194
36	38	HAND2	0.344663	0.340353
36	39	HAND2	0.346514	0.341795
36	40	HAND2	0.347955	0.342827
37	1	GAPDH	-0.00944015	0.00182072
37	2	GAPDH	-0.00913187	0.00157016
37	3	GAPDH	-0.00871986	0.00142333
37	4	GAPDH	-0.00847928	0.00110507
37	5	GAPDH	-0.00838037	0.000645142
37	6	GAPDH	-0.0082989	0.000167774
37	7	GAPDH	-0.00814183	-0.000233995
37	8	GAPDH	-0.00795561	-0.000606609
37	9	GAPDH	-0.00769708	-0.000906917
37	10	GAPDH	-0.00750409	-0.00127277
37	11	GAPDH	-0.00731268	-0.0016402
37	12	GAPDH	-0.00674327	-0.00162962
37	13	GAPDH	-0.00599267	-0.00143786
37	14	GAPDH	-0.00473156	-0.00073559
37	15	GAPDH	-0.00252753	0.000909608
37	16	GAPDH	0.00133434	0.00421263
37	17	GAPDH	0.00756725	0.00988671
37	18	GAPDH	0.017884	0.0196446
37	19	GAPDH	0.0342554	0.0354572
37	20	GAPDH	0.0592598	0.0599028
37	21	GAPDH	0.0941087	0.0941928
37	22	GAPDH	0.13572	0.135245
37	23	GAPDH	0.178064	0.177031
37	24	GAPDH	0.215719	0.214127
37	25	GAPDH	0.245747	0.243596
37	26	GAPDH	0.26866	0.26595
37	27	GAPDH	0.285829	0.28256
37	28	GAPDH	0.298747	0.294919
37	29	GAPDH	0.308415	0.304028
37	30	GAPDH	0.316166	0.311221
37	31	GAPDH	0.322502	0.316998
37	32	GAPDH	0.327141	0.321078
37	33	GAPDH	0.331062	0.32444
37	34	GAPDH	0.334388	0.327207
37	35	GAPDH	0.337287	0.329547
37	36	GAPDH	0.339961	0.331662
37	37	GAPDH	0.341575	0.332718
37	38	GAPDH	0.342833	0.333417
37	39	GAPDH	0.344437	0.334462
37	40	GAPDH	0.345362	0.334828
38	1	GAPDH	-0.0113318	0.000725697
38	2	GAPDH	-0.0109388	0.000588814
38	3	GAPDH	-0.0103509	0.000646901
38	4	GAPDH	-0.00978317	0.000684765
38	5	GAPDH	-0.00944287	0.000495212
38	6	GAPDH	-0.00937201	3.62196e-05
38	7	GAPDH	-0.00928889	-0.000410502
38	8	GAPDH	-0.00892432	-0.000575791
38	9	GAPDH	-0.0086346	-0.000815913
38	10	GAPDH	-0.00832365	-0.00103482
38	11	GAPDH	-0.0077669	-0.00100792
38	12	GAPDH	-0.006928	-0.000698867
38	13	GAPDH	-0.00544094	0.000258348
38	14	GAPDH	-0.00274707	0.00242236
38	15	GAPDH	0.00166213	0.00630171
38	16	GAPDH	0.00919553	0.0133053
38	17	GAPDH	0.0219514	0.0255313
38	18	GAPDH	0.0424275	0.0454775
38	19	GAPDH	0.0729501	0.0754703
38	20	GAPDH	0.113918	0.115909
38	21	GAPDH	0.160272	0.161732
38	22	GAPDH	0.204589	0.205519
38	23	GAPDH	0.240964	0.241365
38	24	GAPDH	0.268744	0.268615
38	25	GAPDH	0.289667	0.289008
38	26	GAPDH	0.305241	0.304052
38	27	GAPDH	0.316759	0.315041
38	28	GAPDH	0.325594	0.323346
38	29	GAPDH	0.332482	0.329704
38	30	GAPDH	0.337917	0.334609
38	31	GAPDH	0.342365	0.338527
38	32	GAPDH	0.346149	0.341781
38	33	GAPDH	0.348916	0.344018
38	34	GAPDH	0.351564	0.346137
38	35	GAPDH	0.353627	0.34767
38	36	GAPDH	0.355349	0.348862
38	37	GAPDH	0.357319	0.350302
38	38	GAPDH	0.358693	0.351146
38	39	GAPDH	0.359643	0.351566
38	40	GAPDH	0.360167	0.35156
39	1	GAPDH	-0.00261849	0.00131566
39	2	GAPDH	-0.00233172	0.00104138
39	3	GAPDH	-0.00177347	0.00103858
39	4	GAPDH	-0.00149452	0.000756478
39	5	GAPDH	-0.0013736	0.000316346
39	6	GAPDH	-0.000993475	0.000135423
39	7	GAPDH	-0.000883144	-0.000315295
39	8	GAPDH	-0.000882453	-0.000875653
39	9	GAPDH	-0.00065875	-0.001213
39	10	GAPDH	-0.000177789	-0.00129309
39	11	GAPDH	0.000523355	-0.00115299
39	12	GAPDH	0.00163371	-0.000603689
39	13	GAPDH	0.00324351	0.000445062
39	14	GAPDH	0.00612133	0.00276183
39	15	GAPDH	0.0113307	0.00741015
39	16	GAPDH	0.0200602	0.0155786
39	17	GAPDH	0.0346452	0.0296025
39	18	GAPDH	0.0581201	0.0525164
39	19	GAPDH	0.0923343	0.0861696
39	20	GAPDH	0.135934	0.129208
39	21	GAPDH	0.182475	0.175188
39	22	GAPDH	0.224275	0.216427
39	23	GAPDH	0.257757	0.249348
39	24	GAPDH	0.282799	0.273829
39	25	GAPDH	0.300693	0.291162
39	26	GAPDH	0.314223	0.304131
39	27	GAPDH	0.324748	0.314095
39	28	GAPDH	0.332638	0.321423
39	29	GAPDH	0.339058	0.327283
39	30	GAPDH	0.343994	0.331657
39	31	GAPDH	0.347839	0.334942
39	32	GAPDH	0.351113	0.337654
39	33	GAPDH	0.353662	0.339643
39	34	GAPDH	0.355605	0.341025
39	35	GAPDH	0.358075	0.342934
39	36	GAPDH	0.359499	0.343796
39	37	GAPDH	0.360455	0.344191
39	38	GAPDH	0.361431	0.344607
39	39	GAPDH	0.362359	0.344973
39	40	GAPDH	0.363392	0.345445
40	1	GPR	0.00785556	-3.56672e-05
40	2	GPR	0.00812099	7.01274e-05
40	3	GPR	0.00853718	0.00032668
40	4	GPR	0.0088243	0.000454155
40	5	GPR	0.0089541	0.000424313
40	6	GPR	0.00907708	0.000387657
40	7	GPR	0.00927029	0.000421233
40	8	GPR	0.00933077	0.000322073
40	9	GPR	0.0093241	0.000155759
40	10	GPR	0.0094268	9.88159e-05
40	11	GPR	0.00946298	-2.46401e-05
40	12	GPR	0.00943285	-0.00021441
40	13	GPR	0.00943483	-0.00037207
40	14	GPR	0.00943619	-0.000530353
40	15	GPR	0.00934937	-0.000776808
40	16	GPR	0.00928392	-0.0010019
40	17	GPR	0.00927179	-0.00117367
40	18	GPR	0.00934242	-0.00126268
40	19	GPR	0.00956069	-0.00120405
40	20	GPR	0.010065	-0.000859375
40	21	GPR	0.0108475	-0.000236534
40	22	GPR	0.0124159	0.00117226
40	23	GPR	0.0152968	0.00389355
40	24	GPR	0.0208588	0.00929587
40	25	GPR	0.0313279	0.0196053
40	26	GPR	0.0501254	0.0382432
40	27	GPR	0.08032	0.0682781
40	28	GPR	0.122778	0.110577
40	29	GPR	0.172057	0.159695
40	30	GPR	0.218957	0.206436
40	31	GPR	0.256174	0.243493
40	32	GPR	0.283216	0.270376
40	33	GPR	0.302447	0.289447
40	34	GPR	0.316666	0.303507
40	35	GPR	0.326922	0.313603
40	36	GPR	0.334032	0.320554
40	37	GPR	0.339084	0.325446
40	38	GPR	0.342822	0.329024
40	39	GPR	0.345626	0.331668
40	40	GPR	0.347119	0.333002
41	1	GPR	-0.012337	-3.74519e-05
41	2	GPR	-0.0120823	4.11306e-05
41	3	GPR	-0.0117116	0.000235796
41	4	GPR	-0.0113802	0.000391033
41	5	GPR	-0.0112045	0.000390653
41	6	GPR	-0.0111057	0.000313308
41	7	GPR	-0.0109263	0.000316668
41	8	GPR	-0.0108455	0.000221334
41	9	GPR	-0.0107457	0.000144988
41	10	GPR	-0.0106991	1.55542e-05
41	11	GPR	-0.0107145	-0.000176017
41	12	GPR	-0.0106808	-0.000318421
41	13	GPR	-0.0104082	-0.000221892
41	14	GPR	-0.0103201	-0.000309873
41	15	GPR	-0.0103604	-0.000526373
41	16	GPR	-0.010384	-0.000725999
41	17	GPR	-0.0103573	-0.000875402
41	18	GPR	-0.0103173	-0.00101152
41	19	GPR	-0.0100098	-0.000880197
41	20	GPR	-0.00961962	-0.000666076
41	21	GPR	-0.0088807	-0.000103263
41	22	GPR	-0.00777244	0.000828883
41	23	GPR	-0.0054684	0.00295682
41	24	GPR	-0.000878503	0.00737061
41	25	GPR	0.00726973	0.0153427
41	26	GPR	0.0216649	0.0295618
41	27	GPR	0.0456746	0.0533954
41	28	GPR	0.0803627	0.0879074
41	29	GPR	0.123361	0.130729
41	30	GPR	0.167665	0.174858
41	31	GPR	0.20654	0.213556
41	32	GPR	0.237066	0.243906
41	33	GPR	0.260365	0.267029
41	34	GPR	0.277862	0.28435
41	35	GPR	0.290968	0.29728
41	36	GPR	0.300581	0.306717
41	37	GPR	0.307689	0.313649
41	38	GPR	0.313282	0.319066
41	39	GPR	0.317012	0.32262
41	40	GPR	0.319543	0.324974
42	1	GPR	-0.00122009	0.000279714
42	2	GPR	-0.000780706	0.000666849
42	3	GPR	-0.000385802	0.00100951
42	4	GPR	-0.000397797	0.000945266
42	5	GPR	-0.000531889	0.000758927
42	6	GPR	-0.000754786	0.000483784
42	7	GPR	-0.00092466	0.000261665
42	8	GPR	-0.00103839	9.56899e-05
42	9	GPR	-0.00113733	-5.54974e-05
42	10	GPR	-0.00136319	-0.000333607
42	11	GPR	-0.00146994	-0.000492603
42	12	GPR	-0.00161775	-0.00069265
42	13	GPR	-0.00167593	-0.000803084
42	14	GPR	-0.00172659	-0.000905983
42	15	GPR	-0.00174267	-0.000974312
42	16	GPR	-0.00173396	-0.00101785
42	17	GPR	-0.00172177	-0.0010579
42	18	GPR	-0.00160527	-0.00099365
42	19	GPR	-0.00141612	-0.000856747
42	20	GPR	-0.0012697	-0.000762576
42	21	GPR	-0.000552147	-9.7266e-05
42	22	GPR	0.000913445	0.00131608
42	23	GPR	0.00382242	0.00417281
42	24	GPR	0.00956592	0.00986406
42	25	GPR	0.0199551	0.020201
42	26	GPR	0.038343	0.0385366
42	27	GPR	0.0684551	0.0685965
42	28	GPR	0.11053	0.110619
42	29	GPR	0.159438	0.159475
42	30	GPR	0.206228	0.206212
42	31	GPR	0.243822	0.243754
42	32	GPR	0.271502	0.271382
42	33	GPR	0.291835	0.291662
42	34	GPR	0.306697	0.306473
42	35	GPR	0.317625	0.317348
42	36	GPR	0.325148	0.324819
42	37	GPR	0.331086	0.330705
42	38	GPR	0.335332	0.334899
42	39	GPR	0.338181	0.337695
42	40	GPR	0.339126	0.338588
43	1	IHH	0.00249686	-0.000336808
43	2	IHH	0.00278567	-0.000166082
43	3	IHH	0.00343048	0.000360657
43	4	IHH	0.00365661	0.000468707
43	5	IHH	0.00374229	0.000436307
43	6	IHH	0.00379596	0.000371904
43	7	IHH	0.00380037	0.000258231
43	8	IHH	0.00388557	0.000225363
43	9	IHH	0.00401168	0.000233391
43	10	IHH	0.00403596	0.000139596
43	11	IHH	0.00418502	0.000170577
43	12	IHH	0.00425787	0.000125351
43	13	IHH	0.00420516	-4.54354e-05
43	14	IHH	0.00413444	-0.000234236
43	15	IHH	0.00404456	-0.000442193
43	16	IHH	0.00403082	-0.000574011
43	17	IHH	0.00419706	-0.000525844
43	18	IHH	0.0042146	-0.000626383
43	19	IHH	0.00426768	-0.000691378
43	20	IHH	0.00428275	-0.000794389
43	21	IHH	0.00434637	-0.000848842
43	22	IHH	0.00447243	-0.000840861
43	23	IHH	0.00452261	-0.000908763
43	24	IHH	0.00463102	-0.000918424
43	25	IHH	0.00515078	-0.000516739
43	26	IHH	0.00600207	0.000216468
43	27	IHH	0.0071836	0.00127992
43	28	IHH	0.00970278	0.00368103
43	29	IHH	0.0143333	0.00819345
43	30	IHH	0.0231081	0.0168502
43	31	IHH	0.0389184	0.0325424
43	32	IHH	0.0641288	0.0576348
43	33	IHH	0.0999753	0.0933631
43	34	IHH	0.142559	0.135829
43	35	IHH	0.184844	0.177996
43	36	IHH	0.220611	0.213644
43	37	IHH	0.248886	0.241801
43	38	IHH	0.270663	0.26346
43	39	IHH	0.286365	0.279044
43	40	IHH	0.29672	0.289281
44	1	IHH	0.0256186	0.00215778
44	2	IHH	0.0255117	0.00197761
44	3	IHH	0.0251822	0.0015749
44	4	IHH	0.0248662	0.00118571
44	5	IHH	0.0245091	0.000755363
44	6	IHH	0.0243716	0.000544574
44	7	IHH	0.0241865	0.000286282
44	8	IHH	0.0240337	6.02863e-05
44	9	IHH	0.0239623	-8.44197e-05
44	10	IHH	0.0238292	-0.000290664
44	11	IHH	0.0237045	-0.000488667
44	12	IHH	0.0237287	-0.000537654
44	13	IHH	0.0239443	-0.000395319
44	14	IHH	0.0239979	-0.000414909
44	15	IHH	0.023878	-0.000608023
44	16	IHH	0.0238123	-0.000746936
44	17	IHH	0.0237597	-0.00087285
44	18	IHH	0.023764	-0.000941746
44	19	IHH	0.0239086	-0.000870385
44	20	IHH	0.0239921	-0.000860136
44	21	IHH	0.0240505	-0.000874887
44	22	IHH	0.0240127	-0.000985989
44	23	IHH	0.0241019	-0.000969986
44	24	IHH	0.0245149	-0.000630251
44	25	IHH	0.024823	-0.0003953
44	26	IHH	0.0255971	0.000305574
44	27	IHH	0.0270345	0.00166966
44	28	IHH	0.0300238	0.00458577
44	29	IHH	0.035251	0.00973971
44	30	IHH	0.0449011	0.0193166
44	31	IHH	0.0623374	0.0366797
44	32	IHH	0.0897421	0.0640111
44	33	IHH	0.128163	0.102358
44	34	IHH	0.173635	0.147758
44	35	IHH	0.218224	0.192274
44	36	IHH	0.256237	0.230213
44	37	IHH	0.285216	0.259119
44	38	IHH	0.30662	0.280449
44	39	IHH	0.322098	0.295855
44	40	IHH	0.332364	0.306047
45	1	IHH	-0.00220983	-0.000777442
45	2	IHH	-0.00171289	-0.000474616
45	3	IHH	-0.000856505	0.000187656
45	4	IHH	-0.000474873	0.000375172
45	5	IHH	-0.000289327	0.000366602
45	6	IHH	-0.000231488	0.000230326
45	7	IHH	9.13615e-05	0.00035906
45	8	IHH	0.000320582	0.000394166
45	9	IHH	0.000421676	0.000301144
45	10	IHH	0.000598863	0.000284216
45	11	IHH	0.000607086	9.83229e-05
45	12	IHH	0.000680821	-2.20572e-05
45	13	IHH	0.000866111	-3.08827e-05
45	14	IHH	0.000945626	-0.000145483
45	15	IHH	0.00121086	-7.43618e-05
45	16	IHH	0.00117891	-0.00030043
45	17	IHH	0.001129	-0.000544459
45	18	IHH	0.00129915	-0.000568422
45	19	IHH	0.00147562	-0.000586068
45	20	IHH	0.00153911	-0.000716696
45	21	IHH	0.00156602	-0.000883899
45	22	IHH	0.00142434	-0.00121969
45	23	IHH	0.00145665	-0.00138149
45	24	IHH	0.00204599	-0.000986277
45	25	IHH	0.0025823	-0.000644083
45	26	IHH	0.00343313	1.26331e-05
45	27	IHH	0.00485862	0.00124401
45	28	IHH	0.00805973	0.004251
45	29	IHH	0.0139008	0.00989796
45	30	IHH	0.0246042	0.0204072
45	31	IHH	0.0432435	0.0388524
45	32	IHH	0.0716416	0.0670564
45	33	IHH	0.109537	0.104757
45	34	IHH	0.152253	0.147279
45	35	IHH	0.192594	0.187426
45	36	IHH	0.226974	0.221613
45	37	IHH	0.254109	0.248553
45	38	IHH	0.274625	0.268875
45	39	IHH	0.290183	0.284239
45	40	IHH	0.300486	0.294348
46	1	HAND2	-0.00927351	-0.000388601
46	2	HAND2	-0.00870423	-0.000147757
46	3	HAND2	-0.00796355	0.000264491
46	4	HAND2	-0.00743044	0.000469157
46	5	HAND2	-0.0070713	0.000499867
46	6	HAND2	-0.00699473	0.000248
46	7	HAND2	-0.00669464	0.000219655
46	8	HAND2	-0.00631722	0.000268639
46	9	HAND2	-0.00626213	-4.70648e-06
46	10	HAND2	-0.00626065	-0.000331666
46	11	HAND2	-0.00596992	-0.000369371
46	12	HAND2	-0.00582516	-0.000553044
46	13	HAND2	-0.00582301	-0.000879326
46	14	HAND2	-0.00558731	-0.000972059
46	15	HAND2	-0.00524582	-0.000959007
46	16	HAND2	-0.00483503	-0.000876655
46	17	HAND2	-0.00422361	-0.00059367
46	18	HAND2	-0.00273582	0.000565684
46	19	HAND2	3.0942e-05	0.00300401
46	20	HAND2	0.00517073	0.00781537
46	21	HAND2	0.0148452	0.0171614
46	22	HAND2	0.0318079	0.0337957
46	23	HAND2	0.0603919	0.0620512
46	24	HAND2	0.102977	0.104308
46	25	HAND2	0.156034	0.157036
46	26	HAND2	0.209675	0.210349
46	27	HAND2	0.256041	0.256386
46	28	HAND2	0.29188	0.291897
46	29	HAND2	0.319025	0.318713
46	30	HAND2	0.339661	0.339022
46	31	HAND2	0.355852	0.354884
46	32	HAND2	0.367795	0.366498
46	33	HAND2	0.376627	0.375001
46	34	HAND2	0.384393	0.38244
46	35	HAND2	0.390398	0.388116
46	36	HAND2	0.395168	0.392558
46	37	HAND2	0.399811	0.396872
46	38	HAND2	0.403312	0.400045
46	39	HAND2	0.406067	0.402471
46	40	HAND2	0.407722	0.403798
47	1	HAND2	-0.0110134	4.24272e-06
47	2	HAND2	-0.0106764	3.57474e-07
47	3	HAND2	-0.00999936	0.000336494
47	4	HAND2	-0.00944505	0.000549937
47	5	HAND2	-0.0091635	0.000490625
47	6	HAND2	-0.00909533	0.00021792
47	7	HAND2	-0.00877908	0.000193307
47	8	HAND2	-0.0085225	0.000109016
47	9	HAND2	-0.00834449	-5.38448e-05
47	10	HAND2	-0.00813699	-0.000187209
47	11	HAND2	-0.00796415	-0.000355242
47	12	HAND2	-0.00783851	-0.00057047
47	13	HAND2	-0.00770277	-0.000775598
47	14	HAND2	-0.00761527	-0.00102897
47	15	HAND2	-0.00740312	-0.00115768
47	16	HAND2	-0.00694098	-0.00103641
47	17	HAND2	-0.00604917	-0.000485468
47	18	HAND2	-0.00450848	0.000714347
47	19	HAND2	-0.00184271	0.00303925
47	20	HAND2	0.00336399	0.00790508
47	21	HAND2	0.0132078	0.017408
47	22	HAND2	0.0308673	0.0347267
47	23	HAND2	0.0601712	0.0636897
47	24	HAND2	0.103078	0.106256
47	25	HAND2	0.155814	0.158651
47	26	HAND2	0.208708	0.211204
47	27	HAND2	0.252614	0.254769
47	28	HAND2	0.284756	0.28657
47	29	HAND2	0.308811	0.310284
47	30	HAND2	0.327139	0.328272
47	31	HAND2	0.341268	0.34206
47	32	HAND2	0.351459	0.351909
47	33	HAND2	0.359956	0.360065
47	34	HAND2	0.366851	0.36662
47	35	HAND2	0.372099	0.371527
47	36	HAND2	0.376103	0.375191
47	37	HAND2	0.379729	0.378475
47	38	HAND2	0.383185	0.381591
47	39	HAND2	0.385923	0.383987
47	40	HAND2	0.387563	0.385286
48	1	HAND2	-0.0272602	-5.69907e-05
48	2	HAND2	-0.0267816	0.000128242
48	3	HAND2	-0.0260828	0.000533726
48	4	HAND2	-0.0260025	0.000320632
48	5	HAND2	-0.0263709	-0.00034113
48	6	HAND2	-0.0252282	0.000508266
48	7	HAND2	-0.0248592	0.000583866
48	8	HAND2	-0.0248879	0.000261822
48	9	HAND2	-0.0247861	7.0315e-05
48	10	HAND2	-0.024767	-0.000203937
48	11	HAND2	-0.0246033	-0.000333664
48	12	HAND2	-0.0246247	-0.000648432
48	13	HAND2	-0.024656	-0.000973078
48	14	HAND2	-0.0243802	-0.000990592
48	15	HAND2	-0.0240089	-0.000912662
48	16	HAND2	-0.0234525	-0.000649606
48	17	HAND2	-0.0229028	-0.000393287
48	18	HAND2	-0.0217653	0.000450904
48	19	HAND2	-0.019206	0.00271685
48	20	HAND2	-0.014499	0.00713044
48	21	HAND2	-0.00540796	0.0159281
48	22	HAND2	0.0104412	0.031484
48	23	HAND2	0.0371515	0.0579009
48	24	HAND2	0.0759271	0.0963831
48	25	HAND2	0.123818	0.143981
48	26	HAND2	0.171627	0.191496
48	27	HAND2	0.211248	0.230824
48	28	HAND2	0.241225	0.260507
48	29	HAND2	0.263073	0.282062
48	30	HAND2	0.279713	0.298409
48	31	HAND2	0.292486	0.310889
48	32	HAND2	0.302229	0.320339
48	33	HAND2	0.309541	0.327357
48	34	HAND2	0.316325	0.333848
48	35	HAND2	0.321442	0.338671
48	36	HAND2	0.32533	0.342266
48	37	HAND2	0.328622	0.345264
48	38	HAND2	0.331545	0.347894
48	39	HAND2	0.334063	0.350119
48	40	HAND2	0.334935	0.350697
49	1	GAPDH	-0.0135985	0.00205028
49	2	GAPDH	-0.0136474	0.00162151
49	3	GAPDH	-0.013645	0.00124413
49	4	GAPDH	-0.0136047	0.000904626
49	5	GAPDH	-0.0135637	0.000565847
49	6	GAPDH	-0.0135593	0.000190453
49	7	GAPDH	-0.0135409	-0.000171018
49	8	GAPDH	-0.0136125	-0.000622365
49	9	GAPDH	-0.0135783	-0.000968032
49	10	GAPDH	-0.0133344	-0.00110385
49	11	GAPDH	-0.013127	-0.00127629
49	12	GAPDH	-0.0127314	-0.00126049
49	13	GAPDH	-0.0121943	-0.00110324
49	14	GAPDH	-0.0113203	-0.000608989
49	15	GAPDH	-0.00962099	0.000710483
49	16	GAPDH	-0.00645293	0.00349874
49	17	GAPDH	-0.00104651	0.00852535
49	18	GAPDH	0.00814496	0.017337
49	19	GAPDH	0.0234649	0.0322772
49	20	GAPDH	0.047505	0.0559375
49	21	GAPDH	0.0822474	0.0903
49	22	GAPDH	0.125505	0.133178
49	23	GAPDH	0.171231	0.178524
49	24	GAPDH	0.212162	0.219075
49	25	GAPDH	0.244736	0.25127
49	26	GAPDH	0.269238	0.275392
49	27	GAPDH	0.287609	0.293382
49	28	GAPDH	0.301332	0.306726
49	29	GAPDH	0.311718	0.316732
49	30	GAPDH	0.319687	0.324321
49	31	GAPDH	0.32609	0.330345
49	32	GAPDH	0.331071	0.334946
49	33	GAPDH	0.334814	0.338309
49	34	GAPDH	0.338313	0.341428
49	35	GAPDH	0.341154	0.343889
49	36	GAPDH	0.343073	0.345428
49	37	GAPDH	0.344955	0.346931
49	38	GAPDH	0.346771	0.348367
49	39	GAPDH	0.348236	0.349452
49	40	GAPDH	0.348909	0.349745
50	1	GAPDH	0.00643328	0.00252595
50	2	GAPDH	0.00610835	0.00202927
50	3	GAPDH	0.00563984	0.00138902
50	4	GAPDH	0.00521373	0.000791151
50	5	GAPDH	0.00507479	0.00048047
50	6	GAPDH	0.0049422	0.000176128
50	7	GAPDH	0.00466497	-0.000272849
[truncated: 1,873 more rows]

## Sheet: Multicomponent Data
Block Type	96-Well Block (0.2mL)
Calibration Background is expired	No
Calibration Background performed on	2016-09-13 12:19:56 PM CST
Calibration FAM is expired	No
Calibration FAM performed on	2016-09-13 12:56:28 PM CST
Calibration NED is expired	No
Calibration NED performed on	2016-09-13 12:49:13 PM CST
Calibration ROI is expired	No
Calibration ROI performed on	2016-09-13 12:13:12 PM CST
Calibration ROX is expired	No
Calibration ROX performed on	2016-09-13 12:41:56 PM CST
Calibration SYBR is expired	No
Calibration SYBR performed on	2016-09-13 12:34:38 PM CST
Calibration Uniformity is expired	No
Calibration Uniformity performed on	2016-09-13 12:27:15 PM CST
Calibration VIC is expired	No
Calibration VIC performed on	2016-09-13 13:03:46 PM CST
Chemistry	SYBR_GREEN
Experiment Barcode
Experiment Comments
Experiment File Name	D:\dATA\chengyali\2016-12-30 195141.eds
Experiment Name	2016-12-30 195141
Experiment Run End Time	2016-12-30 21:10:59 PM CST
Experiment Type	Comparative Cт (ΔΔCт)
Experiment User Name
Instrument Name	278882161
Instrument Serial Number	278882161
Instrument Type	ViiA 7
Passive Reference	ROX
Quantification Cycle Method	Ct
Signal Smoothing On	false
Stage/ Cycle where Analysis is performed	Stage 2, Step 2
Well	Well Position	Cycle	SYBR	ROX
1	A1	1	210356	5285775
2	A2	1	63296.9	4.82806e+06
3	A3	1	57004.3	5224884
4	A4	1	24061.5	7043416
5	A5	1	-159951	8633819
6	A6	1	182186	5762409
7	A7	1	45058.8	6042645
8	A8	1	25166.1	6034363
9	A9	1	22367.3	6188951
10	A10	1	-85159.7	5.72536e+06
11	A11	1	-48069.6	5493429
12	A12	1	5813.32	5.5339e+06
13	B1	1	21595.1	5.33388e+06
14	B2	1	14492.5	5.41978e+06
15	B3	1	-15791.6	5418854
16	B4	1	9528.39	7930031
17	B5	1	-22321.9	7.66053e+06
18	B6	1	-46329.8	7.56768e+06
19	B7	1	18181.3	6.79288e+06
20	B8	1	1096	7.30721e+06
21	B9	1	20455.3	6034316
22	B10	1	-38760.4	6.33887e+06
23	B11	1	-52278.1	5638261
24	B12	1	-57409.1	5.55582e+06
25	C1	1	35905.9	5.81218e+06
26	C2	1	24737.9	5857733
27	C3	1	37901.1	5822220
28	C4	1	8717.99	8.03976e+06
29	C5	1	25500.2	7.96462e+06
30	C6	1	9665.92	7.83994e+06
31	C7	1	80088.4	6.95717e+06
32	C8	1	57922	7123230
33	C9	1	22545.1	6336101
34	C10	1	-18924.7	6.03952e+06
35	C11	1	-19685.8	5850236
36	C12	1	-64782.6	5.64648e+06
37	D1	1	-66868.9	7083454
38	D2	1	-85145.7	7513884
39	D3	1	-19946.9	7.61771e+06
40	D4	1	62323.9	7933734
41	D5	1	-106461	8629411
42	D6	1	-9379.94	7687935
43	D7	1	18047	7.22785e+06
44	D8	1	162837	6356208
45	D9	1	-14318.7	6479531
46	D10	1	-57441.9	6.19419e+06
47	D11	1	-65762.7	5.97118e+06
48	D12	1	-164024	6016978
49	E1	1	-96095.8	7066656
50	E2	1	48911.7	7602916
51	E3	1	-59210.4	7.00066e+06
52	E4	1	-93618.3	7.18438e+06
53	E5	1	-68227.3	7.41833e+06
54	E6	1	-23861.5	7446722
55	E7	1	26904.7	5.6073e+06
56	E8	1	34602.9	4.86444e+06
57	E9	1	17144.3	5688716
58	E10	1	-25148.8	4509769
59	E11	1	-25585.1	4.73801e+06
60	E12	1	-49508.8	5139155
61	F1	1	-115376	7.56354e+06
62	F2	1	19359.2	7278457
63	F3	1	-66453.2	6651096
64	F4	1	-29788	6634659
65	F5	1	-436176	7.32951e+06
66	F6	1	-120333	7327644
67	F7	1	21870.4	5.4387e+06
68	F8	1	-1842.58	5.1719e+06
69	F9	1	58597.2	4705168
70	F10	1	-58786.6	4954901
71	F11	1	3634.1	4740319
72	F12	1	-103773	4.51637e+06
73	G1	1	-24062.6	6550724
74	G2	1	263058	6.19561e+06
75	G3	1	1840.51	7042516
76	G4	1	6027.22	6158501
77	G5	1	-54199.4	6.34427e+06
78	G6	1	-58823.3	6452377
79	G7	1	-27618.4	6414645
80	G8	1	115490	6.68212e+06
81	G9	1	-90565.1	6.35054e+06
82	G10	1	-78871.9	6.20676e+06
83	G11	1	-57845.4	6362768
84	G12	1	-124963	6180823
85	H1	1	158847	6489245
86	H2	1	-9893.12	6102652
87	H3	1	-4959.05	5882994
88	H4	1	-21664.1	6074607
89	H5	1	3928.5	6.48347e+06
90	H6	1	131653	6.17585e+06
91	H7	1	-62255	6.44563e+06
92	H8	1	-1123.04	6.18836e+06
93	H9	1	-40012.9	7252543
94	H10	1	-94463.5	7037365
95	H11	1	-67355.7	7369582
96	H12	1	-125415	5.88467e+06
1	A1	2	213552	5.30004e+06
2	A2	2	67226.3	4832502
3	A3	2	60471.3	5.23791e+06
4	A4	2	25575.3	7.04719e+06
5	A5	2	-160384	8645005
6	A6	2	191964	5.76788e+06
7	A7	2	48177.6	6045485
8	A8	2	28524	6.04436e+06
9	A9	2	25272.4	6.19152e+06
10	A10	2	-84929	5.73565e+06
11	A11	2	-48791.4	5.4972e+06
12	A12	2	5238.07	5534457
13	B1	2	24549.1	5.34783e+06
14	B2	2	18199.5	5423787
15	B3	2	-11984.4	5415915
16	B4	2	14606.6	7930387
17	B5	2	-20393.7	7.66085e+06
18	B6	2	-43745.1	7.57386e+06
19	B7	2	20699.8	6.80784e+06
20	B8	2	6020.21	7295306
21	B9	2	24399.8	6040737
22	B10	2	-38184.3	6352038
23	B11	2	-51871.2	5.64025e+06
24	B12	2	-57736.6	5.56558e+06
25	C1	2	39785.7	5.81358e+06
26	C2	2	28101.2	5872181
27	C3	2	43976.3	5833453
28	C4	2	13259.9	8050781
29	C5	2	31132	7.97614e+06
30	C6	2	16559.6	7.85389e+06
31	C7	2	85954.4	6967207
32	C8	2	63013.2	7141889
33	C9	2	26816.6	6.34682e+06
34	C10	2	-13996.1	6048039
35	C11	2	-15609.7	5.8663e+06
36	C12	2	-62036.7	5.66642e+06
37	D1	2	-64829.9	7.0993e+06
38	D2	2	-82289.2	7522681
39	D3	2	-17798.9	7633375
40	D4	2	64505.6	7.94307e+06
41	D5	2	-104502	8649122
42	D6	2	-6011.46	7700033
43	D7	2	20167.4	7239704
44	D8	2	162498	6.36955e+06
45	D9	2	-11121.7	6.49297e+06
46	D10	2	-54060.3	6210813
47	D11	2	-63929.4	5.98794e+06
48	D12	2	-161291	6022432
49	E1	2	-96601.5	7.07836e+06
50	E2	2	46534.3	7618136
51	E3	2	-57716.8	7012298
52	E4	2	-93002.3	7194867
53	E5	2	-68494.7	7.43544e+06
54	E6	2	-23858.4	7.46493e+06
55	E7	2	27773.8	5596058
56	E8	2	34241.6	4.87523e+06
57	E9	2	17258.4	5.70477e+06
58	E10	2	-24326.5	4.52446e+06
59	E11	2	-25162.3	4.74584e+06
60	E12	2	-48422.7	5.15214e+06
61	F1	2	-115241	7574585
62	F2	2	27275.5	7287551
63	F3	2	-66431.7	6.66273e+06
64	F4	2	-18912.3	6.65061e+06
65	F5	2	-436196	7.3387e+06
66	F6	2	-118846	7341170
67	F7	2	22387.8	5.45584e+06
68	F8	2	-1621.31	5182697
69	F9	2	59588.5	4.71571e+06
70	F10	2	-56510.3	4.96513e+06
71	F11	2	7037.78	4745649
72	F12	2	-99882.2	4525794
73	G1	2	-23419.9	6.54736e+06
74	G2	2	262132	6.19773e+06
75	G3	2	2465.58	7.05533e+06
76	G4	2	6926.86	6.17497e+06
77	G5	2	-53564.8	6.35466e+06
78	G6	2	-58294.1	6.46737e+06
79	G7	2	-24846	6376321
80	G8	2	117790	6696204
81	G9	2	-90201.9	6.36078e+06
82	G10	2	-78026.6	6.22044e+06
83	G11	2	-59119.8	6371177
84	G12	2	-124450	6.19326e+06
85	H1	2	162694	6.49899e+06
86	H2	2	-7755.21	6114290
87	H3	2	-5356.04	5.88308e+06
88	H4	2	-19211.1	6.08452e+06
89	H5	2	6211.13	6.50069e+06
90	H6	2	131138	6177947
91	H7	2	-61624	6463885
92	H8	2	-1754.05	6.19787e+06
93	H9	2	-38227.2	7.25498e+06
94	H10	2	-94045.9	7047697
95	H11	2	-67600.3	7378815
96	H12	2	-125842	5.88558e+06
1	A1	3	218717	5316894
2	A2	3	73057.8	4.84115e+06
3	A3	3	65589.3	5251928
4	A4	3	29753.3	7049974
5	A5	3	-162006	8654057
6	A6	3	204380	5.77399e+06
7	A7	3	52446.8	6.05373e+06
8	A8	3	32725.7	6.07118e+06
9	A9	3	29696.2	6199478
10	A10	3	-83540.2	5760572
11	A11	3	-49034.5	5.50521e+06
12	A12	3	2642.94	5.53497e+06
13	B1	3	29344.4	5.37699e+06
14	B2	3	23294.2	5429521
15	B3	3	-6196.53	5412926
16	B4	3	19520.7	7.93526e+06
17	B5	3	-16229.1	7659322
18	B6	3	-37328.7	7.58811e+06
19	B7	3	27371	6.83044e+06
20	B8	3	14622.4	7257996
21	B9	3	30566.9	6.05535e+06
22	B10	3	-37800.3	6.37506e+06
23	B11	3	-50353.9	5641497
24	B12	3	-57630	5575997
25	C1	3	47552.2	5.82983e+06
26	C2	3	33817.7	5.89035e+06
27	C3	3	53614.1	5854419
28	C4	3	20553.4	8.07225e+06
29	C5	3	38464.4	7996906
30	C6	3	27527.9	7865319
31	C7	3	95490.9	6.98924e+06
32	C8	3	68806.8	7167112
33	C9	3	32544.5	6371984
34	C10	3	-5354.98	6071779
35	C11	3	-9762.8	5.89364e+06
36	C12	3	-57139	5693934
37	D1	3	-62088	7.1203e+06
38	D2	3	-78069	7542258
39	D3	3	-13571	7652268
40	D4	3	67967.4	7.96134e+06
41	D5	3	-102065	8714875
42	D6	3	-2984.79	7.7366e+06
43	D7	3	24861	7247074
44	D8	3	161061	6395814
45	D9	3	-5577.18	6.51155e+06
46	D10	3	-49632.4	6.23245e+06
47	D11	3	-60119.3	6012311
48	D12	3	-156714	6008341
49	E1	3	-96829.7	7096338
50	E2	3	43076.5	7.6379e+06
51	E3	3	-54253.1	7.0377e+06
52	E4	3	-92347.4	7219002
53	E5	3	-69428	7.46845e+06
54	E6	3	-26762.5	7.49348e+06
55	E7	3	29305.6	5.44618e+06
56	E8	3	34316.9	4895154
57	E9	3	17459.2	5.73235e+06
58	E10	3	-22719.4	4.54168e+06
59	E11	3	-25378.3	4.7565e+06
60	E12	3	-47572.6	5170123
61	F1	3	-114478	7.58787e+06
62	F2	3	45954.7	7.30525e+06
63	F3	3	-66201.2	6.68309e+06
64	F4	3	5201.97	6681584
65	F5	3	-436750	7.35085e+06
66	F6	3	-116876	7363110
67	F7	3	22786.7	5.48894e+06
68	F8	3	-1252.21	5.19981e+06
69	F9	3	60885.2	4732287
70	F10	3	-52077.3	4.97966e+06
71	F11	3	14084.8	4.76005e+06
72	F12	3	-94584.2	4.5376e+06
73	G1	3	-21515	6536894
74	G2	3	256188	6198998
75	G3	3	4056.73	7070866
76	G4	3	6892.91	6.19353e+06
77	G5	3	-52355.9	6374349
78	G6	3	-56464	6491575
79	G7	3	-20087.6	6359030
80	G8	3	122858	6719078
81	G9	3	-89892.1	6389306
82	G10	3	-78997.3	6.23414e+06
83	G11	3	-61680.9	6383061
84	G12	3	-123728	6215593
85	H1	3	170080	6515803
86	H2	3	-5179.23	6.12763e+06
87	H3	3	-6521.86	5.88483e+06
88	H4	3	-15172.5	6.10134e+06
89	H5	3	11065.4	6532438
90	H6	3	127544	6.17999e+06
91	H7	3	-60915.2	6489199
92	H8	3	-3281.21	6221260
93	H9	3	-35876.5	7293296
94	H10	3	-89596	7071476
95	H11	3	-67319.5	7.38893e+06
96	H12	3	-126450	5899533
1	A1	4	223400	5322812
2	A2	4	77540.3	4849719
3	A3	4	69588.3	5.25549e+06
4	A4	4	31107.8	7.05025e+06
5	A5	4	-162798	8652652
6	A6	4	210128	5783272
7	A7	4	54440.6	6057251
8	A8	4	36227.2	6088751
9	A9	4	31998.4	6206201
10	A10	4	-82374.3	5.77359e+06
11	A11	4	-48602.7	5.51052e+06
12	A12	4	-62.826	5.53833e+06
13	B1	4	34233.7	5.42544e+06
14	B2	4	27118.7	5434517
15	B3	4	-2795.22	5.40708e+06
16	B4	4	22119.3	7933285
17	B5	4	-12215.2	7656191
18	B6	4	-33873	7.59572e+06
19	B7	4	30363	6.85395e+06
20	B8	4	19232.8	7175732
21	B9	4	34928.2	6065635
22	B10	4	-38276.7	6.39155e+06
23	B11	4	-50494.6	5.6416e+06
24	B12	4	-56638.5	5581093
25	C1	4	52484.5	5838634
26	C2	4	38453.3	5.89501e+06
27	C3	4	59431	5.86241e+06
28	C4	4	25248.4	8.07527e+06
29	C5	4	43858.5	8006098
30	C6	4	34959.1	7866178
31	C7	4	101516	7.00613e+06
32	C8	4	71722.9	7.19119e+06
33	C9	4	36721.2	6388730
34	C10	4	21.814	6093784
35	C11	4	-5113.12	5.91476e+06
36	C12	4	-52364.5	5.70786e+06
37	D1	4	-60432.7	7.12711e+06
38	D2	4	-73827.9	7546423
39	D3	4	-11450.7	7.66177e+06
40	D4	4	70317.6	7968635
41	D5	4	-99576.1	8749925
42	D6	4	-3085.76	7.75713e+06
43	D7	4	26504	7248247
44	D8	4	159505	6.41452e+06
45	D9	4	-3101.06	6530299
46	D10	4	-46410.1	6245941
47	D11	4	-56899.8	6024301
48	D12	4	-154219	5.93093e+06
49	E1	4	-96677.5	7106174
50	E2	4	39894.8	7651874
51	E3	4	-52034.8	7054744
52	E4	4	-92934.2	7233708
53	E5	4	-69967.4	7.49224e+06
54	E6	4	-27291.2	7.50871e+06
55	E7	4	30818.6	5411038
56	E8	4	35517.5	4906798
57	E9	4	18246.8	5.74312e+06
58	E10	4	-21908.7	4.55389e+06
59	E11	4	-25356.2	4762693
60	E12	4	-47361.4	5184757
61	F1	4	-113349	7588867
62	F2	4	62825.9	7309114
63	F3	4	-66017.5	6700430
64	F4	4	26332.3	6.69416e+06
65	F5	4	-438772	7362783
66	F6	4	-115694	7.38332e+06
67	F7	4	23582	5.50454e+06
68	F8	4	-1622.98	5210828
69	F9	4	61048.3	4745559
70	F10	4	-50161.3	4.99189e+06
71	F11	4	16663.8	4768505
72	F12	4	-93149.7	4.54678e+06
73	G1	4	-20916	6525888
74	G2	4	247526	6202005
75	G3	4	5330.66	7.08384e+06
76	G4	4	6500.58	6.20822e+06
77	G5	4	-50760.8	6379837
78	G6	4	-54343.4	6501313
79	G7	4	-18466.9	6367358
80	G8	4	125404	6.73311e+06
81	G9	4	-88794.2	6409792
82	G10	4	-78881.9	6246584
83	G11	4	-62318	6396674
84	G12	4	-123631	6238436
85	H1	4	178968	6521909
86	H2	4	-3474.42	6144830
87	H3	4	-7123.53	5.88855e+06
88	H4	4	-13718.5	6115346
89	H5	4	15230.6	6550100
90	H6	4	126041	6.18551e+06
91	H7	4	-58981.7	6510829
92	H8	4	-3918.33	6.23214e+06
93	H9	4	-34934.8	7.33132e+06
94	H10	4	-88209.5	7.0869e+06
95	H11	4	-65808.4	7401899
96	H12	4	-127566	5.91985e+06
1	A1	5	226587	5.3188e+06
2	A2	5	80673.5	4852643
3	A3	5	72352.9	5257517
4	A4	5	32801.8	7.04646e+06
5	A5	5	-163024	8641864
6	A6	5	214545	5788276
7	A7	5	56980.6	6059631
8	A8	5	37486.1	6.09933e+06
9	A9	5	33484.8	6211510
10	A10	5	-82360.8	5795407
11	A11	5	-48521.5	5514482
12	A12	5	-225.254	5543216
13	B1	5	35844	5.44917e+06
14	B2	5	30195.5	5.43632e+06
15	B3	5	-25.7781	5397300
16	B4	5	24383.4	7.92757e+06
17	B5	5	-10381.4	7.65468e+06
18	B6	5	-32311.1	7.59585e+06
19	B7	5	33460.2	6861774
20	B8	5	21260.7	6997028
21	B9	5	37536.7	6.06909e+06
22	B10	5	-38153.6	6398562
23	B11	5	-50780.6	5.64381e+06
24	B12	5	-56768.7	5.58696e+06
25	C1	5	55095.1	5837266
26	C2	5	41363.2	5896024
27	C3	5	64173.3	5.86345e+06
28	C4	5	28978.6	8072243
29	C5	5	48200	8010705
30	C6	5	39070.1	7.8659e+06
31	C7	5	106905	7.01312e+06
32	C8	5	74489.7	7.20741e+06
33	C9	5	38088.4	6399251
34	C10	5	5542.54	6103963
35	C11	5	-1985.41	5926557
36	C12	5	-49973.3	5.71524e+06
37	D1	5	-59721.3	7126334
38	D2	5	-71282.6	7.54883e+06
39	D3	5	-10528.4	7.66483e+06
40	D4	5	71366.7	7970290
41	D5	5	-98222.3	8766332
42	D6	5	-4127.26	7759631
43	D7	5	27088.8	7.23858e+06
44	D8	5	157571	6.42906e+06
45	D9	5	-1892.12	6.53972e+06
46	D10	5	-44247.1	6.25729e+06
47	D11	5	-55303	6.03514e+06
48	D12	5	-150604	5.71097e+06
49	E1	5	-96388.4	7.10636e+06
50	E2	5	38865.4	7658518
51	E3	5	-50437.1	7061575
52	E4	5	-92839.4	7236906
53	E5	5	-69661.6	7.50515e+06
54	E6	5	-26092	7.51168e+06
55	E7	5	31478.9	5421189
56	E8	5	35940.1	4.91233e+06
57	E9	5	18557.6	5.74531e+06
58	E10	5	-20724.3	4.56284e+06
59	E11	5	-24320.1	4769956
60	E12	5	-45976.1	5195592
61	F1	5	-112161	7586769
62	F2	5	81638.1	7309623
63	F3	5	-65365.4	6704922
64	F4	5	46820.7	6.69907e+06
65	F5	5	-438966	7375120
66	F6	5	-113528	7.39401e+06
67	F7	5	23974.8	5517316
68	F8	5	-1727.48	5217377
69	F9	5	61264.4	4753461
70	F10	5	-48825.6	4997724
71	F11	5	21117.9	4773509
72	F12	5	-91006.3	4.55124e+06
73	G1	5	-20731.4	6.51668e+06
74	G2	5	240468	6198752
75	G3	5	6349.34	7087291
76	G4	5	5842.58	6.21933e+06
77	G5	5	-50285.3	6388614
78	G6	5	-53544.8	6.50684e+06
79	G7	5	-17145	6.38157e+06
80	G8	5	127598	6.74362e+06
81	G9	5	-87444.9	6.42512e+06
82	G10	5	-76499.5	6.2493e+06
83	G11	5	-62119	6411789
84	G12	5	-123341	6250536
85	H1	5	188215	6.52543e+06
86	H2	5	-1716.6	6150701
87	H3	5	-7275.78	5890719
88	H4	5	-12433	6.11846e+06
89	H5	5	17536.7	6.56194e+06
90	H6	5	124215	6188030
91	H7	5	-58259.7	6.52317e+06
92	H8	5	-4424.47	6.24085e+06
93	H9	5	-32635	7303164
94	H10	5	-86544.9	7100975
95	H11	5	-65901.3	7406239
96	H12	5	-128221	5929724
1	A1	6	227614	5.3174e+06
2	A2	6	82577.6	4855688
3	A3	6	74326.8	5254546
4	A4	6	33357.2	7.04292e+06
5	A5	6	-162984	8634564
6	A6	6	219605	5.78972e+06
7	A7	6	58598.5	6068662
8	A8	6	39206.4	6.10726e+06
9	A9	6	33938.9	6.21203e+06
10	A10	6	-82649.5	5849245
11	A11	6	-48414.8	5.5157e+06
12	A12	6	1433.8	5.54561e+06
13	B1	6	36470.5	5.45633e+06
14	B2	6	32329.9	5438734
15	B3	6	2983.37	5390673
16	B4	6	27846.6	7924160
17	B5	6	-8838.16	7652840
18	B6	6	-30605.5	7595950
19	B7	6	36031.9	6865382
20	B8	6	25573.6	6941679
21	B9	6	39015.3	6076805
22	B10	6	-36717.6	6.40747e+06
23	B11	6	-51012.7	5.66539e+06
24	B12	6	-56668	5.59249e+06
25	C1	6	58015.5	5836233
26	C2	6	42320.2	5900226
27	C3	6	67181.3	5.8631e+06
28	C4	6	30879.7	8.07017e+06
29	C5	6	52409.2	8.01615e+06
30	C6	6	42904.9	7861601
31	C7	6	110697	7012454
32	C8	6	76793.9	7.21484e+06
33	C9	6	39604.1	6.41225e+06
34	C10	6	9236.11	6.11509e+06
35	C11	6	864.142	5928219
36	C12	6	-47494.1	5721580
37	D1	6	-59135.2	7125663
38	D2	6	-70747.3	7548779
39	D3	6	-7613.88	7.66389e+06
40	D4	6	72389	7.97492e+06
41	D5	6	-97415.8	8771665
42	D6	6	-5855.94	7758402
43	D7	6	27439.5	7228607
44	D8	6	156784	6.43307e+06
45	D9	6	-1515.25	6545669
46	D10	6	-43785.7	6259807
47	D11	6	-54918.5	6.03809e+06
48	D12	6	-142791	5.65998e+06
49	E1	6	-96299.5	7.10211e+06
50	E2	6	37853	7659137
51	E3	6	-49142.2	7065800
52	E4	6	-91584.1	7241072
53	E5	6	-68112.7	7.50628e+06
54	E6	6	-25589.3	7.50807e+06
55	E7	6	33467.4	5428097
56	E8	6	35954.5	4.91919e+06
57	E9	6	18449.5	5.75162e+06
58	E10	6	-19688.6	4565203
59	E11	6	-23081.8	4774764
60	E12	6	-44424.9	5.2035e+06
61	F1	6	-110497	7583472
62	F2	6	98291.3	7312623
63	F3	6	-64974.3	6.70465e+06
64	F4	6	65239.1	6706499
65	F5	6	-437580	7.37793e+06
66	F6	6	-111512	7402293
67	F7	6	25184.4	5523607
68	F8	6	-1515.86	5.22503e+06
69	F9	6	61613.1	4757758
70	F10	6	-47517.8	5006811
71	F11	6	25207.3	4.77529e+06
72	F12	6	-89200.8	4.55844e+06
73	G1	6	-19637.9	6.50903e+06
74	G2	6	234286	6.19509e+06
75	G3	6	7019.63	7092143
76	G4	6	5565.75	6.22312e+06
77	G5	6	-50153.6	6390826
78	G6	6	-53223.7	6.5079e+06
79	G7	6	-14474.3	6390977
80	G8	6	129744	6.74603e+06
81	G9	6	-86646.2	6437465
82	G10	6	-74912.4	6.25078e+06
83	G11	6	-61592.8	6418952
84	G12	6	-123228	6254217
85	H1	6	194908	6527853
86	H2	6	-656.532	6.15425e+06
87	H3	6	-7276.4	5.89681e+06
88	H4	6	-10830.6	6119709
89	H5	6	18182.6	6572358
90	H6	6	122197	6189029
91	H7	6	-56323.3	6.52861e+06
92	H8	6	-4495.56	6248718
93	H9	6	-25989.3	7.08636e+06
94	H10	6	-83075	7.10644e+06
95	H11	6	-65844.4	7.40608e+06
96	H12	6	-126228	5.93176e+06
1	A1	7	228834	5317515
2	A2	7	85646.9	4.85736e+06
3	A3	7	76696.6	5.25325e+06
4	A4	7	34224.7	7.0343e+06
5	A5	7	-162999	8627505
6	A6	7	223588	5.78875e+06
7	A7	7	59621.6	6069998
8	A8	7	40922	6114156
9	A9	7	35824.8	6210212
10	A10	7	-83114.9	5865117
11	A11	7	-48516.6	5518862
12	A12	7	-687.38	5544133
13	B1	7	39198	5.46123e+06
14	B2	7	34445.7	5.4318e+06
15	B3	7	6171.03	5.37976e+06
16	B4	7	31002	7.91898e+06
17	B5	7	-7842.43	7651315
18	B6	7	-29702.5	7.5992e+06
19	B7	7	38472.5	6869848
20	B8	7	28938.6	6918850
21	B9	7	39354.7	6.07721e+06
22	B10	7	-36138.9	6.40916e+06
23	B11	7	-51247.7	5.71594e+06
24	B12	7	-55587	5592662
25	C1	7	60653	5836633
26	C2	7	45394.7	5900115
27	C3	7	70847.5	5863765
28	C4	7	31775.1	8.0666e+06
29	C5	7	54726.8	8017868
30	C6	7	45783.4	7.85754e+06
31	C7	7	114423	7009924
32	C8	7	78210.8	7222064
33	C9	7	42120	6414683
34	C10	7	11769	6118653
35	C11	7	3547.5	5.92906e+06
36	C12	7	-45685.9	5.72392e+06
37	D1	7	-58031	7.12751e+06
38	D2	7	-70108.4	7547557
39	D3	7	-6768.63	7664249
40	D4	7	73934.9	7975465
41	D5	7	-95849.2	8772367
42	D6	7	-7173.02	7.75747e+06
43	D7	7	27428.3	7217281
44	D8	7	155757	6.43985e+06
45	D9	7	598.522	6.55114e+06
46	D10	7	-41886.9	6.25678e+06
47	D11	7	-53054.1	6043241
48	D12	7	-140911	5668361
49	E1	7	-96154	7100980
50	E2	7	35739	7661132
51	E3	7	-48005.7	7.06706e+06
52	E4	7	-92034.2	7.24273e+06
53	E5	7	-67952	7504883
54	E6	7	-25985.3	7.50756e+06
55	E7	7	33729.2	5.43367e+06
56	E8	7	35808.7	4923655
57	E9	7	18489.8	5756306
58	E10	7	-17872	4568033
59	E11	7	-22813.7	4.77859e+06
60	E12	7	-44404.6	5.20897e+06
61	F1	7	-109801	7577799
62	F2	7	114355	7.30985e+06
63	F3	7	-63764.9	6.70241e+06
64	F4	7	80608	6.70918e+06
65	F5	7	-436518	7.38172e+06
66	F6	7	-110781	7407317
67	F7	7	25633.2	5.52869e+06
68	F8	7	-1387.97	5229638
69	F9	7	61868.9	4763762
70	F10	7	-46984.1	5.01272e+06
71	F11	7	26412	4.77953e+06
72	F12	7	-86999.8	4564064
73	G1	7	-19288.2	6.50169e+06
74	G2	7	231301	6193511
75	G3	7	7036.4	7094859
76	G4	7	5535.71	6226864
77	G5	7	-49502.3	6392978
78	G6	7	-53141.5	6510206
79	G7	7	-13744.5	6395469
80	G8	7	131785	6.74778e+06
81	G9	7	-85616.4	6446441
82	G10	7	-74193.5	6244230
83	G11	7	-61545.6	6.42407e+06
84	G12	7	-122667	6252911
85	H1	7	202158	6526997
86	H2	7	659.096	6156024
87	H3	7	-7107.33	5899815
88	H4	7	-9244.97	6.12045e+06
89	H5	7	20390	6.57236e+06
90	H6	7	120849	6182822
91	H7	7	-54448.9	6.53396e+06
92	H8	7	-4461.99	6.24976e+06
93	H9	7	-8871.57	7.03154e+06
94	H10	7	-82600.7	7107679
95	H11	7	-64461.7	7.40602e+06
96	H12	7	-117699	5931817
1	A1	8	229904	5.31134e+06
2	A2	8	88286.2	4862665
3	A3	8	78667	5252710
4	A4	8	34388.8	7032572
5	A5	8	-162613	8621506
6	A6	8	226754	5788605
7	A7	8	61716.5	6.0663e+06
8	A8	8	41459.6	6.12285e+06
9	A9	8	36378.5	6.20761e+06
10	A10	8	-83264.9	5870501
11	A11	8	-48812.7	5.51903e+06
12	A12	8	-3768.68	5.54356e+06
13	B1	8	42709.4	5461991
14	B2	8	37012.5	5429715
15	B3	8	7945.92	5.37669e+06
16	B4	8	34813.6	7917613
17	B5	8	-6315.71	7.64926e+06
18	B6	8	-29706.3	7.5987e+06
19	B7	8	39763.3	6.87138e+06
20	B8	8	29389.4	6852460
21	B9	8	40062.3	6076132
22	B10	8	-36558.2	6.4102e+06
23	B11	8	-51626.5	5.72944e+06
24	B12	8	-55395.9	5588931
25	C1	8	63845.6	5837550
26	C2	8	48903.7	5899392
27	C3	8	74467.2	5863373
28	C4	8	33104.2	8.06503e+06
29	C5	8	57473	8.02251e+06
30	C6	8	48454.7	7856024
31	C7	8	117039	7.01043e+06
32	C8	8	78847	7.23013e+06
33	C9	8	43469.5	6416768
34	C10	8	14552.8	6115378
35	C11	8	4846.95	5937004
36	C12	8	-44666.2	5725881
37	D1	8	-56717.1	7129201
38	D2	8	-67333.2	7.5449e+06
39	D3	8	-6768.22	7.66978e+06
40	D4	8	74412.9	7974995
41	D5	8	-95192.9	8777188
42	D6	8	-8056.5	7758653
43	D7	8	28006.7	7.20787e+06
44	D8	8	154754	6.43905e+06
45	D9	8	2101.54	6.5554e+06
46	D10	8	-39523.3	6.25643e+06
47	D11	8	-51516.7	6.04479e+06
48	D12	8	-141142	5671089
49	E1	8	-96684.2	7102613
50	E2	8	35273.4	7.66495e+06
51	E3	8	-46273.4	7.06707e+06
52	E4	8	-92257.3	7.24259e+06
53	E5	8	-68105.3	7.50529e+06
54	E6	8	-26250.1	7.5134e+06
55	E7	8	33546.1	5.43786e+06
56	E8	8	35606.9	4926496
57	E9	8	19080	5.75658e+06
58	E10	8	-16898.4	4569505
59	E11	8	-22209.1	4779679
60	E12	8	-45718	5.2087e+06
61	F1	8	-109707	7572575
62	F2	8	129983	7306793
63	F3	8	-63568.6	6.6994e+06
64	F4	8	96204.7	6709992
65	F5	8	-435792	7384399
66	F6	8	-110528	7410879
67	F7	8	26896.4	5537085
68	F8	8	-712.137	5.23137e+06
69	F9	8	63317.3	4763309
70	F10	8	-45700.6	5.0134e+06
71	F11	8	27078.7	4.77654e+06
72	F12	8	-85094.4	4.56463e+06
73	G1	8	-18024	6.48826e+06
74	G2	8	227700	6192520
75	G3	8	7219.01	7102797
76	G4	8	5841.84	6227436
77	G5	8	-47939.6	6.39395e+06
78	G6	8	-52248.3	6510571
79	G7	8	-12347.6	6399173
80	G8	8	132285	6.74835e+06
81	G9	8	-84710.1	6.44851e+06
82	G10	8	-72658.6	6218109
83	G11	8	-62052.5	6425478
84	G12	8	-122457	6250520
85	H1	8	208077	6.52564e+06
86	H2	8	2590.97	6156342
87	H3	8	-5718.38	5.9052e+06
88	H4	8	-8552.24	6.12365e+06
89	H5	8	21366.1	6572031
90	H6	8	119163	6.18096e+06
91	H7	8	-53345.8	6535171
92	H8	8	-6819.77	6251746
93	H9	8	-2780.18	7.03315e+06
94	H10	8	-82960.1	7.11274e+06
95	H11	8	-62829.9	7405865
96	H12	8	-117316	5.9335e+06
1	A1	9	230824	5.30986e+06
2	A2	9	90996.6	4862959
3	A3	9	82586.1	5248653
4	A4	9	35267.2	7033951
5	A5	9	-162619	8620494
6	A6	9	229298	5.79166e+06
7	A7	9	62615.1	6063537
8	A8	9	42142.3	6.12566e+06
9	A9	9	36263	6205340
10	A10	9	-82893.1	5873068
11	A11	9	-48899	5518751
12	A12	9	-3754.32	5544183
13	B1	9	43509.5	5461768
14	B2	9	39799.8	5.43077e+06
15	B3	9	10511.9	5375472
16	B4	9	37289	7.91761e+06
17	B5	9	-4528.45	7.64359e+06
18	B6	9	-29122.3	7594489
19	B7	9	39965	6871680
20	B8	9	30566.2	6.67731e+06
21	B9	9	41841.9	6076891
22	B10	9	-36662.9	6.41237e+06
23	B11	9	-51410.8	5.73644e+06
24	B12	9	-55511.7	5.58774e+06
25	C1	9	67534.8	5.83769e+06
26	C2	9	51934.1	5.89966e+06
27	C3	9	78126.1	5.86308e+06
28	C4	9	34182.6	8063909
29	C5	9	59015.5	8024037
30	C6	9	50821.6	7.85452e+06
31	C7	9	118492	7.0181e+06
32	C8	9	79218.2	7.23314e+06
33	C9	9	45692.9	6.42222e+06
34	C10	9	17914.4	6116255
35	C11	9	6408	5.94341e+06
36	C12	9	-43268	5725848
37	D1	9	-54869.1	7128555
38	D2	9	-65143	7544420
39	D3	9	-5053.83	7.67184e+06
40	D4	9	74353.2	7.97431e+06
41	D5	9	-94355.1	8780708
42	D6	9	-8829.15	7763050
43	D7	9	28882.4	7.19958e+06
44	D8	9	154268	6437950
45	D9	9	2763.19	6552875
46	D10	9	-39203.9	6.26048e+06
47	D11	9	-50474	6.04878e+06
48	D12	9	-140653	5674700
49	E1	9	-96441.1	7.10257e+06
50	E2	9	35402.3	7.66548e+06
51	E3	9	-45840.2	7069170
52	E4	9	-91629.1	7.2435e+06
53	E5	9	-68169.4	7.51128e+06
54	E6	9	-26368.4	7519320
55	E7	9	33709.9	5440053
56	E8	9	35316	4.92874e+06
57	E9	9	18960.7	5.75758e+06
58	E10	9	-16514.2	4575274
59	E11	9	-21991.5	4781018
60	E12	9	-45669.7	5.20815e+06
61	F1	9	-109000	7.56617e+06
62	F2	9	146047	7305576
63	F3	9	-62866.1	6695509
64	F4	9	108753	6710603
65	F5	9	-435537	7.38636e+06
66	F6	9	-108838	7.41578e+06
67	F7	9	27225.1	5.54561e+06
68	F8	9	194.596	5231282
69	F9	9	64171.9	4.76387e+06
70	F10	9	-44370.9	5015834
71	F11	9	29516	4.7758e+06
72	F12	9	-85051.4	4.56487e+06
73	G1	9	-16107.9	6.48346e+06
74	G2	9	224920	6191483
75	G3	9	9505.94	7.10265e+06
76	G4	9	5945.24	6229015
77	G5	9	-48096.4	6.39916e+06
78	G6	9	-51676.4	6.51205e+06
79	G7	9	-10187.4	6400179
80	G8	9	134290	6.74718e+06
81	G9	9	-84281.7	6454865
82	G10	9	-65884.1	6210076
83	G11	9	-63398.5	6.42791e+06
84	G12	9	-121524	6.24539e+06
85	H1	9	216905	6.52357e+06
86	H2	9	5445.8	6160003
87	H3	9	-1523.86	5907924
88	H4	9	-7424.87	6.1212e+06
89	H5	9	23781.4	6577356
90	H6	9	118589	6181533
91	H7	9	-51467.2	6538836
92	H8	9	-7219.73	6.25853e+06
93	H9	9	-1882.29	7040520
94	H10	9	-83000	7.11372e+06
95	H11	9	-61717.7	7.40711e+06
96	H12	9	-119804	5.93382e+06
1	A1	10	233272	5.312e+06
2	A2	10	95814.5	4.86265e+06
3	A3	10	87535.7	5246883
4	A4	10	35727.4	7.0286e+06
5	A5	10	-163003	8622242
6	A6	10	231422	5794078
7	A7	10	62719.9	6063082
8	A8	10	42721.7	6.13038e+06
9	A9	10	37354.1	6.20113e+06
10	A10	10	-82342.3	5.87227e+06
11	A11	10	-48676.7	5518075
12	A12	10	-1147.15	5541356
13	B1	10	45292.3	5.45961e+06
14	B2	10	42614.2	5.43193e+06
15	B3	10	14026.9	5371641
16	B4	10	38875.9	7916785
17	B5	10	-3371.55	7641703
18	B6	10	-28504.9	7589077
19	B7	10	41569.4	6875197
20	B8	10	32702.6	6.63596e+06
21	B9	10	42160	6.0817e+06
22	B10	10	-36119	6.42091e+06
23	B11	10	-49891.7	5739323
24	B12	10	-55589.9	5.58853e+06
25	C1	10	72173.8	5.83805e+06
26	C2	10	58150.9	5.89756e+06
27	C3	10	84878.5	5863017
28	C4	10	33886.3	8063140
29	C5	10	59847.3	8.02412e+06
30	C6	10	53300.6	7850908
31	C7	10	118974	7.02371e+06
32	C8	10	80836.3	7.23933e+06
33	C9	10	46891.8	6424911
34	C10	10	19593.2	6126168
35	C11	10	8883.35	5944225
36	C12	10	-41384.2	5.72669e+06
37	D1	10	-53487.3	7.12775e+06
38	D2	10	-62818	7546933
39	D3	10	-1363.89	7.6714e+06
40	D4	10	75165.2	7973567
41	D5	10	-93956.3	8781736
42	D6	10	-10584.7	7.76462e+06
43	D7	10	29030.3	7192901
44	D8	10	153458	6439902
45	D9	10	3923.95	6552332
46	D10	10	-39173.8	6.25713e+06
47	D11	10	-49225.6	6.04961e+06
48	D12	10	-140586	5.67636e+06
49	E1	10	-94682.5	7.10065e+06
50	E2	10	35516.8	7.66648e+06
51	E3	10	-44731	7069788
52	E4	10	-90458.7	7.24194e+06
53	E5	10	-68559.3	7512682
54	E6	10	-26319.5	7518917
55	E7	10	35419.3	5.44027e+06
56	E8	10	35286.8	4.92992e+06
57	E9	10	18916.5	5.75941e+06
58	E10	10	-16443.6	4.57764e+06
59	E11	10	-22197.4	4.78298e+06
60	E12	10	-43120.4	5209579
61	F1	10	-108944	7.56026e+06
62	F2	10	166791	7.3028e+06
63	F3	10	-60179.6	6694341
64	F4	10	120003	6.71522e+06
65	F5	10	-435801	7395161
66	F6	10	-108335	7.41868e+06
67	F7	10	26087.7	5546988
68	F8	10	937.612	5.23071e+06
69	F9	10	64648.6	4771195
70	F10	10	-43324.3	5020566
71	F11	10	29996.2	4778811
72	F12	10	-85018.2	4567257
73	G1	10	-13229.2	6478448
74	G2	10	222766	6.18958e+06
75	G3	10	13698.5	7.10214e+06
76	G4	10	6380.88	6.22913e+06
77	G5	10	-48376.4	6.40364e+06
78	G6	10	-51092	6.51142e+06
79	G7	10	-8388.97	6.40288e+06
80	G8	10	136864	6.74627e+06
81	G9	10	-81613.4	6463033
82	G10	10	-63209.5	6208082
83	G11	10	-64303.2	6428224
84	G12	10	-120748	6243853
85	H1	10	225072	6.5221e+06
86	H2	10	9326.09	6164205
87	H3	10	944.882	5909241
88	H4	10	-7123.99	6120902
89	H5	10	23301.1	6.58333e+06
90	H6	10	118464	6.18198e+06
91	H7	10	-49962.6	6542067
92	H8	10	-6098.31	6.26225e+06
93	H9	10	-84.7773	7.04821e+06
94	H10	10	-81921.3	7112464
95	H11	10	-61085.3	7407484
96	H12	10	-121438	5933365
1	A1	11	235861	5308701
2	A2	11	103156	4864468
3	A3	11	94386.3	5246479
4	A4	11	35957.3	7026749
5	A5	11	-163592	8623965
6	A6	11	234291	5790701
7	A7	11	64156.7	6064779
8	A8	11	44213.2	6.13407e+06
9	A9	11	39383.6	6198855
10	A10	11	-82101	5871126
11	A11	11	-48120.6	5510720
12	A12	11	-583.479	5538718
13	B1	11	49851.9	5.4582e+06
14	B2	11	47232	5431061
15	B3	11	20709.6	5369926
16	B4	11	39593.1	7.91402e+06
17	B5	11	-1859.82	7.64047e+06
18	B6	11	-28794.5	7581507
19	B7	11	42491	6.87618e+06
20	B8	11	33784.8	6639353
21	B9	11	41947.7	6.08113e+06
22	B10	11	-35909.2	6415823
23	B11	11	-49802.1	5.74174e+06
24	B12	11	-55431.4	5588284
25	C1	11	79122.1	5.83461e+06
26	C2	11	66792.9	5.89479e+06
27	C3	11	94403.7	5.86557e+06
28	C4	11	33584.3	8062779
29	C5	11	61043.5	8027152
30	C6	11	54768.3	7849713
31	C7	11	122200	7.02463e+06
32	C8	11	82646.3	7237355
33	C9	11	47800.4	6421838
34	C10	11	20822.8	6.12957e+06
35	C11	11	11418.9	5944733
36	C12	11	-41298.7	5.72553e+06
37	D1	11	-52123.3	7.12779e+06
38	D2	11	-58609.1	7.54601e+06
39	D3	11	4014.83	7.67134e+06
40	D4	11	75439.9	7972112
41	D5	11	-94169.1	8788920
42	D6	11	-11415.4	7.76585e+06
43	D7	11	30057.6	7182178
44	D8	11	152734	6443273
45	D9	11	3980.16	6556178
46	D10	11	-37292.7	6246759
47	D11	11	-48160.2	6.04712e+06
48	D12	11	-139697	5677987
49	E1	11	-93181.8	7.09849e+06
50	E2	11	35818.3	7.66514e+06
51	E3	11	-42519.2	7072256
52	E4	11	-90375.6	7241276
53	E5	11	-68574.9	7.51242e+06
54	E6	11	-26152.1	7.51494e+06
55	E7	11	36193.1	5.44125e+06
56	E8	11	35595.7	4.9341e+06
57	E9	11	19422.1	5760019
58	E10	11	-15556.9	4581756
59	E11	11	-22111.2	4782793
60	E12	11	-41050	5.20772e+06
61	F1	11	-108692	7552735
62	F2	11	184624	7.29349e+06
63	F3	11	-58513.4	6694011
64	F4	11	131265	6715492
65	F5	11	-436015	7.39794e+06
66	F6	11	-108321	7.41917e+06
67	F7	11	26033	5548695
68	F8	11	397.208	5231188
69	F9	11	64491	4775111
70	F10	11	-43262.7	5021000
71	F11	11	30989.5	4778372
72	F12	11	-84758.6	4.56588e+06
73	G1	11	-8821.32	6.47015e+06
74	G2	11	220073	6184083
75	G3	11	19475.5	7105586
76	G4	11	6183.18	6.22883e+06
77	G5	11	-48229.3	6.39949e+06
78	G6	11	-50441.6	6509651
79	G7	11	-6707.06	6.40355e+06
80	G8	11	140104	6746621
81	G9	11	-76478.7	6463096
82	G10	11	-64161.4	6203075
83	G11	11	-66166	6.42972e+06
84	G12	11	-120775	6.2451e+06
85	H1	11	234839	6.52002e+06
86	H2	11	14677.7	6164454
87	H3	11	5970.92	5.91026e+06
88	H4	11	-5708.94	6.12549e+06
89	H5	11	23099.9	6.58455e+06
90	H6	11	117982	6183659
91	H7	11	-48815.8	6546122
92	H8	11	-4530.37	6265286
93	H9	11	2694.8	7048791
94	H10	11	-81215.7	7.1104e+06
95	H11	11	-59209.8	7408917
96	H12	11	-125000	5933244
1	A1	12	242043	5.30064e+06
2	A2	12	114026	4.86514e+06
3	A3	12	108382	5.24754e+06
4	A4	12	36516.9	7026553
5	A5	12	-164210	8620701
6	A6	12	237628	5.79017e+06
7	A7	12	64788.8	6.06625e+06
8	A8	12	44754.5	6.13518e+06
9	A9	12	41018.6	6.19522e+06
10	A10	12	-82178.4	5.87141e+06
11	A11	12	-48305.4	5509370
12	A12	12	-677.526	5.53704e+06
13	B1	12	59302.9	5458891
14	B2	12	53524.9	5.42748e+06
15	B3	12	32074.9	5.36818e+06
16	B4	12	41086.7	7.91414e+06
17	B5	12	-1069.77	7637722
18	B6	12	-28929.3	7.57939e+06
19	B7	12	42830.7	6878070
20	B8	12	35017.7	6642932
21	B9	12	42643.1	6080093
22	B10	12	-35172.1	6.41443e+06
23	B11	12	-50777.1	5.74748e+06
24	B12	12	-54593.3	5588027
25	C1	12	91867.8	5833573
26	C2	12	82308.2	5893231
27	C3	12	110029	5.86761e+06
28	C4	12	34753.6	8061522
29	C5	12	62040.4	8.0301e+06
30	C6	12	56840.2	7.85033e+06
31	C7	12	124251	7.02423e+06
32	C8	12	83547.6	7.23697e+06
33	C9	12	48470.2	6421690
34	C10	12	23821.2	6135404
35	C11	12	12629.9	5948686
36	C12	12	-40923.6	5.72485e+06
37	D1	12	-48060.7	7127207
38	D2	12	-52236.3	7.53988e+06
39	D3	12	12530	7669656
40	D4	12	75148.8	7.96671e+06
41	D5	12	-93947.1	8795871
42	D6	12	-12563.1	7.76583e+06
43	D7	12	30558	7176816
44	D8	12	152918	6.44442e+06
45	D9	12	4463.09	6555448
46	D10	12	-36343.2	6239000
47	D11	12	-47396.9	6.04668e+06
48	D12	12	-139579	5.66823e+06
49	E1	12	-90312.2	7.09366e+06
50	E2	12	35790.8	7664443
51	E3	12	-40101.1	7070772
52	E4	12	-90498.3	7243241
53	E5	12	-68089.7	7.51454e+06
54	E6	12	-25461.7	7514379
55	E7	12	35909	5.44571e+06
56	E8	12	34945.6	4.93559e+06
57	E9	12	19407.6	5.75529e+06
58	E10	12	-15216.5	4583838
59	E11	12	-20801.4	4.78243e+06
60	E12	12	-40726.6	5207351
61	F1	12	-107725	7550247
62	F2	12	209329	7.29181e+06
63	F3	12	-55043.6	6688525
64	F4	12	140594	6.71463e+06
65	F5	12	-436069	7397609
66	F6	12	-108647	7.42338e+06
67	F7	12	27234.9	5548576
68	F8	12	-125.139	5232533
69	F9	12	64271.6	4.77547e+06
70	F10	12	-42650.3	5.02113e+06
71	F11	12	32736.9	4777977
72	F12	12	-82430.5	4564550
73	G1	12	1223.83	6465314
74	G2	12	221315	6.18212e+06
75	G3	12	28976.5	7.10851e+06
76	G4	12	5291.19	6.22842e+06
77	G5	12	-48068.4	6.39827e+06
78	G6	12	-49581.9	6.50804e+06
79	G7	12	-3364.95	6406918
80	G8	12	142277	6.74554e+06
81	G9	12	-69723.3	6463152
82	G10	12	-64710.2	6203668
83	G11	12	-65917.1	6430362
84	G12	12	-120843	6.24509e+06
85	H1	12	250794	6519371
86	H2	12	24191.3	6.16446e+06
87	H3	12	14973.6	5915928
88	H4	12	-5167.37	6.12641e+06
89	H5	12	24874.1	6.58298e+06
90	H6	12	117164	6.18235e+06
91	H7	12	-46085.7	6546039
92	H8	12	-1143.17	6.26048e+06
93	H9	12	9929.46	7050048
94	H10	12	-78924.5	7110994
95	H11	12	-61001.3	7.40587e+06
96	H12	12	-125904	5932644
1	A1	13	251530	5299139
2	A2	13	133627	4865304
3	A3	13	132607	5.24667e+06
4	A4	13	36897	7024851
5	A5	13	-164448	8619948
6	A6	13	238866	5.79399e+06
7	A7	13	65545.4	6069700
8	A8	13	44656.2	6140970
9	A9	13	40667.7	6.1888e+06
10	A10	13	-82089.5	5.87726e+06
11	A11	13	-48389.2	5.51284e+06
12	A12	13	-2028.23	5536606
13	B1	13	74005.7	5.46098e+06
14	B2	13	63514.2	5.42516e+06
15	B3	13	50221	5.36666e+06
16	B4	13	39839.5	7.91734e+06
17	B5	13	-972.8	7.63299e+06
18	B6	13	-28231.7	7.57896e+06
19	B7	13	43160.6	6.8804e+06
20	B8	13	36728.6	6645633
21	B9	13	42731.2	6.07879e+06
22	B10	13	-35363.9	6.41926e+06
23	B11	13	-50951.6	5.75084e+06
24	B12	13	-55538.8	5.58648e+06
25	C1	13	113207	5.83452e+06
26	C2	13	110378	5891366
27	C3	13	137885	5.86664e+06
28	C4	13	36060.8	8058414
29	C5	13	65408	8031832
30	C6	13	59149.9	7851742
31	C7	13	125626	7.02509e+06
32	C8	13	84536.6	7243457
33	C9	13	49802.1	6.42683e+06
34	C10	13	25570	6.13352e+06
35	C11	13	14602.3	5.95073e+06
36	C12	13	-39362.4	5727128
37	D1	13	-42715.6	7.12799e+06
38	D2	13	-41020.5	7.53924e+06
39	D3	13	24862	7665173
40	D4	13	75151.2	7.96529e+06
41	D5	13	-91560.8	8797002
42	D6	13	-13017.5	7.7673e+06
43	D7	13	30154.7	7170866
44	D8	13	154282	6.44337e+06
45	D9	13	5677.9	6555628
46	D10	13	-36321.4	6237574
47	D11	13	-46607.6	6.05076e+06
48	D12	13	-139709	5.66631e+06
49	E1	13	-86491	7.09272e+06
50	E2	13	36350.3	7666179
51	E3	13	-36195.1	7069819
52	E4	13	-90339.5	7.24412e+06
53	E5	13	-68733.3	7514057
54	E6	13	-25794.1	7518608
55	E7	13	34657.8	5448645
56	E8	13	34601.6	4938116
57	E9	13	18836.2	5754423
58	E10	13	-13679.8	4584808
59	E11	13	-19881.5	4.7838e+06
60	E12	13	-40703.4	5.21084e+06
61	F1	13	-107445	7.54823e+06
62	F2	13	231848	7295751
63	F3	13	-48768.7	6687000
64	F4	13	148226	6714004
65	F5	13	-436059	7397981
66	F6	13	-108763	7.42771e+06
67	F7	13	25881.3	5.55101e+06
68	F8	13	-268.463	5239681
69	F9	13	64383.7	4.77503e+06
70	F10	13	-42592.1	5024962
71	F11	13	34965.5	4779542
72	F12	13	-81611.9	4.5635e+06
73	G1	13	17883.3	6455444
74	G2	13	232907	6.18132e+06
75	G3	13	48018.2	7108498
76	G4	13	5060.75	6223606
77	G5	13	-46784.1	6400918
78	G6	13	-48363.2	6.50651e+06
79	G7	13	2919.83	6.41298e+06
80	G8	13	146654	6740253
81	G9	13	-58464.5	6469969
82	G10	13	-64689.7	6210718
83	G11	13	-62921.6	6429239
84	G12	13	-120982	6244534
85	H1	13	276037	6520057
86	H2	13	40678.8	6163697
87	H3	13	32166.2	5921163
88	H4	13	-4923.24	6.12548e+06
89	H5	13	25391.5	6.58269e+06
90	H6	13	115503	6175172
91	H7	13	-38783.7	6.54604e+06
92	H8	13	5166.31	6.25771e+06
93	H9	13	19203.2	7056908
94	H10	13	-80319.5	7117640
95	H11	13	-61128.2	7.40345e+06
96	H12	13	-125509	5931005
1	A1	14	262237	5.30204e+06
2	A2	14	169486	4.86503e+06
3	A3	14	174905	5241663
4	A4	14	37538	7.01788e+06
5	A5	14	-164510	8621362
6	A6	14	239859	5794906
7	A7	14	66890.1	6.07235e+06
8	A8	14	45557.8	6145144
9	A9	14	40014.2	6183187
10	A10	14	-81095.3	5.87868e+06
11	A11	14	-48248.1	5513207
12	A12	14	-2172.12	5.53655e+06
13	B1	14	101813	5461064
14	B2	14	83011.2	5425320
15	B3	14	82589.2	5363502
16	B4	14	39716	7.91899e+06
17	B5	14	-248.726	7.62798e+06
18	B6	14	-27453.7	7.57873e+06
19	B7	14	43559.4	6878715
20	B8	14	37555	6.64489e+06
21	B9	14	43821.4	6.07368e+06
22	B10	14	-35294.1	6420710
23	B11	14	-49912.1	5752003
24	B12	14	-55716.6	5585794
25	C1	14	150258	5835244
26	C2	14	160624	5890933
27	C3	14	184266	5.86361e+06
28	C4	14	37551.9	8.05775e+06
29	C5	14	67963.6	8031470
30	C6	14	61709.5	7851428
31	C7	14	127748	7024143
32	C8	14	85908.8	7.24741e+06
33	C9	14	51885.9	6424359
34	C10	14	28336	6132882
35	C11	14	15456.6	5.95125e+06
36	C12	14	-36980.6	5728942
37	D1	14	-33739.6	7130755
38	D2	14	-20725.2	7544466
39	D3	14	46911.7	7663654
40	D4	14	75178.8	7967074
41	D5	14	-90816.8	8800029
42	D6	14	-13412.5	7768240
43	D7	14	29605.2	7160637
44	D8	14	154620	6443067
45	D9	14	6204.17	6.56091e+06
46	D10	14	-34856.6	6.23854e+06
47	D11	14	-46103.8	6054123
48	D12	14	-138238	5.67011e+06
49	E1	14	-80329.6	7096085
50	E2	14	39666	7.66684e+06
51	E3	14	-26165.4	7.07145e+06
52	E4	14	-89779.2	7244202
53	E5	14	-69121.3	7512850
54	E6	14	-26377.1	7519838
55	E7	14	34386	5451537
56	E8	14	34202.9	4.94217e+06
57	E9	14	18820.1	5758617
58	E10	14	-12365.1	4.5889e+06
59	E11	14	-19437.5	4.78375e+06
60	E12	14	-39086.1	5.21066e+06
61	F1	14	-106063	7.54171e+06
62	F2	14	261949	7294364
63	F3	14	-36137.2	6.68864e+06
64	F4	14	154726	6.71493e+06
65	F5	14	-435519	7.39642e+06
66	F6	14	-108354	7.42536e+06
67	F7	14	25545.5	5556836
68	F8	14	-175.015	5240419
69	F9	14	65203.2	4.77555e+06
70	F10	14	-41149.1	5.02564e+06
71	F11	14	35886.3	4.77931e+06
72	F12	14	-79952.7	4562090
73	G1	14	49122.8	6.44666e+06
74	G2	14	259819	6177058
75	G3	14	82125.7	7109222
76	G4	14	5079	6.19642e+06
77	G5	14	-46295.1	6.40056e+06
78	G6	14	-47702.1	6.50601e+06
79	G7	14	11453.8	6412602
80	G8	14	153317	6.73935e+06
81	G9	14	-36301.1	6.47605e+06
82	G10	14	-65586.5	6207029
83	G11	14	-61753.5	6426940
84	G12	14	-120920	6.23755e+06
85	H1	14	320431	6517807
86	H2	14	69860.4	6163486
87	H3	14	64551.5	5.92301e+06
88	H4	14	-3920.16	6124275
89	H5	14	25899.3	6586940
90	H6	14	114068	6.1716e+06
91	H7	14	-27864.4	6548096
92	H8	14	15427.6	6.25492e+06
93	H9	14	35340.7	7056691
94	H10	14	-80981.2	7116925
95	H11	14	-58712.1	7402912
96	H12	14	-126296	5.92543e+06
1	A1	15	282089	5301238
2	A2	15	230788	4864691
3	A3	15	245995	5.24011e+06
4	A4	15	39484.8	7015911
5	A5	15	-164613	8623441
6	A6	15	242301	5.79162e+06
7	A7	15	66455.5	6.07245e+06
8	A8	15	46176	6.14523e+06
9	A9	15	39518.5	6180068
10	A10	15	-80369.3	5877794
11	A11	15	-48615.8	5.51255e+06
12	A12	15	-1086.73	5532104
13	B1	15	148558	5.46352e+06
14	B2	15	112966	5.42839e+06
15	B3	15	136773	5362157
16	B4	15	42990.4	7922102
17	B5	15	238.141	7.6271e+06
18	B6	15	-27403.3	7579387
19	B7	15	45834.9	6875444
20	B8	15	38045	6.65133e+06
21	B9	15	44248.6	6.07269e+06
22	B10	15	-33851.1	6423163
23	B11	15	-47966.5	5.75144e+06
24	B12	15	-54510.1	5.58622e+06
25	C1	15	215713	5.83902e+06
26	C2	15	246347	5.89287e+06
27	C3	15	263317	5863215
28	C4	15	38450.6	8059738
29	C5	15	69463.8	8.03239e+06
30	C6	15	63454.7	7.84852e+06
31	C7	15	128823	7023776
32	C8	15	87237.9	7245867
33	C9	15	53278.9	6.42221e+06
34	C10	15	31575.6	6.13675e+06
35	C11	15	19451.3	5.95241e+06
36	C12	15	-35250.9	5727694
37	D1	15	-18014.8	7.12744e+06
38	D2	15	12540.6	7.54488e+06
39	D3	15	86850.7	7665082
40	D4	15	74497.2	7968153
41	D5	15	-91175.8	8800373
42	D6	15	-13545.4	7.77279e+06
43	D7	15	28949.5	7.15765e+06
44	D8	15	153940	6446929
45	D9	15	7946.39	6562584
46	D10	15	-32698.7	6.23329e+06
47	D11	15	-44857.1	6.05922e+06
48	D12	15	-136167	5671506
49	E1	15	-68291.9	7098217
50	E2	15	45192.3	7665904
51	E3	15	-8916.33	7.07438e+06
52	E4	15	-89915.5	7.24667e+06
53	E5	15	-69580	7.51227e+06
54	E6	15	-26831.4	7522756
55	E7	15	35363.3	5.45127e+06
56	E8	15	33839.5	4.94331e+06
57	E9	15	19667.2	5759732
58	E10	15	-10113.7	4.59021e+06
59	E11	15	-18497.3	4782789
60	E12	15	-36365.3	5208923
61	F1	15	-103735	7.53525e+06
62	F2	15	306037	7.28831e+06
63	F3	15	-15218.2	6689090
64	F4	15	162510	6.71525e+06
65	F5	15	-435461	7395453
66	F6	15	-107820	7.42493e+06
67	F7	15	26586	5558504
68	F8	15	-531.131	5.24045e+06
69	F9	15	65138.6	4774575
70	F10	15	-38277	5025729
71	F11	15	37429.5	4.77758e+06
72	F12	15	-78975.3	4.55943e+06
73	G1	15	104920	6.43774e+06
74	G2	15	312946	6.17315e+06
75	G3	15	143641	7109912
76	G4	15	4431.65	6.18123e+06
77	G5	15	-46337.7	6400235
78	G6	15	-47417.8	6507543
79	G7	15	26366.2	6.41179e+06
80	G8	15	164149	6.74341e+06
81	G9	15	3997.23	6472430
82	G10	15	-65741.8	6206221
83	G11	15	-62236.5	6.42712e+06
84	G12	15	-120262	6.23555e+06
85	H1	15	396368	6.51663e+06
86	H2	15	123124	6.16485e+06
87	H3	15	121611	5.92711e+06
88	H4	15	-2441.19	6.12398e+06
89	H5	15	28121.3	6.58941e+06
90	H6	15	112500	6.17057e+06
91	H7	15	-9039.68	6546438
92	H8	15	34130.5	6.25425e+06
93	H9	15	65628.9	7.05594e+06
94	H10	15	-80511.1	7112946
95	H11	15	-58967	7.40255e+06
96	H12	15	-129283	5.92347e+06
1	A1	16	313794	5298150
2	A2	16	330530	4.86544e+06
3	A3	16	363213	5.24046e+06
4	A4	16	40006.2	7015540
5	A5	16	-164634	8627720
6	A6	16	246220	5.78704e+06
7	A7	16	66344.5	6070544
8	A8	16	47440.2	6146349
9	A9	16	39969.5	6174164
10	A10	16	-78254.5	5.87626e+06
11	A11	16	-48616	5.51259e+06
12	A12	16	-1485.24	5528792
13	B1	16	225766	5465988
14	B2	16	164321	5.42858e+06
15	B3	16	227720	5.36093e+06
16	B4	16	45278.8	7.9189e+06
17	B5	16	1853.45	7628679
18	B6	16	-26669.6	7579825
19	B7	16	47340.7	6.87529e+06
20	B8	16	37562.8	6680939
21	B9	16	45483.9	6.07572e+06
22	B10	16	-32229.1	6421198
23	B11	16	-46545.1	5750552
24	B12	16	-52718.9	5584642
25	C1	16	324169	5.84179e+06
26	C2	16	387667	5892396
27	C3	16	393838	5866569
28	C4	16	38539.9	8060895
29	C5	16	71515.5	8.03632e+06
30	C6	16	65311.5	7.84798e+06
31	C7	16	128537	7026068
32	C8	16	88093.2	7245649
33	C9	16	52978	6421464
34	C10	16	38759.9	6.139e+06
35	C11	16	24508.3	5952766
36	C12	16	-30548	5.72706e+06
37	D1	16	9505.99	7.12413e+06
38	D2	16	69362.5	7.54307e+06
39	D3	16	153827	7.66828e+06
40	D4	16	73986	7969261
41	D5	16	-91412.5	8803231
42	D6	16	-13475.9	7771762
43	D7	16	28844.8	7.15606e+06
44	D8	16	153618	6.45118e+06
45	D9	16	7741.35	6566531
46	D10	16	-30132	6232021
47	D11	16	-42068.9	6.06095e+06
48	D12	16	-133095	5675103
49	E1	16	-45781.1	7.09463e+06
50	E2	16	56540	7.66447e+06
51	E3	16	20919	7077838
52	E4	16	-90042.9	7.24742e+06
53	E5	16	-69399.9	7513923
54	E6	16	-27827.9	7520997
55	E7	16	35443.9	5.45096e+06
56	E8	16	34128.2	4.94205e+06
57	E9	16	19708.9	5762213
58	E10	16	-7412.73	4.58864e+06
59	E11	16	-16744	4.7821e+06
60	E12	16	-33848.2	5.20856e+06
61	F1	16	-100189	7529525
62	F2	16	376709	7.28694e+06
63	F3	16	23156.4	6.69117e+06
64	F4	16	170216	6.71825e+06
65	F5	16	-435198	7.39599e+06
66	F6	16	-107333	7430913
67	F7	16	26990.3	5.56051e+06
68	F8	16	-441.499	5244268
69	F9	16	64817.1	4.77252e+06
70	F10	16	-35938.7	5.02898e+06
71	F11	16	40637.8	4.77276e+06
72	F12	16	-74810.2	4558429
73	G1	16	202908	6434972
74	G2	16	409509	6171021
75	G3	16	252335	7.11099e+06
76	G4	16	4404.33	6182334
77	G5	16	-45272.4	6.40391e+06
78	G6	16	-46779.8	6.50661e+06
79	G7	16	53217.5	6.41347e+06
80	G8	16	180753	6744576
81	G9	16	75244.2	6472909
82	G10	16	-63875.8	6210394
83	G11	16	-62316.1	6433340
84	G12	16	-116814	6238074
85	H1	16	522084	6515775
86	H2	16	212989	6.16535e+06
87	H3	16	223967	5.92803e+06
88	H4	16	-1139.19	6126044
89	H5	16	28632.2	6589090
90	H6	16	112639	6.16913e+06
91	H7	16	20921.6	6.54518e+06
92	H8	16	68310.5	6.25682e+06
93	H9	16	119992	7.05635e+06
94	H10	16	-80059.2	7112690
95	H11	16	-59108.7	7395364
96	H12	16	-129266	5923636
1	A1	17	365574	5292449
2	A2	17	484651	4.86556e+06
3	A3	17	542625	5239568
4	A4	17	41490.6	7.01644e+06
5	A5	17	-164730	8627291
6	A6	17	251564	5786874
7	A7	17	68082.5	6.07103e+06
8	A8	17	47895.1	6.14845e+06
9	A9	17	41955.9	6172129
10	A10	17	-77084.6	5.87622e+06
11	A11	17	-47473.2	5.51468e+06
12	A12	17	-1170.39	5.52847e+06
13	B1	17	349649	5.46601e+06
14	B2	17	247199	5.42731e+06
15	B3	17	372342	5.36121e+06
16	B4	17	48253.9	7.91712e+06
17	B5	17	4544.76	7630443
18	B6	17	-24716.9	7.58062e+06
19	B7	17	45964.3	6.88232e+06
20	B8	17	37170.1	6693203
21	B9	17	46094.3	6077143
22	B10	17	-28737.6	6.42118e+06
23	B11	17	-44432.5	5750719
24	B12	17	-49869	5583545
25	C1	17	495134	5841474
26	C2	17	602353	5891496
27	C3	17	588371	5.86717e+06
28	C4	17	40726	8.06432e+06
29	C5	17	74925.7	8040375
30	C6	17	69284.1	7.85001e+06
31	C7	17	129205	7.02632e+06
32	C8	17	88897.3	7250445
33	C9	17	52569.1	6423221
34	C10	17	48713.6	6.14698e+06
35	C11	17	33692.5	5.95071e+06
36	C12	17	-21957.3	5728741
37	D1	17	53907.7	7123814
38	D2	17	165585	7543248
39	D3	17	265671	7.66833e+06
40	D4	17	73887.3	7.96904e+06
41	D5	17	-91214.4	8806805
42	D6	17	-13378.7	7.77033e+06
43	D7	17	30020.4	7152730
44	D8	17	153335	6.45359e+06
45	D9	17	7414.52	6.56735e+06
46	D10	17	-26335	6235195
47	D11	17	-36658.3	6.06005e+06
48	D12	17	-130080	5679632
49	E1	17	-7419.8	7090044
50	E2	17	75707.5	7664816
51	E3	17	72876.9	7078060
52	E4	17	-89543.7	7.24898e+06
53	E5	17	-68089.6	7514189
54	E6	17	-27986.8	7521724
55	E7	17	35030.1	5453029
56	E8	17	35444.9	4.94095e+06
57	E9	17	19469.6	5760645
58	E10	17	-2299.61	4588671
59	E11	17	-12288.1	4783251
60	E12	17	-28450	5211614
61	F1	17	-94592.9	7.52851e+06
62	F2	17	490673	7288069
63	F3	17	91077.6	6691215
64	F4	17	176584	6.7187e+06
65	F5	17	-434991	7.39596e+06
66	F6	17	-106852	7436235
67	F7	17	27259.4	5561435
68	F8	17	596.54	5244580
69	F9	17	64425.5	4.77209e+06
70	F10	17	-31152.2	5.02896e+06
71	F11	17	46746.4	4772706
72	F12	17	-67700.8	4.55977e+06
73	G1	17	362203	6.43347e+06
74	G2	17	572081	6168125
75	G3	17	430238	7117376
76	G4	17	5167.3	6.19617e+06
77	G5	17	-43046.6	6.4097e+06
78	G6	17	-44727.4	6505574
79	G7	17	92895.3	6417271
80	G8	17	204966	6748382
81	G9	17	194976	6483789
82	G10	17	-61973.6	6212682
83	G11	17	-60172	6.43774e+06
84	G12	17	-114266	6242572
85	H1	17	714110	6512642
86	H2	17	360034	6.16782e+06
87	H3	17	389836	5928534
88	H4	17	-153.943	6126177
89	H5	17	29943.4	6.59041e+06
90	H6	17	114976	6.17027e+06
91	H7	17	74146.3	6.54557e+06
92	H8	17	124762	6.25864e+06
93	H9	17	210710	7057509
94	H10	17	-77406.3	7.11752e+06
95	H11	17	-57748.1	7.39317e+06
96	H12	17	-126285	5926722
1	A1	18	449215	5290772
2	A2	18	698640	4.867e+06
3	A3	18	781428	5236771
4	A4	18	47086.4	7.02e+06
5	A5	18	-164777	8626789
6	A6	18	263638	5.79184e+06
7	A7	18	68289.7	6.07706e+06
8	A8	18	47750.1	6.15061e+06
9	A9	18	41256.3	6170912
10	A10	18	-74481.2	5.88151e+06
11	A11	18	-44405.2	5.51537e+06
12	A12	18	2247.83	5.53051e+06
13	B1	18	536991	5465781
14	B2	18	375626	5426955
15	B3	18	581496	5364036
16	B4	18	52428.6	7.91729e+06
17	B5	18	9458.27	7630369
18	B6	18	-20499.7	7574709
19	B7	18	45262.5	6.89191e+06
20	B8	18	38006.5	6695130
21	B9	18	45706.5	6081779
22	B10	18	-23262.2	6.42797e+06
23	B11	18	-38276.3	5.7509e+06
24	B12	18	-44530.9	5.58231e+06
25	C1	18	738826	5.83416e+06
26	C2	18	888862	5891495
27	C3	18	853773	5.86941e+06
28	C4	18	44771.8	8065167
29	C5	18	79624.1	8048854
30	C6	18	76042.3	7849394
31	C7	18	130310	7.02884e+06
32	C8	18	88861.1	7.2514e+06
33	C9	18	53054.5	6425051
34	C10	18	66984.9	6.14857e+06
35	C11	18	52427.4	5.94983e+06
36	C12	18	-5891.88	5726472
37	D1	18	127460	7.12708e+06
38	D2	18	320238	7547899
39	D3	18	445697	7668548
40	D4	18	74430.6	7966950
41	D5	18	-90896.1	8810084
42	D6	18	-12475	7771265
43	D7	18	30142.3	7.15187e+06
44	D8	18	153439	6.45678e+06
45	D9	18	8532.56	6.56781e+06
46	D10	18	-17063.1	6.23691e+06
47	D11	18	-27318.7	6.0594e+06
48	D12	18	-123694	5.68309e+06
49	E1	18	57747.4	7089951
50	E2	18	108254	7670277
51	E3	18	159662	7078504
52	E4	18	-89067.4	7250069
53	E5	18	-67669.5	7.51688e+06
54	E6	18	-27662.2	7.52932e+06
55	E7	18	34996.2	5.45551e+06
56	E8	18	35187.1	4.94102e+06
57	E9	18	19272.7	5759984
58	E10	18	8647.76	4.59413e+06
59	E11	18	-2258	4785896
60	E12	18	-15162.5	5213119
61	F1	18	-85521.9	7530852
62	F2	18	667642	7.28523e+06
63	F3	18	204631	6.69127e+06
64	F4	18	182022	6.72032e+06
65	F5	18	-434837	7.39696e+06
66	F6	18	-106464	7436605
67	F7	18	27349.3	5.56601e+06
68	F8	18	317.065	5244466
69	F9	18	64070.4	4.77608e+06
70	F10	18	-22130.7	5.02825e+06
71	F11	18	57076.7	4778656
72	F12	18	-56832.2	4563107
73	G1	18	594872	6.42849e+06
74	G2	18	815060	6.16021e+06
75	G3	18	693502	7117858
76	G4	18	7239.3	6193702
77	G5	18	-41541.7	6.40971e+06
78	G6	18	-42497.1	6.50455e+06
79	G7	18	160417	6418030
80	G8	18	245150	6.75162e+06
81	G9	18	390997	6488522
82	G10	18	-60942.6	6212031
83	G11	18	-53949.3	6.43833e+06
84	G12	18	-109428	6.24684e+06
85	H1	18	967801	6509881
86	H2	18	576339	6165598
87	H3	18	625205	5.93355e+06
88	H4	18	1735.96	6126686
89	H5	18	34087.5	6593434
90	H6	18	117569	6.17614e+06
91	H7	18	163391	6.54503e+06
92	H8	18	217537	6262792
93	H9	18	359331	7.06217e+06
94	H10	18	-75232.4	7.11588e+06
95	H11	18	-55802.8	7.3929e+06
96	H12	18	-125298	5.92718e+06
1	A1	19	575231	5.29148e+06
2	A2	19	953531	4.86728e+06
3	A3	19	1.05484e+06	5234282
4	A4	19	57966.6	7016982
5	A5	19	-164702	8627148
6	A6	19	284063	5792958
7	A7	19	69020.8	6079495
8	A8	19	48533.7	6147172
9	A9	19	40585.8	6166753
10	A10	19	-69333.7	5.88357e+06
11	A11	19	-39280.5	5517142
12	A12	19	8441.77	5.52959e+06
13	B1	19	786494	5468791
14	B2	19	563272	5.42772e+06
15	B3	19	851796	5.36213e+06
16	B4	19	61592.7	7.91926e+06
17	B5	19	18817.8	7629375
18	B6	19	-13122.9	7.57405e+06
19	B7	19	46200.9	6896971
20	B8	19	39460.6	6.70058e+06
21	B9	19	45534.5	6.08126e+06
22	B10	19	-10553.5	6.43286e+06
23	B11	19	-26648.2	5754230
24	B12	19	-33794.1	5.57974e+06
25	C1	19	1.03937e+06	5.83292e+06
26	C2	19	1.21369e+06	5892421
27	C3	19	1.16336e+06	5873505
28	C4	19	52213	8.06708e+06
29	C5	19	89283.2	8.04954e+06
30	C6	19	88278.4	7.84888e+06
31	C7	19	131124	7.03355e+06
32	C8	19	90192.7	7.25429e+06
33	C9	19	53748.4	6422635
34	C10	19	102469	6.14963e+06
35	C11	19	84028.9	5951571
36	C12	19	25889.1	5.72277e+06
37	D1	19	244136	7126930
38	D2	19	550794	7550288
39	D3	19	708209	7670052
40	D4	19	76111.9	7960921
41	D5	19	-88186.2	8809952
42	D6	19	-11012.6	7.77659e+06
43	D7	19	30521.8	7151857
44	D8	19	154384	6457250
45	D9	19	9689.9	6.56667e+06
46	D10	19	193.041	6238807
47	D11	19	-11168.4	6060832
48	D12	19	-109138	5.6825e+06
49	E1	19	166481	7094903
50	E2	19	162379	7671748
51	E3	19	303579	7077133
52	E4	19	-89090.1	7255413
53	E5	19	-66884.7	7518141
54	E6	19	-27128.5	7527153
55	E7	19	36081.9	5457524
56	E8	19	34992.5	4.94177e+06
57	E9	19	19323.9	5762283
58	E10	19	28807.2	4598058
59	E11	19	16410.6	4.78364e+06
60	E12	19	4897.88	5213081
61	F1	19	-70331.8	7.52852e+06
62	F2	19	919829	7.28366e+06
63	F3	19	381564	6689362
64	F4	19	189792	6.72073e+06
65	F5	19	-434919	7.40365e+06
66	F6	19	-106469	7.43731e+06
67	F7	19	26965.6	5.5671e+06
68	F8	19	-578.317	5244953
69	F9	19	63839.8	4.78069e+06
70	F10	19	-5920.28	5.02798e+06
71	F11	19	76471.4	4.77805e+06
72	F12	19	-35348.6	4565283
73	G1	19	883849	6421707
74	G2	19	1.11202e+06	6155171
75	G3	19	1.03379e+06	7116508
76	G4	19	14030.4	6191445
77	G5	19	-35261	6408384
78	G6	19	-37386.3	6500797
79	G7	19	267547	6417844
80	G8	19	306536	6751570
81	G9	19	674361	6.49106e+06
82	G10	19	-55810.1	6209507
83	G11	19	-46553	6438476
84	G12	19	-100363	6.2432e+06
85	H1	19	1.24099e+06	6.50992e+06
86	H2	19	853146	6.1655e+06
87	H3	19	917600	5938174
88	H4	19	9391.33	6125790
89	H5	19	41742.9	6.59406e+06
90	H6	19	122141	6.17407e+06
91	H7	19	304666	6.54577e+06
92	H8	19	366058	6263057
93	H9	19	582161	7.05939e+06
94	H10	19	-71658.2	7.11164e+06
95	H11	19	-50947.8	7389652
96	H12	19	-123132	5.91971e+06
1	A1	20	756574	5294208
2	A2	20	1.2128e+06	4.86921e+06
3	A3	20	1.32363e+06	5235177
4	A4	20	77868	7.01581e+06
5	A5	20	-164432	8628272
6	A6	20	321111	5791911
7	A7	20	69793.3	6.07639e+06
8	A8	20	48759.8	6.14609e+06
9	A9	20	40618.9	6163911
10	A10	20	-57009.3	5883120
11	A11	20	-29188.3	5.51617e+06
12	A12	20	19130.2	5.52571e+06
13	B1	20	1.07747e+06	5468430
14	B2	20	809215	5.42839e+06
15	B3	20	1.14663e+06	5.35941e+06
16	B4	20	78186.5	7919426
17	B5	20	34299.6	7.62933e+06
18	B6	20	1635.09	7.57927e+06
19	B7	20	47860.5	6.89127e+06
20	B8	20	39419.7	6.70413e+06
21	B9	20	46311.4	6.07542e+06
22	B10	20	13622.6	6.42954e+06
23	B11	20	-2731.08	5754016
24	B12	20	-13049.9	5578879
25	C1	20	1.35766e+06	5837087
26	C2	20	1.52887e+06	5890563
27	C3	20	1.4728e+06	5874037
28	C4	20	68216.7	8.06825e+06
29	C5	20	107229	8046919
30	C6	20	110678	7849547
31	C7	20	131899	7.03226e+06
32	C8	20	91674.8	7.25602e+06
33	C9	20	54910.6	6421637
34	C10	20	171665	6148998
35	C11	20	142767	5.95268e+06
36	C12	20	83722.1	5.7217e+06
37	D1	20	422337	7126865
38	D2	20	860308	7.55196e+06
39	D3	20	1.04264e+06	7670181
40	D4	20	80118.5	7.96011e+06
41	D5	20	-84755.8	8810723
42	D6	20	-9874.06	7776674
43	D7	20	30607	7146577
44	D8	20	154838	6.45374e+06
45	D9	20	10103.1	6.56424e+06
46	D10	20	32261.5	6.23926e+06
47	D11	20	20387.7	6.06059e+06
48	D12	20	-82384.6	5.68208e+06
49	E1	20	337039	7.09481e+06
50	E2	20	253034	7.67135e+06
51	E3	20	524659	7.07705e+06
52	E4	20	-88882.3	7.25624e+06
53	E5	20	-66476.4	7517191
54	E6	20	-24998.3	7525887
55	E7	20	35852.1	5457952
56	E8	20	35027.5	4.94176e+06
57	E9	20	19856.2	5761556
58	E10	20	67195.4	4.5996e+06
59	E11	20	52301.6	4.78303e+06
60	E12	20	43997.1	5210699
61	F1	20	-46053.3	7523188
62	F2	20	1.23229e+06	7.28282e+06
63	F3	20	638879	6.68358e+06
64	F4	20	197552	6.72136e+06
65	F5	20	-434360	7405632
66	F6	20	-105556	7.43905e+06
67	F7	20	26070.9	5.5674e+06
68	F8	20	-611.444	5.24945e+06
69	F9	20	63995	4.77837e+06
70	F10	20	26756.3	5028468
71	F11	20	114414	4.77504e+06
72	F12	20	6353.48	4563458
73	G1	20	1.17936e+06	6419284
74	G2	20	1.41409e+06	6.15247e+06
75	G3	20	1.39674e+06	7116958
76	G4	20	25422.3	6.19355e+06
77	G5	20	-25409.5	6.40792e+06
78	G6	20	-24325.9	6500163
79	G7	20	429472	6.41937e+06
80	G8	20	403185	6750289
81	G9	20	1.02733e+06	6.4929e+06
82	G10	20	-46838.9	6.20861e+06
83	G11	20	-33287.9	6.4308e+06
84	G12	20	-85773.1	6236012
85	H1	20	1.49515e+06	6.51304e+06
86	H2	20	1149537	6.17029e+06
87	H3	20	1.21745e+06	5938934
88	H4	20	22334.4	6124844
89	H5	20	55744.6	6592692
90	H6	20	134060	6171550
91	H7	20	517989	6.54646e+06
92	H8	20	588549	6262632
93	H9	20	881624	7.05842e+06
94	H10	20	-65518	7109496
95	H11	20	-45167.8	7388995
96	H12	20	-118288	5917289
1	A1	21	988408	5.29535e+06
2	A2	21	1.43697e+06	4.87098e+06
3	A3	21	1.54988e+06	5241789
4	A4	21	116035	7.01582e+06
5	A5	21	-165915	8634088
6	A6	21	386940	5.78955e+06
7	A7	21	69957.2	6074953
8	A8	21	49519.1	6.15147e+06
9	A9	21	40936.6	6.15854e+06
10	A10	21	-34385.8	5.88393e+06
11	A11	21	-8562.89	5516272
12	A12	21	37103.2	5523876
13	B1	21	1.36303e+06	5.46849e+06
14	B2	21	1.08587e+06	5.43071e+06
15	B3	21	1.42023e+06	5357824
16	B4	21	110782	7919994
17	B5	21	64430.4	7630970
18	B6	21	32260	7580497
19	B7	21	47909.3	6.89059e+06
20	B8	21	39762.5	6705551
21	B9	21	46506.2	6074004
22	B10	21	59288.2	6429012
23	B11	21	39862.7	5752646
24	B12	21	26588.1	5.57927e+06
25	C1	21	1.64478e+06	5.8388e+06
26	C2	21	1791724	5.88991e+06
27	C3	21	1.74066e+06	5.87554e+06
28	C4	21	96399.8	8069475
29	C5	21	141573	8.04785e+06
30	C6	21	152075	7.85002e+06
31	C7	21	133695	7.03151e+06
32	C8	21	91752.2	7255494
33	C9	21	55393.3	6.4223e+06
34	C10	21	291987	6.14848e+06
35	C11	21	249432	5958544
36	C12	21	185148	5.72338e+06
37	D1	21	670987	7129913
38	D2	21	1.21148e+06	7.5589e+06
39	D3	21	1.40005e+06	7672556
40	D4	21	86404.3	7965376
41	D5	21	-78250.8	8811340
42	D6	21	-4293.74	7.77645e+06
43	D7	21	31048.6	7.14357e+06
44	D8	21	155221	6453969
45	D9	21	10279.6	6.56416e+06
46	D10	21	92657.5	6.24157e+06
47	D11	21	80061.8	6061697
[truncated: 19,057 more rows]

## Sheet: Technical Analysis Result
Block Type	96-Well Block (0.2mL)
Calibration Background is expired	No
Calibration Background performed on	2016-09-13 12:19:56 PM CST
Calibration FAM is expired	No
Calibration FAM performed on	2016-09-13 12:56:28 PM CST
Calibration NED is expired	No
Calibration NED performed on	2016-09-13 12:49:13 PM CST
Calibration ROI is expired	No
Calibration ROI performed on	2016-09-13 12:13:12 PM CST
Calibration ROX is expired	No
Calibration ROX performed on	2016-09-13 12:41:56 PM CST
Calibration SYBR is expired	No
Calibration SYBR performed on	2016-09-13 12:34:38 PM CST
Calibration Uniformity is expired	No
Calibration Uniformity performed on	2016-09-13 12:27:15 PM CST
Calibration VIC is expired	No
Calibration VIC performed on	2016-09-13 13:03:46 PM CST
Chemistry	SYBR_GREEN
Experiment Barcode
Experiment Comments
Experiment File Name	D:\dATA\chengyali\2016-12-30 195141.eds
Experiment Name	2016-12-30 195141
Experiment Run End Time	2016-12-30 21:10:59 PM CST
Experiment Type	Comparative Cт (ΔΔCт)
Experiment User Name
Instrument Name	278882161
Instrument Serial Number	278882161
Instrument Type	ViiA 7
Passive Reference	ROX
Quantification Cycle Method	Ct
Signal Smoothing On	false
Stage/ Cycle where Analysis is performed	Stage 2, Step 2
Sample Name	Target Name	Task	RQ	RQ Min	RQ Max	Ct Mean	Delta Ct Mean	Delta Ct SD	Delta Delta Ct
CON-0	GAPDH	UNKNOWN				16.662
CON-0	GPR	UNKNOWN	1	0.00135718	736.819	25.8474	9.18543	5.94216	0
CON-0	IHH	UNKNOWN	1	0.199025	5.0245	30.3501	13.6881	1.45291	0
CON-0	HAND2	UNKNOWN	1	0.19955	5.01127	23.6711	7.00907	1.45053	0
CON-3	GAPDH	UNKNOWN				16.7683
CON-3	GPR	UNKNOWN	5.07033	2.59693	9.89949	23.6117	6.84335	0.602173	-2.34208
CON-3	IHH	UNKNOWN	0.945334	0.455957	1.95996	30.5375	13.7692	0.656232	0.0811033
CON-3	HAND2	UNKNOWN	2.23192	1.13986	4.37023	22.6191	5.85079	0.604764	-1.15828
CON-12	GAPDH	UNKNOWN				15.8161
CON-12	GPR	UNKNOWN	2.73597	1.69106	4.42653	23.5495	7.73338	0.433021	-1.45205
CON-12	IHH	UNKNOWN	0.487214	0.342598	0.692875	30.5415	14.7254	0.316934	1.03737
CON-12	HAND2	UNKNOWN	3.22609	2.33582	4.45568	21.1354	5.31929	0.290619	-1.68979
SI-1	GAPDH	UNKNOWN				18.1414
SI-1	GPR	UNKNOWN	2.23989	0.780378	6.42904	26.1634	8.02201	0.948969	-1.16343
SI-1	IHH	UNKNOWN	1.61349	0.576463	4.51608	31.1393	12.9979	0.926327	-0.690185
SI-1	HAND2	UNKNOWN	7.48345	2.70113	20.7328	22.2468	4.10537	0.917128	-2.9037
SI-3	GAPDH	UNKNOWN				19.6401
SI-3	GPR	UNKNOWN	1.38575	0.435364	4.41077	28.3549	8.71477	1.04204	-0.470663
SI-3	IHH	UNKNOWN	1.54551	0.460369	5.18843	32.7001	13.06	1.08998	-0.628081
SI-3	HAND2	UNKNOWN	34.7198	10.8857	110.738	21.5315	1.89139	1.04388	-5.11769
SI-12	GAPDH	UNKNOWN				26.1862
SI-12	GPR	UNKNOWN	1750.47	11.4215	268279	24.5981	-1.58809	7.98106	-10.7735
NSC	GAPDH	UNKNOWN				16.3989
NSC	GPR	UNKNOWN	3.40968	2.93793	3.95717	23.8147	7.4158	0.134021	-1.76964
NSC+P	GAPDH	UNKNOWN				18.8968
NSC+P	GPR	UNKNOWN	22.0563	3.15243	154.32	23.6191	4.72231	1.7509	-4.46312
NSC-SI	GAPDH	UNKNOWN				16.2987
NSC-SI	GPR	UNKNOWN	3.58774	2.76983	4.64717	23.641	7.34236	0.232864	-1.84308
NSC-SI=P	GAPDH	UNKNOWN				18.281
NSC-SI=P	GPR	UNKNOWN	5.76497	3.67215	9.05054	24.9391	6.65812	0.405925	-2.52731
Analysis Type	Singleplex
Endogenous Control	GAPDH
RQ Min/Max Confidence Level	95.0
Reference Sample	CON-0

## Sheet: BioGroup Analysis Result
Block Type	96-Well Block (0.2mL)
Calibration Background is expired	No
Calibration Background performed on	2016-09-13 12:19:56 PM CST
Calibration FAM is expired	No
Calibration FAM performed on	2016-09-13 12:56:28 PM CST
Calibration NED is expired	No
Calibration NED performed on	2016-09-13 12:49:13 PM CST
Calibration ROI is expired	No
Calibration ROI performed on	2016-09-13 12:13:12 PM CST
Calibration ROX is expired	No
Calibration ROX performed on	2016-09-13 12:41:56 PM CST
Calibration SYBR is expired	No
Calibration SYBR performed on	2016-09-13 12:34:38 PM CST
Calibration Uniformity is expired	No
Calibration Uniformity performed on	2016-09-13 12:27:15 PM CST
Calibration VIC is expired	No
Calibration VIC performed on	2016-09-13 13:03:46 PM CST
Chemistry	SYBR_GREEN
Experiment Barcode
Experiment Comments
Experiment File Name	D:\dATA\chengyali\2016-12-30 195141.eds
Experiment Name	2016-12-30 195141
Experiment Run End Time	2016-12-30 21:10:59 PM CST
Experiment Type	Comparative Cт (ΔΔCт)
Experiment User Name
Instrument Name	278882161
Instrument Serial Number	278882161
Instrument Type	ViiA 7
Passive Reference	ROX
Quantification Cycle Method	Ct
Signal Smoothing On	false
Stage/ Cycle where Analysis is performed	Stage 2, Step 2
Biogroup Name	Target Name	Task	RQ	RQ Min	RQ Max	Ct Mean	Delta Ct Mean	Delta Ct SD	Delta Delta Ct
Analysis Type	Singleplex
Endogenous Control	GAPDH
RQ Min/Max Confidence Level	95.0
Reference Biogroup Name

## Sheet: Results
Block Type	96-Well Block (0.2mL)
Calibration Background is expired	No
Calibration Background performed on	2016-09-13 12:19:56 PM CST
Calibration FAM is expired	No
Calibration FAM performed on	2016-09-13 12:56:28 PM CST
Calibration NED is expired	No
Calibration NED performed on	2016-09-13 12:49:13 PM CST
Calibration ROI is expired	No
Calibration ROI performed on	2016-09-13 12:13:12 PM CST
Calibration ROX is expired	No
Calibration ROX performed on	2016-09-13 12:41:56 PM CST
Calibration SYBR is expired	No
Calibration SYBR performed on	2016-09-13 12:34:38 PM CST
Calibration Uniformity is expired	No
Calibration Uniformity performed on	2016-09-13 12:27:15 PM CST
Calibration VIC is expired	No
Calibration VIC performed on	2016-09-13 13:03:46 PM CST
Chemistry	SYBR_GREEN
Experiment Barcode
Experiment Comments
Experiment File Name	D:\dATA\chengyali\2016-12-30 195141.eds
Experiment Name	2016-12-30 195141
Experiment Run End Time	2016-12-30 21:10:59 PM CST
Experiment Type	Comparative Cт (ΔΔCт)
Experiment User Name
Instrument Name	278882161
Instrument Serial Number	278882161
Instrument Type	ViiA 7
Passive Reference	ROX
Quantification Cycle Method	Ct
Signal Smoothing On	false
Stage/ Cycle where Analysis is performed	Stage 2, Step 2
Well	Well Position	Omit	Sample Name	Target Name	Task	Reporter	Quencher	RQ	RQ Min	RQ Max	CT	Ct Mean	Ct SD	Quantity	Delta Ct Mean	Delta Ct SD	Delta Delta Ct	Automatic Ct Threshold	Ct Threshold	Automatic Baseline	Baseline Start	Baseline End	Efficiency	Comments	Tm1	Tm2	Tm3	Custom1	Custom2	Custom3	Custom4	Custom5	Custom6	HIGHSD	THOLDFAIL	MTP
1	A1	FALSE	CON-0	GAPDH	UNKNOWN	SYBR	None				18.329	16.662	1.45023					TRUE	0.04	TRUE	3	15	1		83.939									Y	Y	N
2	A2	FALSE	CON-0	GAPDH	UNKNOWN	SYBR	None				15.965	16.662	1.45023					TRUE	0.04	TRUE	3	13	1		83.939									Y	Y	N
3	A3	FALSE	CON-0	GAPDH	UNKNOWN	SYBR	None				15.691	16.662	1.45023					TRUE	0.04	TRUE	3	12	1		84.0365									Y	Y	N
4	A4	FALSE	CON-0	GPR	UNKNOWN	SYBR	None	1	0.00135718	736.819	23.106	25.8474	5.76247		9.18543	5.94216	0	TRUE	0.04	TRUE	3	20	1		82.867									Y	Y	N
5	A5	FALSE	CON-0	GPR	UNKNOWN	SYBR	None	1	0.00135718	736.819	32.469	25.8474	5.76247		9.18543	5.94216	0	TRUE	0.04	TRUE	3	29	1		76.7273									Y	Y	N
6	A6	FALSE	CON-0	GPR	UNKNOWN	SYBR	None	1	0.00135718	736.819	21.968	25.8474	5.76247		9.18543	5.94216	0	TRUE	0.04	TRUE	3	19	1		82.6721									Y	Y	N
7	A7	FALSE	CON-0	IHH	UNKNOWN	SYBR	None	1	0.199025	5.0245	30.371	30.3501	0.0881361		13.6881	1.45291	0	TRUE	0.04	TRUE	3	27	1		87.2525	78.384								N	Y	Y
8	A8	FALSE	CON-0	IHH	UNKNOWN	SYBR	None	1	0.199025	5.0245	30.253	30.3501	0.0881361		13.6881	1.45291	0	TRUE	0.04	TRUE	3	27	1		87.1551	79.0662								N	Y	Y
9	A9	FALSE	CON-0	IHH	UNKNOWN	SYBR	None	1	0.199025	5.0245	30.426	30.3501	0.0881361		13.6881	1.45291	0	TRUE	0.04	TRUE	3	27	1		87.1551	79.3586								N	Y	Y
10	A10	FALSE	CON-0	HAND2	UNKNOWN	SYBR	None	1	0.19955	5.01127	23.637	23.6711	0.0296599		7.00907	1.45053	0	TRUE	0.04	TRUE	3	20	1		87.4475									N	Y	N
11	A11	FALSE	CON-0	HAND2	UNKNOWN	SYBR	None	1	0.19955	5.01127	23.689	23.6711	0.0296599		7.00907	1.45053	0	TRUE	0.04	TRUE	3	20	1		87.4475									N	Y	N
12	A12	FALSE	CON-0	HAND2	UNKNOWN	SYBR	None	1	0.19955	5.01127	23.687	23.6711	0.0296599		7.00907	1.45053	0	TRUE	0.04	TRUE	3	21	1		87.4475									N	Y	N
13	B1	FALSE	CON-3	GAPDH	UNKNOWN	SYBR	None				16.583	16.7683	0.601731					TRUE	0.04	TRUE	3	13	1		83.939									Y	Y	N
14	B2	FALSE	CON-3	GAPDH	UNKNOWN	SYBR	None				17.441	16.7683	0.601731					TRUE	0.04	TRUE	3	14	1		83.939									Y	Y	N
15	B3	FALSE	CON-3	GAPDH	UNKNOWN	SYBR	None				16.281	16.7683	0.601731					TRUE	0.04	TRUE	3	13	1		83.939									Y	Y	N
16	B4	FALSE	CON-3	GPR	UNKNOWN	SYBR	None	5.07033	2.59693	9.89949	23.587	23.6117	0.0230917		6.84335	0.602173	-2.34208	TRUE	0.04	TRUE	3	20	1		82.867									N	Y	N
17	B5	FALSE	CON-3	GPR	UNKNOWN	SYBR	None	5.07033	2.59693	9.89949	23.617	23.6117	0.0230917		6.84335	0.602173	-2.34208	TRUE	0.04	TRUE	3	20	1		82.867									N	Y	N
18	B6	FALSE	CON-3	GPR	UNKNOWN	SYBR	None	5.07033	2.59693	9.89949	23.632	23.6117	0.0230917		6.84335	0.602173	-2.34208	TRUE	0.04	TRUE	3	20	1		82.867									N	Y	N
19	B7	FALSE	CON-3	IHH	UNKNOWN	SYBR	None	0.945334	0.455957	1.95996	30.624	30.5375	0.26184		13.7692	0.656232	0.0811033	TRUE	0.04	TRUE	3	27	1		87.1551	78.6764								N	Y	Y
20	B8	FALSE	CON-3	IHH	UNKNOWN	SYBR	None	0.945334	0.455957	1.95996	30.745	30.5375	0.26184		13.7692	0.656232	0.0811033	TRUE	0.04	TRUE	3	27	1		87.1551	78.7738								N	Y	Y
21	B9	FALSE	CON-3	IHH	UNKNOWN	SYBR	None	0.945334	0.455957	1.95996	30.243	30.5375	0.26184		13.7692	0.656232	0.0811033	TRUE	0.04	TRUE	3	27	1		87.0576	79.0662								N	Y	Y
22	B10	FALSE	CON-3	HAND2	UNKNOWN	SYBR	None	2.23192	1.13986	4.37023	22.644	22.6191	0.0604978		5.85079	0.604764	-1.15828	TRUE	0.04	TRUE	3	19	1		87.5449									N	Y	N
23	B11	FALSE	CON-3	HAND2	UNKNOWN	SYBR	None	2.23192	1.13986	4.37023	22.55	22.6191	0.0604978		5.85079	0.604764	-1.15828	TRUE	0.04	TRUE	3	19	1		87.5449									N	Y	N
24	B12	FALSE	CON-3	HAND2	UNKNOWN	SYBR	None	2.23192	1.13986	4.37023	22.663	22.6191	0.0604978		5.85079	0.604764	-1.15828	TRUE	0.04	TRUE	3	19	1		87.4475									N	Y	N
25	C1	FALSE	CON-12	GAPDH	UNKNOWN	SYBR	None				16.128	15.8161	0.280909					TRUE	0.04	TRUE	3	13	1		84.0365									N	Y	N
26	C2	FALSE	CON-12	GAPDH	UNKNOWN	SYBR	None				15.584	15.8161	0.280909					TRUE	0.04	TRUE	3	12	1		84.0365									N	Y	N
27	C3	FALSE	CON-12	GAPDH	UNKNOWN	SYBR	None				15.736	15.8161	0.280909					TRUE	0.04	TRUE	3	12	1		84.0365									N	Y	N
28	C4	FALSE	CON-12	GPR	UNKNOWN	SYBR	None	2.73597	1.69106	4.42653	23.88	23.5495	0.329541		7.73338	0.433021	-1.45205	TRUE	0.04	TRUE	3	21	1		82.7696									N	Y	N
29	C5	FALSE	CON-12	GPR	UNKNOWN	SYBR	None	2.73597	1.69106	4.42653	23.548	23.5495	0.329541		7.73338	0.433021	-1.45205	TRUE	0.04	TRUE	3	20	1		82.867									N	Y	N
30	C6	FALSE	CON-12	GPR	UNKNOWN	SYBR	None	2.73597	1.69106	4.42653	23.221	23.5495	0.329541		7.73338	0.433021	-1.45205	TRUE	0.04	TRUE	3	20	1		82.867									N	Y	N
31	C7	FALSE	CON-12	IHH	UNKNOWN	SYBR	None	0.487214	0.342598	0.692875	30.466	30.5415	0.146757		14.7254	0.316934	1.03737	TRUE	0.04	TRUE	3	27	1		87.1551	78.8713								N	Y	Y
32	C8	FALSE	CON-12	IHH	UNKNOWN	SYBR	None	0.487214	0.342598	0.692875	30.448	30.5415	0.146757		14.7254	0.316934	1.03737	TRUE	0.04	TRUE	3	27	1		87.1551	78.6764								N	Y	Y
33	C9	FALSE	CON-12	IHH	UNKNOWN	SYBR	None	0.487214	0.342598	0.692875	30.711	30.5415	0.146757		14.7254	0.316934	1.03737	TRUE	0.04	TRUE	3	27	1		87.1551	79.2611								N	Y	Y
34	C10	FALSE	CON-12	HAND2	UNKNOWN	SYBR	None	3.22609	2.33582	4.45568	21.05	21.1354	0.0744961		5.31929	0.290619	-1.68979	TRUE	0.04	TRUE	3	18	1		87.5449									N	Y	N
35	C11	FALSE	CON-12	HAND2	UNKNOWN	SYBR	None	3.22609	2.33582	4.45568	21.189	21.1354	0.0744961		5.31929	0.290619	-1.68979	TRUE	0.04	TRUE	3	18	1		87.5449									N	Y	N
36	C12	FALSE	CON-12	HAND2	UNKNOWN	SYBR	None	3.22609	2.33582	4.45568	21.167	21.1354	0.0744961		5.31929	0.290619	-1.68979	TRUE	0.04	TRUE	3	18	1		87.5449									N	Y	N
37	D1	FALSE	SI-1	GAPDH	UNKNOWN	SYBR	None				19.185	18.1414	0.913621					TRUE	0.04	TRUE	3	16	1		84.0365									Y	Y	N
38	D2	FALSE	SI-1	GAPDH	UNKNOWN	SYBR	None				17.756	18.1414	0.913621					TRUE	0.04	TRUE	3	14	1		84.0365									Y	Y	N
39	D3	FALSE	SI-1	GAPDH	UNKNOWN	SYBR	None				17.484	18.1414	0.913621					TRUE	0.04	TRUE	3	14	1		84.0365									Y	Y	N
40	D4	FALSE	SI-1	GPR	UNKNOWN	SYBR	None	2.23989	0.780378	6.42904	26.024	26.1634	0.256589		8.02201	0.948969	-1.16343	TRUE	0.04	TRUE	3	23	1		82.867									N	Y	N
41	D5	FALSE	SI-1	GPR	UNKNOWN	SYBR	None	2.23989	0.780378	6.42904	26.46	26.1634	0.256589		8.02201	0.948969	-1.16343	TRUE	0.04	TRUE	3	23	1		82.867									N	Y	N
42	D6	FALSE	SI-1	GPR	UNKNOWN	SYBR	None	2.23989	0.780378	6.42904	26.006	26.1634	0.256589		8.02201	0.948969	-1.16343	TRUE	0.04	TRUE	3	23	1		82.867									N	Y	N
43	D7	FALSE	SI-1	IHH	UNKNOWN	SYBR	None	1.61349	0.576463	4.51608	31.306	31.1393	0.1529		12.9979	0.926327	-0.690185	TRUE	0.04	TRUE	3	28	1		87.1551	78.8713								N	Y	Y
44	D8	FALSE	SI-1	IHH	UNKNOWN	SYBR	None	1.61349	0.576463	4.51608	31.108	31.1393	0.1529		12.9979	0.926327	-0.690185	TRUE	0.04	TRUE	3	28	1		87.1551	78.7738								N	Y	Y
45	D9	FALSE	SI-1	IHH	UNKNOWN	SYBR	None	1.61349	0.576463	4.51608	31.005	31.1393	0.1529		12.9979	0.926327	-0.690185	TRUE	0.04	TRUE	3	28	1		87.1551	78.9688								N	Y	Y
46	D10	FALSE	SI-1	HAND2	UNKNOWN	SYBR	None	7.48345	2.70113	20.7328	22.225	22.2468	0.0801186		4.10537	0.917128	-2.9037	TRUE	0.04	TRUE	3	19	1		87.5449									N	Y	N
47	D11	FALSE	SI-1	HAND2	UNKNOWN	SYBR	None	7.48345	2.70113	20.7328	22.18	22.2468	0.0801186		4.10537	0.917128	-2.9037	TRUE	0.04	TRUE	3	19	1		87.5449									N	Y	N
48	D12	FALSE	SI-1	HAND2	UNKNOWN	SYBR	None	7.48345	2.70113	20.7328	22.336	22.2468	0.0801186		4.10537	0.917128	-2.9037	TRUE	0.04	TRUE	3	19	1		87.4475									N	Y	N
49	E1	FALSE	SI-3	GAPDH	UNKNOWN	SYBR	None				19.348	19.6401	1.04171					TRUE	0.04	TRUE	3	16	1		83.939									Y	Y	N
50	E2	FALSE	SI-3	GAPDH	UNKNOWN	SYBR	None				20.797	19.6401	1.04171					TRUE	0.04	TRUE	3	17	1		84.0365									Y	Y	N
51	E3	FALSE	SI-3	GAPDH	UNKNOWN	SYBR	None				18.776	19.6401	1.04171					TRUE	0.04	TRUE	3	15	1		83.939									Y	Y	N
52	E4	FALSE	SI-3	GPR	UNKNOWN	SYBR	None	1.38575	0.435364	4.41077	28.38	28.3549	0.0261223		8.71477	1.04204	-0.470663	TRUE	0.04	TRUE	3	25	1		82.7696									N	Y	N
53	E5	FALSE	SI-3	GPR	UNKNOWN	SYBR	None	1.38575	0.435364	4.41077	28.328	28.3549	0.0261223		8.71477	1.04204	-0.470663	TRUE	0.04	TRUE	3	25	1		82.867									N	Y	N
54	E6	FALSE	SI-3	GPR	UNKNOWN	SYBR	None	1.38575	0.435364	4.41077	28.356	28.3549	0.0261223		8.71477	1.04204	-0.470663	TRUE	0.04	TRUE	3	25	1		82.7696									N	Y	N
55	E7	FALSE	SI-3	IHH	UNKNOWN	SYBR	None	1.54551	0.460369	5.18843	32.741	32.7001	0.320773		13.06	1.08998	-0.628081	TRUE	0.04	TRUE	3	29	1		87.1551	77.2146								N	Y	Y
56	E8	FALSE	SI-3	IHH	UNKNOWN	SYBR	None	1.54551	0.460369	5.18843	32.998	32.7001	0.320773		13.06	1.08998	-0.628081	TRUE	0.04	TRUE	3	30	1		87.1551	78.5789								N	Y	Y
57	E9	FALSE	SI-3	IHH	UNKNOWN	SYBR	None	1.54551	0.460369	5.18843	32.361	32.7001	0.320773		13.06	1.08998	-0.628081	TRUE	0.04	TRUE	3	29	1		87.0576	78.4815								N	Y	Y
58	E10	FALSE	SI-3	HAND2	UNKNOWN	SYBR	None	34.7198	10.8857	110.738	21.456	21.5315	0.0672827		1.89139	1.04388	-5.11769	TRUE	0.04	TRUE	3	18	1		87.5449									N	Y	N
59	E11	FALSE	SI-3	HAND2	UNKNOWN	SYBR	None	34.7198	10.8857	110.738	21.585	21.5315	0.0672827		1.89139	1.04388	-5.11769	TRUE	0.04	TRUE	3	18	1		87.4475									N	Y	N
60	E12	FALSE	SI-3	HAND2	UNKNOWN	SYBR	None	34.7198	10.8857	110.738	21.554	21.5315	0.0672827		1.89139	1.04388	-5.11769	TRUE	0.04	TRUE	3	18	1		87.4475									N	Y	N
61	F1	FALSE	SI-12	GAPDH	UNKNOWN	SYBR	None				23.546	26.1862	7.27392					TRUE	0.04	TRUE	3	20	1		83.939									Y	Y	N
62	F2	FALSE	SI-12	GAPDH	UNKNOWN	SYBR	None				17.689	26.1862	7.27392					TRUE	0.04	TRUE	3	14	1		83.939									Y	Y	N
63	F3	FALSE	SI-12	GAPDH	UNKNOWN	SYBR	None				18.211	26.1862	7.27392					TRUE	0.04	TRUE	3	15	1		83.939									Y	Y	N
64	F4	FALSE	SI-12	GPR	UNKNOWN	SYBR	None	1750.47	11.4215	268279	27.462	24.5981	3.28443		-1.58809	7.98106	-10.7735	TRUE	0.04	TRUE	3	24	1		82.6721									Y	Y	N
65	F5	FALSE	SI-12	GPR	UNKNOWN	SYBR	None	1750.47	11.4215	268279	27.451	24.5981	3.28443		-1.58809	7.98106	-10.7735	TRUE	0.04	TRUE	3	24	1		82.7696									Y	Y	N
66	F6	FALSE	SI-12	GPR	UNKNOWN	SYBR	None	1750.47	11.4215	268279	27.854	24.5981	3.28443		-1.58809	7.98106	-10.7735	TRUE	0.04	TRUE	3	25	1		82.7696									Y	Y	N
67	F7	FALSE	SI-12	GAPDH	UNKNOWN	SYBR	None				32.524	26.1862	7.27392					TRUE	0.04	TRUE	3	29	1		87.0576	78.9688								Y	Y	Y
68	F8	FALSE	SI-12	GAPDH	UNKNOWN	SYBR	None				32.581	26.1862	7.27392					TRUE	0.04	TRUE	3	29	1		87.0576	80.723								Y	Y	Y
69	F9	FALSE	SI-12	GAPDH	UNKNOWN	SYBR	None				32.567	26.1862	7.27392					TRUE	0.04	TRUE	3	29	1		86.9602	78.7738								Y	Y	Y
70	F10	FALSE	SI-12	GPR	UNKNOWN	SYBR	None	1750.47	11.4215	268279	21.903	24.5981	3.28443		-1.58809	7.98106	-10.7735	TRUE	0.04	TRUE	3	19	1		87.4475									Y	Y	N
71	F11	FALSE	SI-12	GPR	UNKNOWN	SYBR	None	1750.47	11.4215	268279	21.585	24.5981	3.28443		-1.58809	7.98106	-10.7735	TRUE	0.04	TRUE	3	18	1		87.35									Y	Y	N
72	F12	FALSE	SI-12	GPR	UNKNOWN	SYBR	None	1750.47	11.4215	268279	21.334	24.5981	3.28443		-1.58809	7.98106	-10.7735	TRUE	0.04	TRUE	3	18	1		87.35									Y	Y	N
73	G1	FALSE	NSC	GAPDH	UNKNOWN	SYBR	None				16.448	16.3989	0.0902113					TRUE	0.04	TRUE	3	13	1		84.0365									N	Y	N
74	G2	FALSE	NSC	GAPDH	UNKNOWN	SYBR	None				16.295	16.3989	0.0902113					TRUE	0.04	TRUE	3	13	1		84.0365									N	Y	N
75	G3	FALSE	NSC	GAPDH	UNKNOWN	SYBR	None				16.454	16.3989	0.0902113					TRUE	0.04	TRUE	3	13	1		84.0365									N	Y	N
76	G4	FALSE	NSC	GPR	UNKNOWN	SYBR	None	3.40968	2.93793	3.95717	23.712	23.8147	0.0991138		7.4158	0.134021	-1.76964	TRUE	0.04	TRUE	3	20	1		82.867									N	Y	N
77	G5	FALSE	NSC	GPR	UNKNOWN	SYBR	None	3.40968	2.93793	3.95717	23.91	23.8147	0.0991138		7.4158	0.134021	-1.76964	TRUE	0.04	TRUE	3	21	1		82.867									N	Y	N
78	G6	FALSE	NSC	GPR	UNKNOWN	SYBR	None	3.40968	2.93793	3.95717	23.822	23.8147	0.0991138		7.4158	0.134021	-1.76964	TRUE	0.04	TRUE	3	21	1		82.867									N	Y	N
79	G7	FALSE	NSC+P	GAPDH	UNKNOWN	SYBR	None				19.171	18.8968	1.69523					TRUE	0.04	TRUE	3	16	1		83.939									Y	Y	N
80	G8	FALSE	NSC+P	GAPDH	UNKNOWN	SYBR	None				20.438	18.8968	1.69523					TRUE	0.04	TRUE	3	17	1		83.8416									Y	Y	N
81	G9	FALSE	NSC+P	GAPDH	UNKNOWN	SYBR	None				17.081	18.8968	1.69523					TRUE	0.04	TRUE	3	14	1		83.939									Y	Y	N
82	G10	FALSE	NSC+P	GPR	UNKNOWN	SYBR	None	22.0563	3.15243	154.32	24.115	23.6191	0.438001		4.72231	1.7509	-4.46312	TRUE	0.04	TRUE	3	21	1		82.5746									N	Y	N
83	G11	FALSE	NSC+P	GPR	UNKNOWN	SYBR	None	22.0563	3.15243	154.32	23.457	23.6191	0.438001		4.72231	1.7509	-4.46312	TRUE	0.04	TRUE	3	20	1		82.6721									N	Y	N
84	G12	FALSE	NSC+P	GPR	UNKNOWN	SYBR	None	22.0563	3.15243	154.32	23.285	23.6191	0.438001		4.72231	1.7509	-4.46312	TRUE	0.04	TRUE	3	20	1		82.5746									N	Y	N
85	H1	FALSE	NSC-SI	GAPDH	UNKNOWN	SYBR	None				16.115	16.2987	0.212624					TRUE	0.04	TRUE	3	13	1		83.939									N	Y	N
86	H2	FALSE	NSC-SI	GAPDH	UNKNOWN	SYBR	None				16.532	16.2987	0.212624					TRUE	0.04	TRUE	3	13	1		83.939									N	Y	N
87	H3	FALSE	NSC-SI	GAPDH	UNKNOWN	SYBR	None				16.25	16.2987	0.212624					TRUE	0.04	TRUE	3	13	1		84.0365									N	Y	N
88	H4	FALSE	NSC-SI	GPR	UNKNOWN	SYBR	None	3.58774	2.76983	4.64717	23.751	23.641	0.0949572		7.34236	0.232864	-1.84308	TRUE	0.04	TRUE	3	20	1		82.867									N	Y	N
89	H5	FALSE	NSC-SI	GPR	UNKNOWN	SYBR	None	3.58774	2.76983	4.64717	23.589	23.641	0.0949572		7.34236	0.232864	-1.84308	TRUE	0.04	TRUE	3	20	1		82.867									N	Y	N
90	H6	FALSE	NSC-SI	GPR	UNKNOWN	SYBR	None	3.58774	2.76983	4.64717	23.584	23.641	0.0949572		7.34236	0.232864	-1.84308	TRUE	0.04	TRUE	3	20	1		82.867									N	Y	N
91	H7	FALSE	NSC-SI=P	GAPDH	UNKNOWN	SYBR	None				18.622	18.281	0.403244					TRUE	0.04	TRUE	3	15	1		84.0365									N	Y	N
92	H8	FALSE	NSC-SI=P	GAPDH	UNKNOWN	SYBR	None				18.385	18.281	0.403244					TRUE	0.04	TRUE	3	15	1		83.939									N	Y	N
93	H9	FALSE	NSC-SI=P	GAPDH	UNKNOWN	SYBR	None				17.836	18.281	0.403244					TRUE	0.04	TRUE	3	14	1		83.8416									N	Y	N
94	H10	FALSE	NSC-SI=P	GPR	UNKNOWN	SYBR	None	5.76497	3.67215	9.05054	24.969	24.9391	0.046572		6.65812	0.405925	-2.52731	TRUE	0.04	TRUE	3	22	1		82.5746									N	Y	N
95	H11	FALSE	NSC-SI=P	GPR	UNKNOWN	SYBR	None	5.76497	3.67215	9.05054	24.885	24.9391	0.046572		6.65812	0.405925	-2.52731	TRUE	0.04	TRUE	3	22	1		82.5746									N	Y	N
96	H12	FALSE	NSC-SI=P	GPR	UNKNOWN	SYBR	None	5.76497	3.67215	9.05054	24.963	24.9391	0.046572		6.65812	0.405925	-2.52731	TRUE	0.04	TRUE	3	22	1		82.4772									N	Y	N
Analysis Type	Singleplex
Endogenous Control	GAPDH
RQ Min/Max Confidence Level	95.0
Reference Sample	CON-0

## Sheet: Sheet1
CON
GAPDH	16.448
	16.295
	16.454	16.399
PGR	23.712		7.313
	23.91		7.511
	23.822		7.423	7.41567
NSC-si
GAPDH	16.115
	16.532
	16.25	16.2987
PGR	23.751		7.45231		0.0366457	0.974919
	23.589		7.29031		-0.125353	1.09077
	23.584		7.28531		-0.130354	1.09456
	19.171
	20.438
	17.081	18.897
	24.115		5.218
	23.457		4.56
	23.285		4.388	4.722
	18.622
	18.385
	17.836	18.281
	24.969		6.688		1.966	0.255962
	24.885		6.604		1.882	0.271307
	24.963		6.682		1.96	0.257029
	con
con	18.329						si	19.185
	15.965							17.756
	15.691	15.8278						17.484	17.62
pgr	23.106		7.2782			1		26.024		8.404		1.695	0.308855
	32.469					1		26.46		8.84		2.131	0.2283
	21.968		6.1402	6.709		1		26.006		8.386		1.677	0.312732
ihh	30.371		14.5432					31.306		13.686		-0.836	1.78509
	30.253		14.4252					31.108		13.488		-1.137	2.19923
	30.426		14.5982	14.522				31.005		13.385		-1.137	2.19923
hand2	23.637		7.8092					22.225		4.605		-3.238	9.43485
	23.689		7.8612					22.18		4.56		-3.283	9.73378
	23.687		7.8592	7.843				22.336		4.716		-3.127	8.73616
	3h
con-3	16.583						si-3	19.348
	17.441							20.797
	16.281	16.768						18.776	19.64
pgr	23.587		6.819		0.11	0.926588		28.38		8.74		2.031	0.244686
	23.617		6.849		0.140001	0.907519		28.328		8.688		1.979	0.253666
	23.632		6.864		0.155	0.898132		28.356		8.716		2.007	0.24879
ihh	30.624		13.856		-0.665999	1.58667		32.741		13.101		-1.421	2.67771
	30.745		13.977		-0.544999	1.45902		32.998		13.358		-1.164	2.24078
	30.243		13.475		-1.047	2.06623		32.361		12.721		-1.801	3.48462
hand2	22.644		5.876		-1.967	3.90955		21.456		1.816		-6.027	65.2091
	22.55		5.782		-2.061	4.17276		21.585		1.945		-5.898	59.6314
	22.663		5.895		-1.948	3.85839		21.554		1.914		-5.929	60.9266
	12h
con-12	16.128						si-12	23.546
	15.584							17.689
	15.736	15.816						18.211	17.95
pgr	23.88		8.064		1.355	0.390935		27.462		9.512		2.803	0.143289
	23.548		7.732		1.023	0.492092		27.451		9.501		2.792	0.144386
	23.221		7.405		0.696001	0.617281		27.854		9.904		3.195	0.109197
ihh	30.466		14.65		0.128	0.915099		32.524		14.574		0.0519983	0.964599
	30.448		14.632		0.11	0.926588		32.581		14.631		0.109001	0.92723
	30.711		14.895		0.373	0.772175		32.567		14.617		0.0950013	0.936271
hand2	21.05		5.234		-2.609	6.10081		21.903		3.953		-3.89	14.8254
	21.189		5.373		-2.47	5.54044		21.585		3.635		-4.208	18.4814
	21.167		5.351		-2.492	5.62557		21.334		3.384		-4.459	21.9934

## Sheet: Sheet2
	si	19.185	17.62
		17.756	17.62
		17.484	17.62
		26.024		8.404	8.54
		26.46		8.84	8.54
		26.006		8.386	8.54
		31.306		13.686	13.52
		31.108		13.488	13.52
		31.005		13.385	13.52
		22.225		4.605	4.63
		22.18		4.56	4.63
		22.336		4.716	4.63
	si-3	19.348	19.64
		20.797	19.64
		18.776	19.64
		28.38		8.74		0.199999	0.870551
		28.328		8.688		0.147999	0.902501
		28.356		8.716		0.176001	0.885153
		32.741		13.101		-0.418999	1.337
		32.998		13.358		-0.161999	1.11884
		32.361		12.721		-0.799	1.73989
		21.456		1.816		-2.814	7.03232
		21.585		1.945		-2.685	6.43081
		21.554		1.914		-2.716	6.57048
	si-12	23.546	17.95
		17.689	17.95
		18.211	17.95
		27.462		9.512		0.972	0.509799
		27.451		9.501		0.961	0.513701
		27.854		9.904		1.364	0.388504
		32.524		14.574		1.054	0.481632
		32.581		14.631		1.111	0.462973
		32.567		14.617		1.097	0.467487
		21.903		3.953		-0.677	1.59881
		21.585		3.635		-0.995001	1.99308
		21.334		3.384		-1.246	2.37183

## Sheet: Sheet3
con					6H	C(T)
18.329					GAPDH	14.824	14.9637
15.965						14.955	14.9637
15.691	15.8278					15.112	14.9637
23.106		7.2782	6.709		PGR	25.151		10.1873	3.47828	0.0897289
32.469			6.709			24.941		9.97728	3.26828	0.103788
21.968		6.1402	6.709			24.983		10.0193	3.31028	0.10081
30.371		14.5432	14.522		IHH	32.448		17.4843	2.96229	0.128311
30.253		14.4252	14.522			32.307		17.3433	2.82128	0.141485
30.426		14.5982	14.522			32.318		17.3543	2.83229	0.14041
23.637		7.8092	7.843		Hand2	20.695		5.73128	-2.11172	4.32205
23.689		7.8612	7.843			20.712		5.74828	-2.09472	4.27142
23.687		7.8592	7.843			20.711		5.74728	-2.09572	4.27438
