# Supplementary material for: NrCAM secreted by endometrial stromal cells enhances the progestin sensitivity of endometrial cancer cells through epigenetic modulation of PRB
Source: Cancer Gene Ther. 2022 Apr 6;29(10):1452–62. doi: 10.1038/s41417-022-00467-0 (PMC9576598; doi:10.1038/s41417-022-00467-0)
Supplement: Supplementary file 23 — Dataset 8 [file 41417_2022_467_MOESM23_ESM.xls]

## Sheet: Sample Setup
Block Type	96-Well Block (0.2mL)
Calibration Background is expired	No
Calibration Background performed on	2016-09-13 12:19:56 PM CST
Calibration FAM is expired	No
Calibration FAM performed on	2016-09-13 12:56:28 PM CST
Calibration NED is expired	No
Calibration NED performed on	2016-09-13 12:49:13 PM CST
Calibration ROI is expired	No
Calibration ROI performed on	2016-09-13 12:13:12 PM CST
Calibration ROX is expired	No
Calibration ROX performed on	2016-09-13 12:41:56 PM CST
Calibration SYBR is expired	No
Calibration SYBR performed on	2016-09-13 12:34:38 PM CST
Calibration Uniformity is expired	No
Calibration Uniformity performed on	2016-09-13 12:27:15 PM CST
Calibration VIC is expired	No
Calibration VIC performed on	2016-09-13 13:03:46 PM CST
Chemistry	SYBR_GREEN
Experiment Barcode
Experiment Comments
Experiment File Name	D:\dATA\chengyali\2017-01-11 212236.eds
Experiment Name	2017-01-11 212236
Experiment Run End Time	2017-01-11 23:04:31 PM CST
Experiment Type	Comparative Cт (ΔΔCт)
Experiment User Name
Instrument Name	278882161
Instrument Serial Number	278882161
Instrument Type	ViiA 7
Passive Reference	ROX
Quantification Cycle Method	Ct
Signal Smoothing On	false
Stage/ Cycle where Analysis is performed	Stage 2, Step 2
Well	Well Position	Sample Name	Sample Color	Biogroup Name	Biogroup Color	Target Name	Target Color	Task	Reporter	Quencher	Quantity	Comments
1	A1	con1	RGB(176,23,31)			gapdh	RGB(176,23,31)	UNKNOWN	SYBR	None
2	A2	con1	RGB(176,23,31)			gapdh	RGB(176,23,31)	UNKNOWN	SYBR	None
3	A3	con1	RGB(176,23,31)			gapdh	RGB(176,23,31)	UNKNOWN	SYBR	None
4	A4	con1	RGB(176,23,31)			pgr	RGB(0,0,255)	UNKNOWN	SYBR	None
5	A5	con1	RGB(176,23,31)			pgr	RGB(0,0,255)	UNKNOWN	SYBR	None
6	A6	con1	RGB(176,23,31)			pgr	RGB(0,0,255)	UNKNOWN	SYBR	None
7	A7	con1	RGB(176,23,31)			ihh	RGB(0,139,69)	UNKNOWN	SYBR	None
8	A8	con1	RGB(176,23,31)			ihh	RGB(0,139,69)	UNKNOWN	SYBR	None
9	A9	con1	RGB(176,23,31)			ihh	RGB(0,139,69)	UNKNOWN	SYBR	None
10	A10	con1	RGB(176,23,31)			hand2	RGB(238,238,0)	UNKNOWN	SYBR	None
11	A11	con1	RGB(176,23,31)			hand2	RGB(238,238,0)	UNKNOWN	SYBR	None
12	A12	con1	RGB(176,23,31)			hand2	RGB(238,238,0)	UNKNOWN	SYBR	None
13	B1	3h-1	RGB(0,0,255)			gapdh	RGB(176,23,31)	UNKNOWN	SYBR	None
14	B2	3h-1	RGB(0,0,255)			gapdh	RGB(176,23,31)	UNKNOWN	SYBR	None
15	B3	3h-1	RGB(0,0,255)			gapdh	RGB(176,23,31)	UNKNOWN	SYBR	None
16	B4	3h-1	RGB(0,0,255)			pgr	RGB(0,0,255)	UNKNOWN	SYBR	None
17	B5	3h-1	RGB(0,0,255)			pgr	RGB(0,0,255)	UNKNOWN	SYBR	None
18	B6	3h-1	RGB(0,0,255)			pgr	RGB(0,0,255)	UNKNOWN	SYBR	None
19	B7	3h-1	RGB(0,0,255)			ihh	RGB(0,139,69)	UNKNOWN	SYBR	None
20	B8	3h-1	RGB(0,0,255)			ihh	RGB(0,139,69)	UNKNOWN	SYBR	None
21	B9	3h-1	RGB(0,0,255)			ihh	RGB(0,139,69)	UNKNOWN	SYBR	None
22	B10	3h-1	RGB(0,0,255)			hand2	RGB(238,238,0)	UNKNOWN	SYBR	None
23	B11	3h-1	RGB(0,0,255)			hand2	RGB(238,238,0)	UNKNOWN	SYBR	None
24	B12	3h-1	RGB(0,0,255)			hand2	RGB(238,238,0)	UNKNOWN	SYBR	None
25	C1	6h-1	RGB(0,139,69)			gapdh	RGB(176,23,31)	UNKNOWN	SYBR	None
26	C2	6h-1	RGB(0,139,69)			gapdh	RGB(176,23,31)	UNKNOWN	SYBR	None
27	C3	6h-1	RGB(0,139,69)			gapdh	RGB(176,23,31)	UNKNOWN	SYBR	None
28	C4	6h-1	RGB(0,139,69)			pgr	RGB(0,0,255)	UNKNOWN	SYBR	None
29	C5	6h-1	RGB(0,139,69)			pgr	RGB(0,0,255)	UNKNOWN	SYBR	None
30	C6	6h-1	RGB(0,139,69)			pgr	RGB(0,0,255)	UNKNOWN	SYBR	None
31	C7	6h-1	RGB(0,139,69)			ihh	RGB(0,139,69)	UNKNOWN	SYBR	None
32	C8	6h-1	RGB(0,139,69)			ihh	RGB(0,139,69)	UNKNOWN	SYBR	None
33	C9	6h-1	RGB(0,139,69)			ihh	RGB(0,139,69)	UNKNOWN	SYBR	None
34	C10	6h-1	RGB(0,139,69)			hand2	RGB(238,238,0)	UNKNOWN	SYBR	None
35	C11	6h-1	RGB(0,139,69)			hand2	RGB(238,238,0)	UNKNOWN	SYBR	None
36	C12	6h-1	RGB(0,139,69)			hand2	RGB(238,238,0)	UNKNOWN	SYBR	None
37	D1	12h-1	RGB(238,238,0)			gapdh	RGB(176,23,31)	UNKNOWN	SYBR	None
38	D2	12h-1	RGB(238,238,0)			gapdh	RGB(176,23,31)	UNKNOWN	SYBR	None
39	D3	12h-1	RGB(238,238,0)			gapdh	RGB(176,23,31)	UNKNOWN	SYBR	None
40	D4	12h-1	RGB(238,238,0)			pgr	RGB(0,0,255)	UNKNOWN	SYBR	None
41	D5	12h-1	RGB(238,238,0)			pgr	RGB(0,0,255)	UNKNOWN	SYBR	None
42	D6	12h-1	RGB(238,238,0)			pgr	RGB(0,0,255)	UNKNOWN	SYBR	None
43	D7	12h-1	RGB(238,238,0)			ihh	RGB(0,139,69)	UNKNOWN	SYBR	None
44	D8	12h-1	RGB(238,238,0)			ihh	RGB(0,139,69)	UNKNOWN	SYBR	None
45	D9	12h-1	RGB(238,238,0)			ihh	RGB(0,139,69)	UNKNOWN	SYBR	None
46	D10	12h-1	RGB(238,238,0)			hand2	RGB(238,238,0)	UNKNOWN	SYBR	None
47	D11	12h-1	RGB(238,238,0)			hand2	RGB(238,238,0)	UNKNOWN	SYBR	None
48	D12	12h-1	RGB(238,238,0)			hand2	RGB(238,238,0)	UNKNOWN	SYBR	None
49	E1	24h-1	RGB(139,137,112)			gapdh	RGB(176,23,31)	UNKNOWN	SYBR	None
50	E2	24h-1	RGB(139,137,112)			gapdh	RGB(176,23,31)	UNKNOWN	SYBR	None
51	E3	24h-1	RGB(139,137,112)			gapdh	RGB(176,23,31)	UNKNOWN	SYBR	None
52	E4	24h-1	RGB(139,137,112)			pgr	RGB(0,0,255)	UNKNOWN	SYBR	None
53	E5	24h-1	RGB(139,137,112)			pgr	RGB(0,0,255)	UNKNOWN	SYBR	None
54	E6	24h-1	RGB(139,137,112)			pgr	RGB(0,0,255)	UNKNOWN	SYBR	None
55	E7	24h-1	RGB(139,137,112)			ihh	RGB(0,139,69)	UNKNOWN	SYBR	None
56	E8	24h-1	RGB(139,137,112)			ihh	RGB(0,139,69)	UNKNOWN	SYBR	None
57	E9	24h-1	RGB(139,137,112)			ihh	RGB(0,139,69)	UNKNOWN	SYBR	None
58	E10	24h-1	RGB(139,137,112)			hand2	RGB(238,238,0)	UNKNOWN	SYBR	None
59	E11	24h-1	RGB(139,137,112)			hand2	RGB(238,238,0)	UNKNOWN	SYBR	None
60	E12	24h-1	RGB(139,137,112)			hand2	RGB(238,238,0)	UNKNOWN	SYBR	None
61	F1	con2	RGB(238,121,66)			gapdh	RGB(176,23,31)	UNKNOWN	SYBR	None
62	F2	con2	RGB(238,121,66)			gapdh	RGB(176,23,31)	UNKNOWN	SYBR	None
63	F3	con2	RGB(238,121,66)			gapdh	RGB(176,23,31)	UNKNOWN	SYBR	None
64	F4	con2	RGB(238,121,66)			pgr	RGB(0,0,255)	UNKNOWN	SYBR	None
65	F5	con2	RGB(238,121,66)			pgr	RGB(0,0,255)	UNKNOWN	SYBR	None
66	F6	con2	RGB(238,121,66)			pgr	RGB(0,0,255)	UNKNOWN	SYBR	None
67	F7	con2	RGB(238,121,66)			ihh	RGB(0,139,69)	UNKNOWN	SYBR	None
68	F8	con2	RGB(238,121,66)			ihh	RGB(0,139,69)	UNKNOWN	SYBR	None
69	F9	con2	RGB(238,121,66)			ihh	RGB(0,139,69)	UNKNOWN	SYBR	None
70	F10	con2	RGB(238,121,66)			hand2	RGB(238,238,0)	UNKNOWN	SYBR	None
71	F11	con2	RGB(238,121,66)			hand2	RGB(238,238,0)	UNKNOWN	SYBR	None
72	F12	con2	RGB(238,121,66)			hand2	RGB(238,238,0)	UNKNOWN	SYBR	None
73	G1	3h-2	RGB(142,56,142)			gapdh	RGB(176,23,31)	UNKNOWN	SYBR	None
74	G2	3h-2	RGB(142,56,142)			gapdh	RGB(176,23,31)	UNKNOWN	SYBR	None
75	G3	3h-2	RGB(142,56,142)			gapdh	RGB(176,23,31)	UNKNOWN	SYBR	None
76	G4	3h-2	RGB(142,56,142)			pgr	RGB(0,0,255)	UNKNOWN	SYBR	None
77	G5	3h-2	RGB(142,56,142)			pgr	RGB(0,0,255)	UNKNOWN	SYBR	None
78	G6	3h-2	RGB(142,56,142)			pgr	RGB(0,0,255)	UNKNOWN	SYBR	None
79	G7	3h-2	RGB(142,56,142)			ihh	RGB(0,139,69)	UNKNOWN	SYBR	None
80	G8	3h-2	RGB(142,56,142)			ihh	RGB(0,139,69)	UNKNOWN	SYBR	None
81	G9	3h-2	RGB(142,56,142)			ihh	RGB(0,139,69)	UNKNOWN	SYBR	None
82	G10	3h-2	RGB(142,56,142)			hand2	RGB(238,238,0)	UNKNOWN	SYBR	None
83	G11	3h-2	RGB(142,56,142)			hand2	RGB(238,238,0)	UNKNOWN	SYBR	None
84	G12	3h-2	RGB(142,56,142)			hand2	RGB(238,238,0)	UNKNOWN	SYBR	None
85	H1	12-2	RGB(198,113,113)			gapdh	RGB(176,23,31)	UNKNOWN	SYBR	None
86	H2	12-2	RGB(198,113,113)			gapdh	RGB(176,23,31)	UNKNOWN	SYBR	None
87	H3	12-2	RGB(198,113,113)			gapdh	RGB(176,23,31)	UNKNOWN	SYBR	None
88	H4	12-2	RGB(198,113,113)			pgr	RGB(0,0,255)	UNKNOWN	SYBR	None
89	H5	12-2	RGB(198,113,113)			pgr	RGB(0,0,255)	UNKNOWN	SYBR	None
90	H6	12-2	RGB(198,113,113)			pgr	RGB(0,0,255)	UNKNOWN	SYBR	None
91	H7	12-2	RGB(198,113,113)			ihh	RGB(0,139,69)	UNKNOWN	SYBR	None
92	H8	12-2	RGB(198,113,113)			ihh	RGB(0,139,69)	UNKNOWN	SYBR	None
93	H9	12-2	RGB(198,113,113)			ihh	RGB(0,139,69)	UNKNOWN	SYBR	None
94	H10	12-2	RGB(198,113,113)			hand2	RGB(238,238,0)	UNKNOWN	SYBR	None
95	H11	12-2	RGB(198,113,113)			hand2	RGB(238,238,0)	UNKNOWN	SYBR	None
96	H12	12-2	RGB(198,113,113)			hand2	RGB(238,238,0)	UNKNOWN	SYBR	None

## Sheet: Amplification Data
Block Type	96-Well Block (0.2mL)
Calibration Background is expired	No
Calibration Background performed on	2016-09-13 12:19:56 PM CST
Calibration FAM is expired	No
Calibration FAM performed on	2016-09-13 12:56:28 PM CST
Calibration NED is expired	No
Calibration NED performed on	2016-09-13 12:49:13 PM CST
Calibration ROI is expired	No
Calibration ROI performed on	2016-09-13 12:13:12 PM CST
Calibration ROX is expired	No
Calibration ROX performed on	2016-09-13 12:41:56 PM CST
Calibration SYBR is expired	No
Calibration SYBR performed on	2016-09-13 12:34:38 PM CST
Calibration Uniformity is expired	No
Calibration Uniformity performed on	2016-09-13 12:27:15 PM CST
Calibration VIC is expired	No
Calibration VIC performed on	2016-09-13 13:03:46 PM CST
Chemistry	SYBR_GREEN
Experiment Barcode
Experiment Comments
Experiment File Name	D:\dATA\chengyali\2017-01-11 212236.eds
Experiment Name	2017-01-11 212236
Experiment Run End Time	2017-01-11 23:04:31 PM CST
Experiment Type	Comparative Cт (ΔΔCт)
Experiment User Name
Instrument Name	278882161
Instrument Serial Number	278882161
Instrument Type	ViiA 7
Passive Reference	ROX
Quantification Cycle Method	Ct
Signal Smoothing On	false
Stage/ Cycle where Analysis is performed	Stage 2, Step 2
Well	Cycle	Target Name	Rn	Delta Rn
1	1	gapdh	0.07746	0.000500128
1	2	gapdh	0.0779789	0.000383262
1	3	gapdh	0.0788173	0.000585899
1	4	gapdh	0.0794637	0.000596579
1	5	gapdh	0.0797229	0.000220038
1	6	gapdh	0.0802931	0.000154409
1	7	gapdh	0.0803108	-0.000463554
1	8	gapdh	0.0803133	-0.00109688
1	9	gapdh	0.0807875	-0.00125835
1	10	gapdh	0.0817013	-0.000980293
1	11	gapdh	0.0832459	-7.15052e-05
1	12	gapdh	0.0862668	0.00231366
1	13	gapdh	0.0921025	0.0075136
1	14	gapdh	0.102563	0.0173389
1	15	gapdh	0.119817	0.0339566
1	16	gapdh	0.14506	0.0585643
1	17	gapdh	0.175547	0.0884154
1	18	gapdh	0.206167	0.1184
1	19	gapdh	0.232396	0.143992
1	20	gapdh	0.253215	0.164176
1	21	gapdh	0.269188	0.179513
1	22	gapdh	0.281798	0.191488
1	23	gapdh	0.292029	0.201082
1	24	gapdh	0.300327	0.208745
1	25	gapdh	0.306896	0.214678
1	26	gapdh	0.31246	0.219606
1	27	gapdh	0.316832	0.223342
1	28	gapdh	0.32047	0.226345
1	29	gapdh	0.323506	0.228746
1	30	gapdh	0.326649	0.231252
1	31	gapdh	0.329333	0.233301
1	32	gapdh	0.331187	0.234519
1	33	gapdh	0.333459	0.236155
1	34	gapdh	0.335499	0.237559
1	35	gapdh	0.336987	0.238411
1	36	gapdh	0.337987	0.238776
1	37	gapdh	0.339129	0.239282
1	38	gapdh	0.340708	0.240226
1	39	gapdh	0.341736	0.240617
1	40	gapdh	0.341736	0.239982
2	1	gapdh	0.0134595	0.00107428
2	2	gapdh	0.0138723	0.000792429
2	3	gapdh	0.0143565	0.000581854
2	4	gapdh	0.0148564	0.000387073
2	5	gapdh	0.0153332	0.000169177
2	6	gapdh	0.0159123	5.36174e-05
2	7	gapdh	0.0162697	-0.000283683
2	8	gapdh	0.0164038	-0.000844348
2	9	gapdh	0.0169197	-0.00102311
2	10	gapdh	0.0177534	-0.000884135
2	11	gapdh	0.0191265	-0.000205808
2	12	gapdh	0.0220763	0.00204936
2	13	gapdh	0.0280046	0.00728288
2	14	gapdh	0.0386487	0.0172323
2	15	gapdh	0.055943	0.033832
2	16	gapdh	0.0821906	0.0593848
2	17	gapdh	0.115269	0.0917688
2	18	gapdh	0.149113	0.124918
2	19	gapdh	0.178166	0.153276
2	20	gapdh	0.201038	0.175453
2	21	gapdh	0.219216	0.192937
2	22	gapdh	0.233017	0.206043
2	23	gapdh	0.243818	0.216149
2	24	gapdh	0.252378	0.224014
2	25	gapdh	0.259413	0.230355
2	26	gapdh	0.265196	0.235443
2	27	gapdh	0.269924	0.239477
2	28	gapdh	0.273811	0.242669
2	29	gapdh	0.276986	0.245149
2	30	gapdh	0.279701	0.247169
2	31	gapdh	0.282325	0.249098
2	32	gapdh	0.284207	0.250286
2	33	gapdh	0.285828	0.251212
2	34	gapdh	0.287439	0.252128
2	35	gapdh	0.289048	0.253043
2	36	gapdh	0.290326	0.253626
2	37	gapdh	0.291517	0.254123
2	38	gapdh	0.292309	0.25422
2	39	gapdh	0.292823	0.254039
2	40	gapdh	0.29336	0.253881
3	1	gapdh	0.00426157	0.00196603
3	2	gapdh	0.00445559	0.00131582
3	3	gapdh	0.00499142	0.00100743
3	4	gapdh	0.00520349	0.000375282
3	5	gapdh	0.00572392	5.15005e-05
3	6	gapdh	0.00643042	-8.62209e-05
3	7	gapdh	0.00685713	-0.000503729
3	8	gapdh	0.00729993	-0.000905152
3	9	gapdh	0.00786566	-0.00118364
3	10	gapdh	0.00888294	-0.00101058
3	11	gapdh	0.0105367	-0.000200998
3	12	gapdh	0.0140381	0.0024561
3	13	gapdh	0.0205348	0.00810864
3	14	gapdh	0.0321163	0.0188459
3	15	gapdh	0.0517172	0.0376026
3	16	gapdh	0.0812241	0.0662652
3	17	gapdh	0.118656	0.102853
3	18	gapdh	0.157876	0.141229
3	19	gapdh	0.192464	0.174972
3	20	gapdh	0.219189	0.200854
3	21	gapdh	0.238759	0.21958
3	22	gapdh	0.252632	0.232608
3	23	gapdh	0.262753	0.241884
3	24	gapdh	0.270451	0.248738
3	25	gapdh	0.276345	0.253788
3	26	gapdh	0.280899	0.257498
3	27	gapdh	0.284813	0.260567
3	28	gapdh	0.287492	0.262403
3	29	gapdh	0.289948	0.264014
3	30	gapdh	0.292173	0.265396
3	31	gapdh	0.294003	0.266381
3	32	gapdh	0.295205	0.266739
3	33	gapdh	0.296536	0.267225
3	34	gapdh	0.297762	0.267607
3	35	gapdh	0.29858	0.267581
3	36	gapdh	0.299181	0.267337
3	37	gapdh	0.299778	0.26709
3	38	gapdh	0.300281	0.26675
3	39	gapdh	0.300782	0.266406
3	40	gapdh	0.301046	0.265826
4	1	pgr	0.0142864	0.000653504
4	2	pgr	0.0144351	0.000649556
4	3	pgr	0.0144966	0.000558328
4	4	pgr	0.0145494	0.000458354
4	5	pgr	0.0147687	0.000524992
4	6	pgr	0.0148238	0.000427354
4	7	pgr	0.014809	0.000259915
4	8	pgr	0.0148296	0.000127786
4	9	pgr	0.0148135	-4.10852e-05
4	10	pgr	0.0148057	-0.000201533
4	11	pgr	0.0147851	-0.000374903
4	12	pgr	0.0147864	-0.000526291
4	13	pgr	0.0148889	-0.00057647
4	14	pgr	0.0150017	-0.000616356
4	15	pgr	0.0150436	-0.000727168
4	16	pgr	0.0151174	-0.000806131
4	17	pgr	0.0151643	-0.000911902
4	18	pgr	0.015469	-0.000759938
4	19	pgr	0.016027	-0.000354649
4	20	pgr	0.0165552	2.08784e-05
4	21	pgr	0.017385	0.000698007
4	22	pgr	0.0196606	0.00282081
4	23	pgr	0.0242845	0.00729208
4	24	pgr	0.0326314	0.0154863
4	25	pgr	0.0472069	0.0299091
4	26	pgr	0.0703184	0.0528679
4	27	pgr	0.101742	0.0841389
4	28	pgr	0.137392	0.119636
4	29	pgr	0.170247	0.152338
4	30	pgr	0.196082	0.178021
4	31	pgr	0.214573	0.196359
4	32	pgr	0.227433	0.209066
4	33	pgr	0.236823	0.218303
4	34	pgr	0.243649	0.224977
4	35	pgr	0.24897	0.230146
4	36	pgr	0.253174	0.234196
4	37	pgr	0.256544	0.237413
4	38	pgr	0.25941	0.240127
4	39	pgr	0.261332	0.241896
4	40	pgr	0.262568	0.242979
5	1	pgr	0.00686958	0.000560051
5	2	pgr	0.00690238	0.0004209
5	3	pgr	0.00711221	0.000458789
5	4	pgr	0.00730335	0.000477989
5	5	pgr	0.00750282	0.000505519
5	6	pgr	0.00763835	0.000469114
5	7	pgr	0.00754915	0.000207972
5	8	pgr	0.00751174	-1.38392e-06
5	9	pgr	0.00758492	-0.000100146
5	10	pgr	0.0077233	-0.000133709
5	11	pgr	0.00787421	-0.000154738
5	12	pgr	0.00791777	-0.00028312
5	13	pgr	0.00788243	-0.000490401
5	14	pgr	0.00788006	-0.00066471
5	15	pgr	0.0079891	-0.000727609
5	16	pgr	0.00804581	-0.000842837
5	17	pgr	0.00826649	-0.0007941
5	18	pgr	0.0083719	-0.000860629
5	19	pgr	0.00867587	-0.000728603
5	20	pgr	0.00929524	-0.000281172
5	21	pgr	0.0107102	0.000961831
5	22	pgr	0.0129022	0.00298194
5	23	pgr	0.0173815	0.00728924
5	24	pgr	0.0259171	0.0156529
5	25	pgr	0.0407298	0.0302937
5	26	pgr	0.0644658	0.0538577
5	27	pgr	0.097691	0.086911
5	28	pgr	0.135616	0.124664
5	29	pgr	0.171127	0.160003
5	30	pgr	0.199669	0.188373
5	31	pgr	0.220306	0.208838
5	32	pgr	0.23487	0.22323
5	33	pgr	0.244677	0.232866
5	34	pgr	0.252015	0.240031
5	35	pgr	0.257539	0.245384
5	36	pgr	0.261618	0.249291
5	37	pgr	0.265014	0.252514
5	38	pgr	0.267434	0.254763
5	39	pgr	0.269378	0.256534
5	40	pgr	0.270669	0.257654
6	1	pgr	0.00291885	0.000252732
6	2	pgr	0.00316808	0.000268769
6	3	pgr	0.00367909	0.000546587
6	4	pgr	0.00384053	0.000474828
6	5	pgr	0.00404314	0.000444249
6	6	pgr	0.00426275	0.000430661
6	7	pgr	0.00441537	0.00035009
6	8	pgr	0.00459948	0.000301005
6	9	pgr	0.00462107	8.94015e-05
6	10	pgr	0.00469829	-6.65751e-05
6	11	pgr	0.0047414	-0.000256666
6	12	pgr	0.00482706	-0.000404194
6	13	pgr	0.00483191	-0.000632536
6	14	pgr	0.00490676	-0.000790887
6	15	pgr	0.00497297	-0.000957873
6	16	pgr	0.00516978	-0.000994256
6	17	pgr	0.00529965	-0.00109758
6	18	pgr	0.00552385	-0.00110657
6	19	pgr	0.00607128	-0.000792334
6	20	pgr	0.00687869	-0.000218122
6	21	pgr	0.00840969	0.00107968
6	22	pgr	0.0111643	0.0036011
6	23	pgr	0.0165828	0.00878645
6	24	pgr	0.0265115	0.0184819
6	25	pgr	0.0439197	0.0356569
6	26	pgr	0.0720244	0.0635284
6	27	pgr	0.110004	0.101275
6	28	pgr	0.152906	0.143944
6	29	pgr	0.191928	0.182733
6	30	pgr	0.221647	0.212218
6	31	pgr	0.242268	0.232606
6	32	pgr	0.256348	0.246452
6	33	pgr	0.265894	0.255766
6	34	pgr	0.271982	0.261621
6	35	pgr	0.276626	0.266031
6	36	pgr	0.280345	0.269518
6	37	pgr	0.283338	0.272277
6	38	pgr	0.284949	0.273654
6	39	pgr	0.286481	0.274954
6	40	pgr	0.287366	0.275606
7	1	ihh	0.0203916	0.00015865
7	2	ihh	0.0204947	0.000109573
7	3	ihh	0.0209117	0.000374424
7	4	ihh	0.0208963	0.000206947
7	5	ihh	0.0209507	0.000109152
7	6	ihh	0.0212883	0.000294638
7	7	ihh	0.0214154	0.000269601
7	8	ihh	0.021542	0.000244051
7	9	ihh	0.0216029	0.000152837
7	10	ihh	0.0217521	0.000149824
7	11	ihh	0.0219353	0.000180904
7	12	ihh	0.0219795	7.29517e-05
7	13	ihh	0.0219917	-6.69409e-05
7	14	ihh	0.0220116	-0.000199253
7	15	ihh	0.0221764	-0.000186531
7	16	ihh	0.022227	-0.000288068
7	17	ihh	0.0224066	-0.000260621
7	18	ihh	0.0224113	-0.000408033
7	19	ihh	0.0224321	-0.000539378
7	20	ihh	0.0225277	-0.000595919
7	21	ihh	0.0225893	-0.000686547
7	22	ihh	0.0227009	-0.000727091
7	23	ihh	0.0228299	-0.000750159
7	24	ihh	0.0229578	-0.000774463
7	25	ihh	0.0231906	-0.0006938
7	26	ihh	0.0237899	-0.000246663
7	27	ihh	0.0253189	0.00113023
7	28	ihh	0.0275787	0.00323791
7	29	ihh	0.0319672	0.00747425
7	30	ihh	0.0401506	0.0155056
7	31	ihh	0.0540025	0.0292052
7	32	ihh	0.0755634	0.050614
7	33	ihh	0.105518	0.0804161
7	34	ihh	0.141105	0.115851
7	35	ihh	0.177627	0.152221
7	36	ihh	0.210028	0.184471
7	37	ihh	0.237151	0.211441
7	38	ihh	0.258607	0.232744
7	39	ihh	0.274831	0.248817
7	40	ihh	0.286283	0.260117
8	1	ihh	0.00459166	0.000174416
8	2	ihh	0.00478164	0.00016003
8	3	ihh	0.00538435	0.000558382
8	4	ihh	0.00570292	0.00067259
8	5	ihh	0.00566797	0.000433277
8	6	ihh	0.00561735	0.000178294
8	7	ihh	0.00570886	6.54407e-05
8	8	ihh	0.00594304	9.52568e-05
8	9	ihh	0.0059746	-7.75484e-05
8	10	ihh	0.00594741	-0.000309104
8	11	ihh	0.00591271	-0.000548165
8	12	ihh	0.00593191	-0.000733329
8	13	ihh	0.00599851	-0.000871084
8	14	ihh	0.00652693	-0.000547034
8	15	ihh	0.00729021	1.18834e-05
8	16	ihh	0.00795648	0.000473795
8	17	ihh	0.00812532	0.000438269
8	18	ihh	0.00810385	0.000212444
8	19	ihh	0.00821404	0.000118266
8	20	ihh	0.00816732	-0.000132816
8	21	ihh	0.00815636	-0.000348135
8	22	ihh	0.00838234	-0.000326525
8	23	ihh	0.00839452	-0.000518705
8	24	ihh	0.00849067	-0.00062692
8	25	ihh	0.00884671	-0.000475242
8	26	ihh	0.00916705	-0.000359266
8	27	ihh	0.0101301	0.000399404
8	28	ihh	0.0121516	0.00221657
8	29	ihh	0.0158868	0.0057474
8	30	ihh	0.0226469	0.0123032
8	31	ihh	0.0346779	0.0241298
8	32	ihh	0.0543719	0.0436194
8	33	ihh	0.0830356	0.0720788
8	34	ihh	0.119173	0.108012
8	35	ihh	0.158855	0.14749
8	36	ihh	0.195384	0.183814
8	37	ihh	0.226379	0.214605
8	38	ihh	0.250949	0.238971
8	39	ihh	0.269856	0.257673
8	40	ihh	0.282758	0.270371
9	1	ihh	0.00234806	-0.000710318
9	2	ihh	0.00290691	-0.000299821
9	3	ihh	0.00350781	0.000152725
9	4	ihh	0.00383854	0.000335093
9	5	ihh	0.00433536	0.000683563
9	6	ihh	0.00444966	0.000649504
9	7	ihh	0.00442234	0.000473825
9	8	ihh	0.00452433	0.000427467
9	9	ihh	0.00459497	0.000349748
9	10	ihh	0.00463693	0.000243355
9	11	ihh	0.00463782	9.58855e-05
9	12	ihh	0.00481168	0.000121389
9	13	ihh	0.00479523	-4.34222e-05
9	14	ihh	0.00474253	-0.000244471
9	15	ihh	0.00473522	-0.000400136
9	16	ihh	0.00497855	-0.000305169
9	17	ihh	0.00510562	-0.000326458
9	18	ihh	0.00510295	-0.000477482
9	19	ihh	0.00488003	-0.000848753
9	20	ihh	0.00479541	-0.00108173
9	21	ihh	0.00490435	-0.00112115
9	22	ihh	0.00496927	-0.00120458
9	23	ihh	0.0049205	-0.00140171
9	24	ihh	0.00501376	-0.0014568
9	25	ihh	0.00552613	-0.00109279
9	26	ihh	0.0061608	-0.000606483
9	27	ihh	0.00711271	0.000197073
9	28	ihh	0.00877833	0.00171434
9	29	ihh	0.0123795	0.00516717
9	30	ihh	0.0186428	0.0112821
9	31	ihh	0.0296829	0.0221739
9	32	ihh	0.0479205	0.0402631
9	33	ihh	0.0747485	0.0669427
9	34	ihh	0.108936	0.100982
9	35	ihh	0.146377	0.138275
9	36	ihh	0.182139	0.173888
9	37	ihh	0.213071	0.204672
9	38	ihh	0.23748	0.228932
9	39	ihh	0.256888	0.248192
9	40	ihh	0.270605	0.261761
10	1	hand2	0.0139557	0.00101142
10	2	hand2	0.0140037	0.000708553
10	3	hand2	0.0144763	0.000830243
10	4	hand2	0.0142284	0.000231445
10	5	hand2	0.0143251	-2.26857e-05
10	6	hand2	0.015142	0.000443302
10	7	hand2	0.0152436	0.000193976
10	8	hand2	0.015297	-0.000103463
10	9	hand2	0.0157696	1.82503e-05
10	10	hand2	0.015865	-0.000237276
10	11	hand2	0.0159342	-0.00051889
10	12	hand2	0.0159393	-0.000864691
10	13	hand2	0.0160942	-0.00106067
10	14	hand2	0.0164125	-0.00109331
10	15	hand2	0.01706	-0.000796667
10	16	hand2	0.01821	2.47944e-06
10	17	hand2	0.0193568	0.000798316
10	18	hand2	0.021089	0.00217965
10	19	hand2	0.0253183	0.00605807
10	20	hand2	0.0337917	0.0141806
10	21	hand2	0.0481996	0.0282377
10	22	hand2	0.0723498	0.0520369
10	23	hand2	0.107552	0.0868883
10	24	hand2	0.149291	0.128276
10	25	hand2	0.18987	0.168505
10	26	hand2	0.223238	0.201521
10	27	hand2	0.247216	0.225148
10	28	hand2	0.264085	0.241667
10	29	hand2	0.276375	0.253606
10	30	hand2	0.285693	0.262573
10	31	hand2	0.292801	0.26933
10	32	hand2	0.298217	0.274395
10	33	hand2	0.30323	0.279057
10	34	hand2	0.306838	0.282314
10	35	hand2	0.309926	0.285051
10	36	hand2	0.312444	0.287219
10	37	hand2	0.315116	0.28954
10	38	hand2	0.317214	0.291287
10	39	hand2	0.318947	0.29267
10	40	hand2	0.319948	0.293319
11	1	hand2	-0.00301903	0.000197368
11	2	hand2	-0.00283198	0.000111568
11	3	hand2	-0.00231978	0.000350922
11	4	hand2	-0.00189489	0.000502968
11	5	hand2	-0.00172945	0.000395554
11	6	hand2	-0.00138735	0.000464808
11	7	hand2	-0.00137583	0.00020348
11	8	hand2	-0.00139849	-9.20245e-05
11	9	hand2	-0.00126173	-0.000228104
11	10	hand2	-0.00121094	-0.000450169
11	11	hand2	-0.000989815	-0.000501886
11	12	hand2	-0.00097023	-0.000755148
11	13	hand2	-0.000947313	-0.00100508
11	14	hand2	-0.000550165	-0.000880776
11	15	hand2	-3.42325e-05	-0.00063769
11	16	hand2	0.00055977	-0.000316535
11	17	hand2	0.00159885	0.000449703
11	18	hand2	0.00392197	0.00249998
11	19	hand2	0.00799216	0.00629732
11	20	hand2	0.015946	0.0139783
11	21	hand2	0.0305159	0.0282753
11	22	hand2	0.0542268	0.0517134
11	23	hand2	0.0892501	0.0864639
11	24	hand2	0.131879	0.12882
11	25	hand2	0.175054	0.171722
11	26	hand2	0.211046	0.207441
11	27	hand2	0.237257	0.233379
11	28	hand2	0.25618	0.252029
11	29	hand2	0.268815	0.264392
11	30	hand2	0.277785	0.273089
11	31	hand2	0.284414	0.279445
11	32	hand2	0.289762	0.284521
11	33	hand2	0.294886	0.289371
11	34	hand2	0.298612	0.292824
11	35	hand2	0.301284	0.295223
11	36	hand2	0.303313	0.29698
11	37	hand2	0.304797	0.298191
11	38	hand2	0.306764	0.299885
11	39	hand2	0.308062	0.30091
11	40	hand2	0.309232	0.301808
12	1	hand2	0.00495962	-0.000334093
12	2	hand2	0.00555408	-1.2496e-05
12	3	hand2	0.00623965	0.000400203
12	4	hand2	0.00658035	0.000468043
12	5	hand2	0.00685727	0.000472101
12	6	hand2	0.00717281	0.000514778
12	7	hand2	0.00696288	3.19764e-05
12	8	hand2	0.00694547	-0.000258292
12	9	hand2	0.00741896	-5.76681e-05
12	10	hand2	0.00760227	-0.000147218
12	11	hand2	0.00746814	-0.000554219
12	12	hand2	0.00741334	-0.000881884
12	13	hand2	0.0076211	-0.000946982
12	14	hand2	0.00786503	-0.000975916
12	15	hand2	0.00818432	-0.000929495
12	16	hand2	0.00902739	-0.000359286
12	17	hand2	0.0100336	0.000374106
12	18	hand2	0.0127822	0.00284975
12	19	hand2	0.0178714	0.00766616
12	20	hand2	0.0277065	0.0172284
12	21	hand2	0.0446792	0.0339282
12	22	hand2	0.0718915	0.0608676
12	23	hand2	0.111063	0.0997665
12	24	hand2	0.155949	0.144379
12	25	hand2	0.198136	0.186293
12	26	hand2	0.231604	0.219488
12	27	hand2	0.255293	0.242905
12	28	hand2	0.271856	0.259195
12	29	hand2	0.282486	0.269552
12	30	hand2	0.290422	0.277215
12	31	hand2	0.296516	0.283036
12	32	hand2	0.300842	0.28709
12	33	hand2	0.304516	0.29049
12	34	hand2	0.30695	0.292652
12	35	hand2	0.309481	0.29491
12	36	hand2	0.311767	0.296923
12	37	hand2	0.313786	0.298669
12	38	hand2	0.314897	0.299507
12	39	hand2	0.316118	0.300455
12	40	hand2	0.316942	0.301007
13	1	gapdh	-0.00415784	0.00249496
13	2	gapdh	-0.00414896	0.00196251
13	3	gapdh	-0.004193	0.00137714
13	4	gapdh	-0.00433767	0.000691146
13	5	gapdh	-0.00431632	0.000171161
13	6	gapdh	-0.00408307	-0.000136912
13	7	gapdh	-0.00404067	-0.000635841
13	8	gapdh	-0.00398735	-0.00112385
13	9	gapdh	-0.00364285	-0.00132067
13	10	gapdh	-0.00317405	-0.00139321
13	11	gapdh	-0.00212092	-0.0008814
13	12	gapdh	-0.000441435	0.000256754
13	13	gapdh	0.00283882	0.00299568
13	14	gapdh	0.00930006	0.00891559
13	15	gapdh	0.0203448	0.019419
13	16	gapdh	0.0396434	0.0381763
13	17	gapdh	0.0689481	0.0669397
13	18	gapdh	0.106442	0.103892
13	19	gapdh	0.146697	0.143606
13	20	gapdh	0.182796	0.179164
13	21	gapdh	0.211381	0.207208
13	22	gapdh	0.232588	0.227873
13	23	gapdh	0.248192	0.242936
13	24	gapdh	0.259713	0.253915
13	25	gapdh	0.268471	0.262132
13	26	gapdh	0.275406	0.268525
13	27	gapdh	0.280176	0.272754
13	28	gapdh	0.284203	0.27624
13	29	gapdh	0.287374	0.27887
13	30	gapdh	0.289908	0.280862
13	31	gapdh	0.292555	0.282968
13	32	gapdh	0.294765	0.284636
13	33	gapdh	0.296359	0.285689
13	34	gapdh	0.297551	0.28634
13	35	gapdh	0.298883	0.287131
13	36	gapdh	0.299831	0.287537
13	37	gapdh	0.300839	0.288004
13	38	gapdh	0.301929	0.288553
13	39	gapdh	0.302501	0.288584
13	40	gapdh	0.302948	0.288489
14	1	gapdh	-0.00676089	0.00132661
14	2	gapdh	-0.00653023	0.00111853
14	3	gapdh	-0.00634831	0.000861717
14	4	gapdh	-0.00639471	0.00037659
14	5	gapdh	-0.00639796	-6.53946e-05
14	6	gapdh	-0.00621703	-0.000323207
14	7	gapdh	-0.00591954	-0.000464447
14	8	gapdh	-0.00556895	-0.0005526
14	9	gapdh	-0.0054184	-0.000840778
14	10	gapdh	-0.00479673	-0.000657844
14	11	gapdh	-0.00370065	-5.05237e-07
14	12	gapdh	-0.00159494	0.00166647
14	13	gapdh	0.00245036	0.00527304
14	14	gapdh	0.0101474	0.0125314
14	15	gapdh	0.0237557	0.0257009
14	16	gapdh	0.0464241	0.0479306
14	17	gapdh	0.0795535	0.0806212
14	18	gapdh	0.120154	0.120783
14	19	gapdh	0.160785	0.160975
14	20	gapdh	0.194927	0.194679
14	21	gapdh	0.220564	0.219877
14	22	gapdh	0.238446	0.23732
14	23	gapdh	0.25139	0.249825
14	24	gapdh	0.260836	0.258833
14	25	gapdh	0.26791	0.265467
14	26	gapdh	0.273284	0.270404
14	27	gapdh	0.277287	0.273967
14	28	gapdh	0.280947	0.277188
14	29	gapdh	0.283555	0.279358
14	30	gapdh	0.28601	0.281374
14	31	gapdh	0.287759	0.282684
14	32	gapdh	0.289279	0.283765
14	33	gapdh	0.290586	0.284634
14	34	gapdh	0.29201	0.28562
14	35	gapdh	0.293117	0.286288
14	36	gapdh	0.293509	0.286241
14	37	gapdh	0.294265	0.286558
14	38	gapdh	0.295081	0.286935
14	39	gapdh	0.295738	0.287154
14	40	gapdh	0.296367	0.287344
15	1	gapdh	-0.0124234	0.00141899
15	2	gapdh	-0.0122441	0.00125349
15	3	gapdh	-0.0122327	0.000920074
15	4	gapdh	-0.0124686	0.000339375
15	5	gapdh	-0.0125221	-5.89456e-05
15	6	gapdh	-0.0124293	-0.00031095
15	7	gapdh	-0.0123625	-0.000588924
15	8	gapdh	-0.01208	-0.000651253
15	9	gapdh	-0.0118241	-0.000740179
15	10	gapdh	-0.0112115	-0.000472359
15	11	gapdh	-0.0103968	-2.4591e-06
15	12	gapdh	-0.00848388	0.00156562
15	13	gapdh	-0.00463567	0.00506902
15	14	gapdh	0.00239511	0.011755
15	15	gapdh	0.0150445	0.0240596
15	16	gapdh	0.0362054	0.0448756
15	17	gapdh	0.0674028	0.0757282
15	18	gapdh	0.10663	0.114611
15	19	gapdh	0.147519	0.155155
15	20	gapdh	0.183359	0.19065
15	21	gapdh	0.21122	0.218166
15	22	gapdh	0.231772	0.238374
15	23	gapdh	0.246595	0.252851
15	24	gapdh	0.257305	0.263217
15	25	gapdh	0.26576	0.271327
15	26	gapdh	0.272333	0.277555
15	27	gapdh	0.277076	0.281953
15	28	gapdh	0.281156	0.285688
15	29	gapdh	0.284772	0.28896
15	30	gapdh	0.287442	0.291285
15	31	gapdh	0.289576	0.293074
15	32	gapdh	0.291486	0.294639
15	33	gapdh	0.293597	0.296406
15	34	gapdh	0.294653	0.297117
15	35	gapdh	0.295802	0.297921
15	36	gapdh	0.296702	0.298476
15	37	gapdh	0.297547	0.298976
15	38	gapdh	0.298372	0.299456
15	39	gapdh	0.298866	0.299606
15	40	gapdh	0.299617	0.300012
16	1	pgr	-0.0090657	0.00118469
16	2	pgr	-0.00908106	0.00105402
16	3	pgr	-0.00922206	0.000797694
16	4	pgr	-0.00932808	0.000576354
16	5	pgr	-0.00940893	0.00038019
16	6	pgr	-0.00941367	0.000260129
16	7	pgr	-0.00934046	0.000218023
16	8	pgr	-0.00927838	0.000164785
16	9	pgr	-0.00929279	3.50626e-05
16	10	pgr	-0.0093576	-0.000145069
16	11	pgr	-0.00935164	-0.000254429
16	12	pgr	-0.00924832	-0.000266426
16	13	pgr	-0.00930093	-0.000434356
16	14	pgr	-0.00941346	-0.000662197
16	15	pgr	-0.00941237	-0.000776433
16	16	pgr	-0.00929706	-0.000776438
16	17	pgr	-0.00928287	-0.000877568
16	18	pgr	-0.00923154	-0.000941555
16	19	pgr	-0.00896563	-0.000790961
16	20	pgr	-0.00877265	-0.000713299
16	21	pgr	-0.00820972	-0.000265686
16	22	pgr	-0.00682205	0.00100667
16	23	pgr	-0.00424788	0.00346551
16	24	pgr	0.000509857	0.00810794
16	25	pgr	0.00963395	0.0171167
16	26	pgr	0.0257156	0.0330831
16	27	pgr	0.0516305	0.0588826
16	28	pgr	0.0874991	0.0946359
16	29	pgr	0.128817	0.135839
16	30	pgr	0.167763	0.174669
16	31	pgr	0.198534	0.205325
16	32	pgr	0.220324	0.227
16	33	pgr	0.235706	0.242266
16	34	pgr	0.246468	0.252913
16	35	pgr	0.254168	0.260498
16	36	pgr	0.259665	0.265879
16	37	pgr	0.263888	0.269987
16	38	pgr	0.267223	0.273207
16	39	pgr	0.269592	0.275461
16	40	pgr	0.270934	0.276687
17	1	pgr	-0.00353089	-0.000441822
17	2	pgr	-0.00305686	-4.68908e-05
17	3	pgr	-0.00260605	0.00032481
17	4	pgr	-0.00249438	0.000357379
17	5	pgr	-0.002484	0.000288651
17	6	pgr	-0.00247524	0.000218316
17	7	pgr	-0.00228689	0.000327562
17	8	pgr	-0.00218316	0.000352181
17	9	pgr	-0.0020212	0.000435038
17	10	pgr	-0.00208377	0.000293373
17	11	pgr	-0.00234465	-4.66107e-05
17	12	pgr	-0.00245452	-0.000235585
17	13	pgr	-0.00251628	-0.000376451
17	14	pgr	-0.00260206	-0.000541337
17	15	pgr	-0.00266335	-0.000681725
17	16	pgr	-0.00271974	-0.000817222
17	17	pgr	-0.0028342	-0.00101078
17	18	pgr	-0.00290803	-0.00116372
17	19	pgr	-0.0029002	-0.00123499
17	20	pgr	-0.00259607	-0.00100997
17	21	pgr	-0.00191853	-0.000411533
17	22	pgr	-0.000411614	0.00101628
17	23	pgr	0.00256753	0.00391633
17	24	pgr	0.00828449	0.00955418
17	25	pgr	0.0190067	0.0201973
17	26	pgr	0.0375757	0.0386872
17	27	pgr	0.066167	0.0671994
17	28	pgr	0.103793	0.104746
17	29	pgr	0.143708	0.144582
17	30	pgr	0.178369	0.179164
17	31	pgr	0.204324	0.20504
17	32	pgr	0.222476	0.223113
17	33	pgr	0.234893	0.23545
17	34	pgr	0.243238	0.243716
17	35	pgr	0.249353	0.249752
17	36	pgr	0.253595	0.253916
17	37	pgr	0.256708	0.256949
17	38	pgr	0.259182	0.259344
17	39	pgr	0.260924	0.261007
17	40	pgr	0.261512	0.261516
18	1	pgr	-0.00970115	0.00156403
18	2	pgr	-0.00979418	0.00132721
18	3	pgr	-0.00986831	0.0011093
18	4	pgr	-0.00987203	0.000961784
18	5	pgr	-0.00994485	0.000745176
18	6	pgr	-0.0101121	0.000434179
18	7	pgr	-0.0101768	0.000225701
18	8	pgr	-0.0101625	9.61728e-05
18	9	pgr	-0.0100959	1.89959e-05
18	10	pgr	-0.0102186	-0.000247546
18	11	pgr	-0.0103739	-0.000546562
18	12	pgr	-0.0103889	-0.000705327
18	13	pgr	-0.0102862	-0.000746422
18	14	pgr	-0.0101733	-0.000777349
18	15	pgr	-0.0102613	-0.00100914
18	16	pgr	-0.0102585	-0.00115011
18	17	pgr	-0.0100837	-0.00111914
18	18	pgr	-0.00998662	-0.00116581
18	19	pgr	-0.00970739	-0.00103037
18	20	pgr	-0.00938732	-0.000854083
18	21	pgr	-0.00866674	-0.000277282
18	22	pgr	-0.00691759	0.00132807
18	23	pgr	-0.00339212	0.00470976
18	24	pgr	0.00293042	0.0108885
18	25	pgr	0.0147279	0.0225422
18	26	pgr	0.0353006	0.0429711
18	27	pgr	0.0666011	0.0741278
18	28	pgr	0.107383	0.114766
18	29	pgr	0.151144	0.158383
18	30	pgr	0.189401	0.196496
18	31	pgr	0.218032	0.224984
18	32	pgr	0.238107	0.244915
18	33	pgr	0.251708	0.258372
18	34	pgr	0.261006	0.267526
18	35	pgr	0.26727	0.273646
18	36	pgr	0.271863	0.278096
18	37	pgr	0.275555	0.281643
18	38	pgr	0.278249	0.284194
18	39	pgr	0.280387	0.286189
18	40	pgr	0.282019	0.287676
19	1	ihh	0.00273171	0.00155908
19	2	ihh	0.00269015	0.00145058
19	3	ihh	0.00239392	0.00108741
19	4	ihh	0.00216979	0.000796341
19	5	ihh	0.00171078	0.000270385
19	6	ihh	0.00156748	6.01446e-05
19	7	ihh	0.00147634	-9.79358e-05
19	8	ihh	0.00149739	-0.000143819
19	9	ihh	0.00169583	-1.23258e-05
19	10	ihh	0.00183978	6.46901e-05
19	11	ihh	0.00189806	5.60303e-05
19	12	ihh	0.00191602	7.04838e-06
19	13	ihh	0.00185937	-0.000116538
19	14	ihh	0.00186293	-0.000179924
19	15	ihh	0.00197527	-0.000134522
19	16	ihh	0.00187652	-0.000300215
19	17	ihh	0.00181485	-0.000428825
19	18	ihh	0.00179097	-0.000519638
19	19	ihh	0.00174894	-0.000628615
19	20	ihh	0.00159573	-0.000848767
19	21	ihh	0.00156376	-0.000947675
19	22	ihh	0.00165022	-0.000928156
19	23	ihh	0.00182056	-0.000824749
19	24	ihh	0.00205386	-0.000658397
19	25	ihh	0.0023173	-0.000461888
19	26	ihh	0.00295596	0.000109827
19	27	ihh	0.0041167	0.00120363
19	28	ihh	0.0065565	0.00357649
19	29	ihh	0.0109374	0.00789048
19	30	ihh	0.0185361	0.0154222
19	31	ihh	0.0320121	0.0288312
19	32	ihh	0.0531267	0.0498789
19	33	ihh	0.0828996	0.0795849
19	34	ihh	0.118935	0.115553
19	35	ihh	0.156483	0.153034
19	36	ihh	0.191254	0.187738
19	37	ihh	0.221172	0.217589
19	38	ihh	0.245143	0.241494
19	39	ihh	0.263992	0.260276
19	40	ihh	0.277481	0.273698
20	1	ihh	0.0169291	-0.00300663
20	2	ihh	0.0174586	-0.00248419
20	3	ihh	0.0184532	-0.00149662
20	4	ihh	0.0193604	-0.00059654
20	5	ihh	0.0198258	-0.000138174
20	6	ihh	0.0200553	8.42572e-05
20	7	ihh	0.0202972	0.000319105
20	8	ihh	0.02053	0.000544846
20	9	ihh	0.0205574	0.00056522
20	10	ihh	0.0205618	0.000562545
20	11	ihh	0.0208079	0.000801653
20	12	ihh	0.0208021	0.000788782
20	13	ihh	0.0206683	0.00064792
20	14	ihh	0.0203928	0.000365425
20	15	ihh	0.0202477	0.000213253
20	16	ihh	0.0201564	0.000114918
20	17	ihh	0.0200403	-8.28486e-06
20	18	ihh	0.0198578	-0.000197841
20	19	ihh	0.0197317	-0.000330945
20	20	ihh	0.0195824	-0.000487301
20	21	ihh	0.0194325	-0.000644246
20	22	ihh	0.0192864	-0.000797436
20	23	ihh	0.0190748	-0.00101603
20	24	ihh	0.0190076	-0.00109029
20	25	ihh	0.0191909	-0.000914043
20	26	ihh	0.0196825	-0.000429558
20	27	ihh	0.0207614	0.000642337
20	28	ihh	0.0226232	0.00249704
20	29	ihh	0.0266018	0.00646859
20	30	ihh	0.0343198	0.0141796
20	31	ihh	0.0474307	0.0272835
20	32	ihh	0.0682789	0.0481246
20	33	ihh	0.0979064	0.0777451
20	34	ihh	0.133603	0.113434
20	35	ihh	0.171392	0.151216
20	36	ihh	0.206229	0.186047
20	37	ihh	0.235611	0.215421
20	38	ihh	0.25925	0.239053
20	39	ihh	0.278071	0.257867
20	40	ihh	0.291119	0.270908
21	1	ihh	0.00389038	-0.000222418
21	2	ihh	0.00422572	9.30449e-05
21	3	ihh	0.00448666	0.000334112
21	4	ihh	0.00451845	0.000346021
21	5	ihh	0.00452493	0.000332622
21	6	ihh	0.00464121	0.00042903
21	7	ihh	0.00468575	0.000453696
21	8	ihh	0.00470579	0.000453851
21	9	ihh	0.00447422	0.00020241
21	10	ihh	0.00434988	5.81957e-05
21	11	ihh	0.00425719	-5.4371e-05
21	12	ihh	0.00425511	-7.63359e-05
21	13	ihh	0.00442916	7.7843e-05
21	14	ihh	0.00439533	2.41373e-05
21	15	ihh	0.00401227	-0.0003788
21	16	ihh	0.00377431	-0.000636642
21	17	ihh	0.00373757	-0.000693252
21	18	ihh	0.00381164	-0.000639065
21	19	ihh	0.00385779	-0.000612792
21	20	ihh	0.0038614	-0.000629053
21	21	ihh	0.00378878	-0.000721558
21	22	ihh	0.00357295	-0.000957257
21	23	ihh	0.00352138	-0.00102871
21	24	ihh	0.00365277	-0.000917193
21	25	ihh	0.00412806	-0.00046178
21	26	ihh	0.00473993	0.000130214
21	27	ihh	0.00588523	0.00125564
21	28	ihh	0.00835851	0.00370904
21	29	ihh	0.0129532	0.00828381
21	30	ihh	0.0211555	0.0164663
21	31	ihh	0.0350867	0.0303776
21	32	ihh	0.0574578	0.0527288
21	33	ihh	0.0885071	0.0837582
21	34	ihh	0.125683	0.120915
21	35	ihh	0.163868	0.159079
21	36	ihh	0.19834	0.193532
21	37	ihh	0.227944	0.223115
21	38	ihh	0.251526	0.246678
21	39	ihh	0.270196	0.265328
21	40	ihh	0.282876	0.277988
22	1	hand2	-0.000880142	0.00125476
22	2	hand2	-0.000556506	0.00129022
22	3	hand2	-0.000368974	0.00118958
22	4	hand2	-0.000421915	0.00084846
22	5	hand2	-0.000378229	0.000603973
22	6	hand2	-3.27397e-05	0.000661288
22	7	hand2	7.01338e-05	0.000475987
22	8	hand2	4.58539e-05	0.000163533
22	9	hand2	-0.000380961	-0.000551455
22	10	hand2	-0.000505754	-0.000964422
22	11	hand2	-0.000406344	-0.00115319
22	12	hand2	-0.000162767	-0.00119778
22	13	hand2	-2.85859e-05	-0.00135178
22	14	hand2	6.82371e-05	-0.00154313
22	15	hand2	0.00040804	-0.0014915
22	16	hand2	0.00100852	-0.00117919
22	17	hand2	0.00218299	-0.000292892
22	18	hand2	0.00416087	0.00139681
22	19	hand2	0.00743795	0.00438571
22	20	hand2	0.014284	0.0109436
22	21	hand2	0.0271701	0.0235415
22	22	hand2	0.0496145	0.0456977
22	23	hand2	0.0846557	0.0804508
22	24	hand2	0.130847	0.126354
22	25	hand2	0.181812	0.177031
22	26	hand2	0.226952	0.221883
22	27	hand2	0.261043	0.255686
22	28	hand2	0.284779	0.279133
22	29	hand2	0.30137	0.295436
22	30	hand2	0.312576	0.306353
22	31	hand2	0.320294	0.313784
22	32	hand2	0.326041	0.319242
22	33	hand2	0.330433	0.323346
22	34	hand2	0.334096	0.326721
22	35	hand2	0.336867	0.329204
22	36	hand2	0.339475	0.331524
22	37	hand2	0.341717	0.333478
22	38	hand2	0.343422	0.334894
22	39	hand2	0.344713	0.335898
22	40	hand2	0.345787	0.336683
23	1	hand2	-0.00352804	-0.000520922
23	2	hand2	-0.00284688	-1.10494e-05
23	3	hand2	-0.00200987	0.000654667
23	4	hand2	-0.00205455	0.000438704
23	5	hand2	-0.00208474	0.000237225
23	6	hand2	-0.00185848	0.000292199
23	7	hand2	-0.00188525	9.41428e-05
23	8	hand2	-0.00198772	-0.000179617
23	9	hand2	-0.00200006	-0.000363238
23	10	hand2	-0.00177662	-0.000311084
23	11	hand2	-0.00175294	-0.000458696
23	12	hand2	-0.00184518	-0.000722221
23	13	hand2	-0.00182192	-0.000870242
23	14	hand2	-0.00137562	-0.000595229
23	15	hand2	-0.0010677	-0.000458595
23	16	hand2	-0.000869868	-0.000432052
23	17	hand2	0.000215933	0.000482463
23	18	hand2	0.00209633	0.00219158
23	19	hand2	0.00590243	0.00582638
23	20	hand2	0.0132133	0.012966
23	21	hand2	0.0262232	0.0258046
23	22	hand2	0.0492497	0.0486598
23	23	hand2	0.0849233	0.0841621
23	24	hand2	0.131305	0.130372
23	25	hand2	0.18126	0.180156
23	26	hand2	0.225681	0.224406
23	27	hand2	0.258685	0.257238
23	28	hand2	0.281305	0.279688
23	29	hand2	0.29641	0.294621
23	30	hand2	0.307015	0.305054
23	31	hand2	0.314072	0.31194
23	32	hand2	0.319447	0.317144
23	33	hand2	0.323503	0.321029
23	34	hand2	0.326421	0.323776
23	35	hand2	0.329696	0.32688
23	36	hand2	0.331529	0.328541
23	37	hand2	0.333337	0.330178
23	38	hand2	0.335031	0.3317
23	39	hand2	0.336651	0.333149
23	40	hand2	0.337599	0.333926
24	1	hand2	0.0186662	-0.00888656
24	2	hand2	0.0208991	-0.00678172
24	3	hand2	0.0249916	-0.00281727
24	4	hand2	0.0273127	-0.000624191
24	5	hand2	0.0290082	0.00094325
24	6	hand2	0.0299657	0.00177274
24	7	hand2	0.0300844	0.0017634
24	8	hand2	0.0297778	0.00132874
24	9	hand2	0.0292877	0.000710666
24	10	hand2	0.0290406	0.000335471
24	11	hand2	0.0288822	4.91219e-05
24	12	hand2	0.0285911	-0.000370017
24	13	hand2	0.0280414	-0.00104778
24	14	hand2	0.0278527	-0.00136455
24	15	hand2	0.0279684	-0.00137691
24	16	hand2	0.027955	-0.00151825
24	17	hand2	0.0283769	-0.00122441
24	18	hand2	0.0298323	0.000102941
24	19	hand2	0.0331944	0.00333703
24	20	hand2	0.0391562	0.0091708
24	21	hand2	0.0513591	0.0212456
24	22	hand2	0.071801	0.0415595
24	23	hand2	0.102231	0.0718617
24	24	hand2	0.142231	0.111734
24	25	hand2	0.183778	0.153153
24	26	hand2	0.219752	0.188998
24	27	hand2	0.246428	0.215546
24	28	hand2	0.26494	0.23393
24	29	hand2	0.277168	0.24603
24	30	hand2	0.285276	0.25401
24	31	hand2	0.290857	0.259463
24	32	hand2	0.295085	0.263563
24	33	hand2	0.298062	0.266412
24	34	hand2	0.300594	0.268816
24	35	hand2	0.302601	0.270695
24	36	hand2	0.303891	0.271857
24	37	hand2	0.305441	0.273279
24	38	hand2	0.30685	0.27456
24	39	hand2	0.307689	0.275271
24	40	hand2	0.307862	0.275316
25	1	gapdh	-0.00527384	0.000496782
25	2	gapdh	-0.00475385	0.000446833
25	3	gapdh	-0.00396838	0.000662371
25	4	gapdh	-0.00372257	0.000338252
25	5	gapdh	-0.00353343	-4.25424e-05
25	6	gapdh	-0.00325165	-0.000330694
25	7	gapdh	-0.00292226	-0.00057124
25	8	gapdh	-0.00253155	-0.000750466
25	9	gapdh	-0.00179072	-0.000579563
25	10	gapdh	-0.000703745	-6.25238e-05
25	11	gapdh	0.00126512	0.00133641
25	12	gapdh	0.00495959	0.00446095
25	13	gapdh	0.0121787	0.0111101
25	14	gapdh	0.0247336	0.0230951
25	15	gapdh	0.045997	0.0437885
25	16	gapdh	0.0781179	0.0753395
25	17	gapdh	0.118643	0.115295
25	18	gapdh	0.160976	0.157058
25	19	gapdh	0.197429	0.192941
25	20	gapdh	0.225235	0.220177
25	21	gapdh	0.245572	0.239944
25	22	gapdh	0.259899	0.253701
25	23	gapdh	0.270408	0.26364
25	24	gapdh	0.278167	0.270829
25	25	gapdh	0.283818	0.27591
25	26	gapdh	0.288658	0.280181
25	27	gapdh	0.292485	0.283437
25	28	gapdh	0.29518	0.285563
25	29	gapdh	0.297615	0.287427
25	30	gapdh	0.299604	0.288847
25	31	gapdh	0.301283	0.289956
25	32	gapdh	0.302555	0.290658
25	33	gapdh	0.304235	0.291768
25	34	gapdh	0.305466	0.292429
25	35	gapdh	0.306164	0.292556
25	36	gapdh	0.306356	0.292179
25	37	gapdh	0.306966	0.292219
25	38	gapdh	0.307798	0.292481
25	39	gapdh	0.308478	0.292591
25	40	gapdh	0.308255	0.291799
26	1	gapdh	-0.010514	0.00194788
26	2	gapdh	-0.0101744	0.00145784
26	3	gapdh	-0.00959079	0.00121172
26	4	gapdh	-0.00932545	0.000647368
26	5	gapdh	-0.0090716	7.15219e-05
26	6	gapdh	-0.00866268	-0.000349261
26	7	gapdh	-0.00820264	-0.000718913
26	8	gapdh	-0.00777077	-0.00111674
26	9	gapdh	-0.00715951	-0.00133518
26	10	gapdh	-0.00617117	-0.00117654
26	11	gapdh	-0.00423435	-6.94089e-05
26	12	gapdh	-0.000499821	0.00283542
26	13	gapdh	0.00646327	0.00896882
26	14	gapdh	0.018975	0.0206508
26	15	gapdh	0.039772	0.0406182
26	16	gapdh	0.0711097	0.0711262
26	17	gapdh	0.110488	0.109675
26	18	gapdh	0.151699	0.150056
26	19	gapdh	0.18804	0.185568
26	20	gapdh	0.216051	0.212749
26	21	gapdh	0.236016	0.231884
26	22	gapdh	0.250606	0.245644
26	23	gapdh	0.261165	0.255373
26	24	gapdh	0.269058	0.262437
26	25	gapdh	0.275404	0.267953
26	26	gapdh	0.280426	0.272146
26	27	gapdh	0.283893	0.274783
26	28	gapdh	0.286678	0.276738
26	29	gapdh	0.289097	0.278327
26	30	gapdh	0.291366	0.279767
26	31	gapdh	0.292977	0.280548
26	32	gapdh	0.294506	0.281247
26	33	gapdh	0.295838	0.281749
26	34	gapdh	0.296626	0.281708
26	35	gapdh	0.297652	0.281904
26	36	gapdh	0.298419	0.281841
26	37	gapdh	0.299308	0.281901
26	38	gapdh	0.299929	0.281692
26	39	gapdh	0.300376	0.281309
26	40	gapdh	0.300342	0.280446
27	1	gapdh	-0.00872782	0.00196272
27	2	gapdh	-0.00867368	0.00139445
27	3	gapdh	-0.00814603	0.00129969
27	4	gapdh	-0.00799352	0.000829789
27	5	gapdh	-0.00807919	0.000121703
27	6	gapdh	-0.00812611	-0.000547624
27	7	gapdh	-0.00801289	-0.00105682
27	8	gapdh	-0.00757136	-0.0012377
27	9	gapdh	-0.00707669	-0.00136545
27	10	gapdh	-0.00594895	-0.000860114
27	11	gapdh	-0.00431672	0.000149706
27	12	gapdh	-0.0011772	0.00266681
27	13	gapdh	0.00489073	0.00811233
27	14	gapdh	0.015705	0.0183042
27	15	gapdh	0.03414	0.0361168
27	16	gapdh	0.0622235	0.0635778
27	17	gapdh	0.0987537	0.0994857
27	18	gapdh	0.138127	0.138236
27	19	gapdh	0.173482	0.172969
27	20	gapdh	0.201333	0.200197
27	21	gapdh	0.222396	0.220638
27	22	gapdh	0.238483	0.236103
27	23	gapdh	0.250512	0.24751
27	24	gapdh	0.259859	0.256234
27	25	gapdh	0.267305	0.263058
27	26	gapdh	0.27347	0.2686
27	27	gapdh	0.277549	0.272057
27	28	gapdh	0.281286	0.275171
27	29	gapdh	0.284431	0.277694
27	30	gapdh	0.287275	0.279915
27	31	gapdh	0.289602	0.28162
27	32	gapdh	0.291602	0.282998
27	33	gapdh	0.293009	0.283783
27	34	gapdh	0.294145	0.284296
27	35	gapdh	0.295808	0.285336
27	36	gapdh	0.296852	0.285758
27	37	gapdh	0.297712	0.285995
27	38	gapdh	0.298836	0.286498
27	39	gapdh	0.299634	0.286673
27	40	gapdh	0.300242	0.286659
28	1	pgr	-0.00380733	-0.000144395
28	2	pgr	-0.0034392	-3.32401e-05
28	3	pgr	-0.00279598	0.000353009
28	4	pgr	-0.00237253	0.000519498
28	5	pgr	-0.00212069	0.000514367
28	6	pgr	-0.0018978	0.000480286
28	7	pgr	-0.00180899	0.000312132
28	8	pgr	-0.00166202	0.000202132
28	9	pgr	-0.00155212	5.50639e-05
28	10	pgr	-0.00143041	-8.01994e-05
28	11	pgr	-0.00123101	-0.00013777
28	12	pgr	-0.00118482	-0.000348546
28	13	pgr	-0.00113762	-0.000558314
28	14	pgr	-0.0010088	-0.000686462
28	15	pgr	-0.00095864	-0.000893274
28	16	pgr	-0.000803163	-0.000994766
28	17	pgr	-0.000666982	-0.00111555
28	18	pgr	-0.000357557	-0.0010631
28	19	pgr	0.000123632	-0.000838878
28	20	pgr	0.00090883	-0.000310648
28	21	pgr	0.00243128	0.000954831
28	22	pgr	0.0053696	0.00363619
28	23	pgr	0.0106674	0.00867702
28	24	pgr	0.0204883	0.0182409
28	25	pgr	0.0378161	0.0353118
28	26	pgr	0.0654017	0.0626404
28	27	pgr	0.103175	0.100157
28	28	pgr	0.145756	0.142481
28	29	pgr	0.185072	0.18154
28	30	pgr	0.216121	0.212331
28	31	pgr	0.238169	0.234123
28	32	pgr	0.253217	0.248914
28	33	pgr	0.26372	0.25916
28	34	pgr	0.271091	0.266274
28	35	pgr	0.276561	0.271487
28	36	pgr	0.280496	0.275165
28	37	pgr	0.283496	0.277908
28	38	pgr	0.285733	0.279888
28	39	pgr	0.28751	0.281408
28	40	pgr	0.288637	0.282279
29	1	pgr	-0.00070097	-0.000641721
29	2	pgr	-0.000294375	-0.000529091
29	3	pgr	0.000369817	-0.000158865
29	4	pgr	0.000985875	0.000163228
29	5	pgr	0.00194014	0.000823525
29	6	pgr	0.00211629	0.00070571
29	7	pgr	0.00217473	0.000470183
29	8	pgr	0.00239542	0.000396909
29	9	pgr	0.00255481	0.000262331
29	10	pgr	0.00262341	3.69686e-05
29	11	pgr	0.00275678	-0.000123629
29	12	pgr	0.00282563	-0.000348745
29	13	pgr	0.00298135	-0.000486993
29	14	pgr	0.00302155	-0.00074075
29	15	pgr	0.00318662	-0.000869653
29	16	pgr	0.00322808	-0.00112215
29	17	pgr	0.00348507	-0.00115913
29	18	pgr	0.00380901	-0.00112916
29	19	pgr	0.00414885	-0.00108328
29	20	pgr	0.00495962	-0.000566478
29	21	pgr	0.00681762	0.000997561
29	22	pgr	0.0100465	0.00393243
29	23	pgr	0.0161642	0.00975619
29	24	pgr	0.0279684	0.0212665
29	25	pgr	0.0480909	0.041095
29	26	pgr	0.0794424	0.0721525
29	27	pgr	0.12124	0.113656
29	28	pgr	0.166457	0.158579
29	29	pgr	0.206497	0.198325
29	30	pgr	0.236806	0.22834
29	31	pgr	0.257878	0.249118
29	32	pgr	0.271688	0.262634
29	33	pgr	0.2812	0.271852
29	34	pgr	0.287854	0.278212
29	35	pgr	0.292237	0.282301
29	36	pgr	0.295676	0.285447
29	37	pgr	0.298276	0.287753
29	38	pgr	0.300182	0.289365
29	39	pgr	0.301924	0.290812
29	40	pgr	0.30297	0.291564
30	1	pgr	-0.00968715	-0.00047123
30	2	pgr	-0.00918548	-0.000268134
30	3	pgr	-0.00823456	0.000384201
30	4	pgr	-0.0077708	0.000549379
30	5	pgr	-0.00752434	0.000497256
30	6	pgr	-0.00737852	0.000344502
30	7	pgr	-0.00715364	0.000270798
30	8	pgr	-0.00694659	0.00017927
30	9	pgr	-0.00665845	0.000168826
30	10	pgr	-0.00642403	0.000104668
30	11	pgr	-0.00637414	-0.000144029
30	12	pgr	-0.00628682	-0.000355289
30	13	pgr	-0.0061658	-0.000532845
30	14	pgr	-0.00608447	-0.000750104
30	15	pgr	-0.00593432	-0.000898532
30	16	pgr	-0.00580543	-0.00106823
30	17	pgr	-0.00557937	-0.00114075
30	18	pgr	-0.00525628	-0.00111624
30	19	pgr	-0.00475641	-0.00091495
30	20	pgr	-0.00385372	-0.000310841
30	21	pgr	-0.00225291	0.000991393
30	22	pgr	0.000795786	0.00374151
30	23	pgr	0.00677921	0.00942635
30	24	pgr	0.017761	0.0201095
30	25	pgr	0.0370258	0.0390758
30	26	pgr	0.0673218	0.0690732
30	27	pgr	0.10799	0.109443
30	28	pgr	0.153197	0.154351
30	29	pgr	0.194085	0.19494
30	30	pgr	0.225187	0.225744
30	31	pgr	0.247164	0.247422
30	32	pgr	0.261852	0.261812
30	33	pgr	0.271764	0.271425
30	34	pgr	0.278651	0.278014
30	35	pgr	0.284007	0.283071
30	36	pgr	0.287748	0.286513
30	37	pgr	0.290678	0.289145
30	38	pgr	0.292596	0.290764
30	39	pgr	0.29413	0.292
30	40	pgr	0.295317	0.292888
31	1	ihh	0.00525581	-0.00095226
31	2	ihh	0.00567213	-0.000738565
31	3	ihh	0.00629242	-0.0003209
31	4	ihh	0.00688131	6.53663e-05
31	5	ihh	0.00725632	0.000237749
31	6	ihh	0.00746118	0.000239982
31	7	ihh	0.00781534	0.000391521
31	8	ihh	0.00806937	0.000442932
31	9	ihh	0.00810799	0.00027892
31	10	ihh	0.00830317	0.000271483
31	11	ihh	0.00850018	0.000265871
31	12	ihh	0.00864455	0.000207608
31	13	ihh	0.00875556	0.000116003
31	14	ihh	0.00892881	8.66248e-05
31	15	ihh	0.00899993	-4.48797e-05
31	16	ihh	0.0090226	-0.000224836
31	17	ihh	0.00918828	-0.000261782
31	18	ihh	0.00923863	-0.000414056
31	19	ihh	0.00949621	-0.000359092
31	20	ihh	0.00953897	-0.000518963
31	21	ihh	0.00954006	-0.00072049
31	22	ihh	0.00964529	-0.00081789
31	23	ihh	0.00972913	-0.000936672
31	24	ihh	0.00996094	-0.000907483
31	25	ihh	0.0104064	-0.000664655
31	26	ihh	0.0107245	-0.000549177
31	27	ihh	0.0113488	-0.000127481
31	28	ihh	0.012757	0.00107811
31	29	ihh	0.0150677	0.00318618
31	30	ihh	0.0197303	0.00764615
31	31	ihh	0.0283309	0.0160441
31	32	ihh	0.0426612	0.0301717
31	33	ihh	0.0657432	0.0530511
31	34	ihh	0.0986285	0.0857338
31	35	ihh	0.138472	0.125375
31	36	ihh	0.180533	0.167233
31	37	ihh	0.219376	0.205873
31	38	ihh	0.251764	0.238059
31	39	ihh	0.277238	0.26333
31	40	ihh	0.294462	0.280352
32	1	ihh	0.00368215	-0.000469427
32	2	ihh	0.00394852	-0.000415406
32	3	ihh	0.00456964	-6.62964e-06
32	4	ihh	0.00501451	0.000225894
32	5	ihh	0.00527998	0.000279009
32	6	ihh	0.00556495	0.000351626
32	7	ihh	0.00596541	0.000539739
32	8	ihh	0.00611642	0.000478402
32	9	ihh	0.00615251	0.000302139
32	10	ihh	0.00637291	0.000310196
32	11	ihh	0.00641254	0.000137474
32	12	ihh	0.00643595	-5.14676e-05
32	13	ihh	0.00671362	1.38553e-05
32	14	ihh	0.00677556	-0.000136552
32	15	ihh	0.00694947	-0.000174996
32	16	ihh	0.00702738	-0.000309431
32	17	ihh	0.00721266	-0.000336507
32	18	ihh	0.00734084	-0.000420677
32	19	ihh	0.00745757	-0.000516294
32	20	ihh	0.00748023	-0.000705989
32	21	ihh	0.00769548	-0.00070308
32	22	ihh	0.00775264	-0.000858278
32	23	ihh	0.00772622	-0.00109704
32	24	ihh	0.00794795	-0.00108766
32	25	ihh	0.00844959	-0.000798376
32	26	ihh	0.00890401	-0.000556305
32	27	ihh	0.00963787	-3.47943e-05
32	28	ihh	0.0112363	0.00135131
32	29	ihh	0.0139018	0.00380444
32	30	ihh	0.0188605	0.00855078
32	31	ihh	0.0281323	0.0176102
32	32	ihh	0.0435911	0.0328567
32	33	ihh	0.0677245	0.0567777
32	34	ihh	0.100455	0.0892961
32	35	ihh	0.139388	0.128017
32	36	ihh	0.179253	0.167669
32	37	ihh	0.215157	0.203361
32	38	ihh	0.245056	0.233047
32	39	ihh	0.268781	0.25656
32	40	ihh	0.285011	0.272578
33	1	ihh	0.00508156	-0.000442216
33	2	ihh	0.00544161	-0.000253972
33	3	ihh	0.00624019	0.000372809
33	4	ihh	0.00641614	0.000376954
33	5	ihh	0.00651158	0.000300587
33	6	ihh	0.00664057	0.000257776
33	7	ihh	0.00700189	0.000447288
33	8	ihh	0.00707679	0.000350387
33	9	ihh	0.00720322	0.00030501
33	10	ihh	0.00726493	0.000194911
33	11	ihh	0.00748565	0.000243829
33	12	ihh	0.00760584	0.000192218
33	13	ihh	0.0075903	4.86858e-06
33	14	ihh	0.0076683	-8.89303e-05
33	15	ihh	0.00773538	-0.000193661
33	16	ihh	0.00773935	-0.000361491
33	17	ihh	0.00770599	-0.000566662
33	18	ihh	0.00774934	-0.000695113
33	19	ihh	0.00786929	-0.000746968
33	20	ihh	0.00798958	-0.000798486
33	21	ihh	0.00811266	-0.000847211
33	22	ihh	0.00810342	-0.00102825
33	23	ihh	0.00822699	-0.00107649
33	24	ihh	0.00844452	-0.00103076
33	25	ihh	0.00872159	-0.000925493
33	26	ihh	0.00926944	-0.000549445
33	27	ihh	0.0100871	9.63795e-05
33	28	ihh	0.0117587	0.0015962
33	29	ihh	0.014504	0.00416974
33	30	ihh	0.0194552	0.00894913
33	31	ihh	0.0283612	0.0176833
33	32	ihh	0.0435525	0.0327028
33	33	ihh	0.0672803	0.0562588
33	34	ihh	0.100129	0.0889359
33	35	ihh	0.138962	0.127597
33	36	ihh	0.178442	0.166905
33	37	ihh	0.214261	0.202552
33	38	ihh	0.243999	0.232118
33	39	ihh	0.267359	0.255307
33	40	ihh	0.283687	0.271463
34	1	hand2	-0.0113831	-0.000384545
34	2	hand2	-0.0109112	-0.000260413
34	3	hand2	-0.0102241	7.8793e-05
34	4	hand2	-0.00968756	0.000267564
34	5	hand2	-0.00913583	0.000471483
34	6	hand2	-0.00892756	0.000331952
34	7	hand2	-0.00877218	0.000139521
34	8	hand2	-0.0085362	2.76987e-05
34	9	hand2	-0.00827316	-5.70699e-05
34	10	hand2	-0.00821546	-0.00034718
34	11	hand2	-0.00801701	-0.000496531
34	12	hand2	-0.0078694	-0.000696728
34	13	hand2	-0.00764311	-0.000818243
34	14	hand2	-0.00717203	-0.000694969
34	15	hand2	-0.00661832	-0.000489066
34	16	hand2	-0.00563098	0.000150462
34	17	hand2	-0.00330132	0.00213231
34	18	hand2	0.000459745	0.00554558
34	19	hand2	0.00757724	0.0123153
34	20	hand2	0.0207146	0.0251048
34	21	hand2	0.0435098	0.0475522
34	22	hand2	0.0790714	0.082766
34	23	hand2	0.126609	0.129955
34	24	hand2	0.178948	0.181947
34	25	hand2	0.225648	0.228299
34	26	hand2	0.260949	0.263252
34	27	hand2	0.285774	0.28773
34	28	hand2	0.30264	0.304247
34	29	hand2	0.314452	0.315712
34	30	hand2	0.322915	0.323827
34	31	hand2	0.329218	0.329782
34	32	hand2	0.333749	0.333966
34	33	hand2	0.33746	0.337329
34	34	hand2	0.340353	0.339874
34	35	hand2	0.342657	0.34183
34	36	hand2	0.344917	0.343742
34	37	hand2	0.347131	0.345608
34	38	hand2	0.34846	0.346589
34	39	hand2	0.349071	0.346853
34	40	hand2	0.350372	0.347806
35	1	hand2	-0.00746266	-0.000552239
35	2	hand2	-0.00695676	-0.0004019
35	3	hand2	-0.005875	0.000324301
35	4	hand2	-0.00533749	0.000506254
35	5	hand2	-0.00512241	0.000365782
35	6	hand2	-0.0050691	6.35319e-05
35	7	hand2	-0.00477293	4.13648e-06
35	8	hand2	-0.0045864	-0.00016489
35	9	hand2	-0.00419767	-0.00013172
35	10	hand2	-0.0039939	-0.000283503
35	11	hand2	-0.0039109	-0.000556068
35	12	hand2	-0.00357122	-0.000571947
35	13	hand2	-0.00342044	-0.000776722
35	14	hand2	-0.00289974	-0.000611584
35	15	hand2	-0.00237889	-0.000446285
35	16	hand2	-0.00127551	0.000301529
35	17	hand2	0.000755702	0.00197718
35	18	hand2	0.00455881	0.00542473
35	19	hand2	0.0114825	0.0119928
35	20	hand2	0.0246633	0.0248182
35	21	hand2	0.0472968	0.0470961
35	22	hand2	0.0825522	0.0819959
35	23	hand2	0.129575	0.128663
35	24	hand2	0.180897	0.179629
35	25	hand2	0.226233	0.22461
35	26	hand2	0.260268	0.25829
35	27	hand2	0.283888	0.281553
35	28	hand2	0.299289	0.296599
35	29	hand2	0.31007	0.307025
35	30	hand2	0.317807	0.314406
35	31	hand2	0.323572	0.319816
35	32	hand2	0.327626	0.323514
35	33	hand2	0.330931	0.326463
35	34	hand2	0.333475	0.328652
35	35	hand2	0.335889	0.330711
35	36	hand2	0.337569	0.332034
35	37	hand2	0.339352	0.333463
35	38	hand2	0.340822	0.334577
35	39	hand2	0.342276	0.335675
35	40	hand2	0.342867	0.33591
36	1	hand2	-0.016952	-0.000324162
36	2	hand2	-0.0165278	-0.000221943
36	3	hand2	-0.0157554	0.000228408
36	4	hand2	-0.0154016	0.000260161
36	5	hand2	-0.0151189	0.000220835
36	6	hand2	-0.014732	0.000285744
36	7	hand2	-0.0144668	0.000228849
36	8	hand2	-0.0143562	1.74936e-05
36	9	hand2	-0.0141489	-9.72857e-05
36	10	hand2	-0.0140749	-0.00034529
36	11	hand2	-0.0139357	-0.000528168
36	12	hand2	-0.0136449	-0.000559316
36	13	hand2	-0.0134392	-0.000675737
36	14	hand2	-0.0132142	-0.000772755
36	15	hand2	-0.0125919	-0.000472462
36	16	hand2	-0.0114893	0.000308098
36	17	hand2	-0.00957397	0.00190142
36	18	hand2	-0.00573146	0.00542191
36	19	hand2	0.00141454	0.0122459
36	20	hand2	0.0145193	0.0250286
36	21	hand2	0.0366911	0.0468784
36	22	hand2	0.0710679	0.0809331
36	23	hand2	0.115933	0.125476
36	24	hand2	0.163597	0.172818
36	25	hand2	0.205179	0.214078
36	26	hand2	0.235817	0.244395
36	27	hand2	0.256328	0.264583
36	28	hand2	0.270001	0.277934
36	29	hand2	0.27925	0.286861
36	30	hand2	0.285725	0.293014
36	31	hand2	0.290725	0.297692
36	32	hand2	0.294716	0.301361
36	33	hand2	0.297843	0.304166
36	34	hand2	0.300278	0.306279
36	35	hand2	0.302125	0.307803
36	36	hand2	0.303552	0.308909
36	37	hand2	0.305045	0.31008
36	38	hand2	0.306711	0.311423
36	39	hand2	0.307706	0.312096
36	40	hand2	0.308417	0.312486
37	1	gapdh	-0.00948323	0.00130413
37	2	gapdh	-0.0092556	0.000955006
37	3	gapdh	-0.00895684	0.000676998
37	4	gapdh	-0.0086017	0.00045538
37	5	gapdh	-0.00818161	0.000298709
37	6	gapdh	-0.00810702	-0.000203463
37	7	gapdh	-0.00794306	-0.000616267
37	8	gapdh	-0.00748256	-0.000732533
37	9	gapdh	-0.00710144	-0.000928179
37	10	gapdh	-0.00646741	-0.000870911
37	11	gapdh	-0.00508812	-6.83815e-05
37	12	gapdh	-0.00245433	0.00198865
37	13	gapdh	0.00229281	0.00615903
37	14	gapdh	0.0111195	0.0144089
37	15	gapdh	0.0266638	0.0293765
37	16	gapdh	0.05222	0.054356
37	17	gapdh	0.0889387	0.0904978
37	18	gapdh	0.132721	0.133704
37	19	gapdh	0.175376	0.175782
37	20	gapdh	0.210374	0.210203
37	21	gapdh	0.236101	0.235354
37	22	gapdh	0.254196	0.252872
37	23	gapdh	0.267057	0.265156
37	24	gapdh	0.276593	0.274115
37	25	gapdh	0.283449	0.280394
37	26	gapdh	0.28921	0.285579
37	27	gapdh	0.293676	0.289468
37	28	gapdh	0.296964	0.292179
37	29	gapdh	0.299688	0.294326
37	30	gapdh	0.301803	0.295864
37	31	gapdh	0.303584	0.297069
37	32	gapdh	0.305222	0.29813
37	33	gapdh	0.306831	0.299162
37	34	gapdh	0.308056	0.299811
37	35	gapdh	0.309069	0.300247
37	36	gapdh	0.30989	0.300491
37	37	gapdh	0.310285	0.300309
37	38	gapdh	0.311135	0.300582
37	39	gapdh	0.311825	0.300695
37	40	gapdh	0.312287	0.300581
38	1	gapdh	0.0063006	0.000551807
38	2	gapdh	0.00675687	0.000437727
38	3	gapdh	0.00734786	0.000458373
38	4	gapdh	0.00784318	0.000383345
38	5	gapdh	0.00822047	0.000190285
38	6	gapdh	0.00857582	-2.47126e-05
38	7	gapdh	0.00889776	-0.000273117
38	8	gapdh	0.00921215	-0.000529083
38	9	gapdh	0.00934105	-0.000970523
38	10	gapdh	0.00998188	-0.000900044
38	11	gapdh	0.01127	-0.000182266
38	12	gapdh	0.0138704	0.00184774
38	13	gapdh	0.0184056	0.00581264
38	14	gapdh	0.0272081	0.0140448
38	15	gapdh	0.0431013	0.0293677
38	16	gapdh	0.0691382	0.0548342
38	17	gapdh	0.106663	0.0917882
38	18	gapdh	0.151799	0.136354
38	19	gapdh	0.196363	0.180348
38	20	gapdh	0.233183	0.216598
38	21	gapdh	0.260179	0.243023
38	22	gapdh	0.279213	0.261487
38	23	gapdh	0.292954	0.274657
38	24	gapdh	0.302811	0.283944
38	25	gapdh	0.310025	0.290588
38	26	gapdh	0.315783	0.295776
38	27	gapdh	0.319894	0.299316
38	28	gapdh	0.322888	0.301739
38	29	gapdh	0.325944	0.304225
38	30	gapdh	0.328294	0.306005
38	31	gapdh	0.330166	0.307307
38	32	gapdh	0.331939	0.308509
38	33	gapdh	0.333309	0.30931
38	34	gapdh	0.334317	0.309747
38	35	gapdh	0.335473	0.310333
38	36	gapdh	0.336075	0.310364
38	37	gapdh	0.336564	0.310282
38	38	gapdh	0.336951	0.310099
38	39	gapdh	0.337639	0.310217
38	40	gapdh	0.337917	0.309924
39	1	gapdh	0.00368456	0.000981673
39	2	gapdh	0.00375495	0.000675691
39	3	gapdh	0.00408627	0.000630645
39	4	gapdh	0.00430436	0.000472368
39	5	gapdh	0.0044099	0.000201534
39	6	gapdh	0.00452291	-6.18212e-05
39	7	gapdh	0.00451433	-0.000446776
39	8	gapdh	0.00445769	-0.000879784
39	9	gapdh	0.0045728	-0.00114105
39	10	gapdh	0.00536971	-0.000720505
39	11	gapdh	0.00658919	0.000122608
39	12	gapdh	0.00866573	0.00182278
39	13	gapdh	0.0130369	0.00581758
39	14	gapdh	0.0210812	0.0134855
39	15	gapdh	0.035463	0.0274909
39	16	gapdh	0.0594903	0.0511419
39	17	gapdh	0.0945183	0.0857935
39	18	gapdh	0.137471	0.128369
39	19	gapdh	0.180824	0.171347
39	20	gapdh	0.2175	0.207646
39	21	gapdh	0.244475	0.234245
39	22	gapdh	0.264049	0.253442
39	23	gapdh	0.278384	0.267401
39	24	gapdh	0.288722	0.277362
39	25	gapdh	0.295888	0.284153
39	26	gapdh	0.301185	0.289073
39	27	gapdh	0.305228	0.29274
39	28	gapdh	0.308965	0.2961
39	29	gapdh	0.311542	0.298301
39	30	gapdh	0.313767	0.30015
39	31	gapdh	0.315377	0.301383
39	32	gapdh	0.316964	0.302594
39	33	gapdh	0.318542	0.303796
39	34	gapdh	0.319309	0.304186
39	35	gapdh	0.319657	0.304158
39	36	gapdh	0.320059	0.304183
39	37	gapdh	0.321243	0.304991
39	38	gapdh	0.322535	0.305906
39	39	gapdh	0.322662	0.305657
39	40	gapdh	0.322518	0.305136
40	1	pgr	0.00442824	0.000701927
40	2	pgr	0.00464691	0.000701706
40	3	pgr	0.00495083	0.000786745
40	4	pgr	0.00505788	0.000674908
40	5	pgr	0.00519165	0.000589791
40	6	pgr	0.00536886	0.000548112
40	7	pgr	0.0054058	0.000366167
40	8	pgr	0.00538659	0.000128075
40	9	pgr	0.00541792	-5.94858e-05
40	10	pgr	0.00549644	-0.000199853
40	11	pgr	0.00552147	-0.000393707
40	12	pgr	0.00568395	-0.000450112
40	13	pgr	0.00582908	-0.000523872
40	14	pgr	0.00588355	-0.000688281
40	15	pgr	0.00591205	-0.000878672
40	16	pgr	0.00612182	-0.000887784
40	17	pgr	0.00621627	-0.00101223
40	18	pgr	0.00635738	-0.00109
40	19	pgr	0.00658605	-0.00108022
40	20	pgr	0.00686314	-0.00102201
40	21	pgr	0.0076929	-0.000411139
40	22	pgr	0.00956711	0.00124418
40	23	pgr	0.0129012	0.00435938
40	24	pgr	0.0190971	0.0103364
40	25	pgr	0.0305565	0.0215769
40	26	pgr	0.050372	0.0411736
40	27	pgr	0.0814125	0.0719952
40	28	pgr	0.123241	0.113604
40	29	pgr	0.169017	0.159162
40	30	pgr	0.210012	0.199938
40	31	pgr	0.241325	0.231032
40	32	pgr	0.263279	0.252767
40	33	pgr	0.278114	0.267384
40	34	pgr	0.288355	0.277405
40	35	pgr	0.295638	0.284469
40	36	pgr	0.300783	0.289396
40	37	pgr	0.304853	0.293246
40	38	pgr	0.307874	0.296049
40	39	pgr	0.310078	0.298034
40	40	pgr	0.311354	0.299091
41	1	pgr	0.00632479	0.000469943
41	2	pgr	0.00652544	0.000446122
41	3	pgr	0.00682129	0.000517492
41	4	pgr	0.00726079	0.000732518
41	5	pgr	0.00744499	0.000692245
41	6	pgr	0.00743679	0.000459573
41	7	pgr	0.0074368	0.000235099
41	8	pgr	0.0075882	0.000162027
41	9	pgr	0.00766729	1.66392e-05
41	10	pgr	0.0078161	-5.90236e-05
41	11	pgr	0.00791534	-0.000184261
41	12	pgr	0.00795896	-0.000365117
41	13	pgr	0.00807619	-0.000472359
41	14	pgr	0.00818525	-0.000587776
41	15	pgr	0.00817734	-0.000820161
41	16	pgr	0.00818056	-0.00104142
41	17	pgr	0.00820426	-0.00124219
41	18	pgr	0.00847973	-0.00119119
41	19	pgr	0.00882564	-0.00106976
41	20	pgr	0.00911717	-0.0010027
41	21	pgr	0.0100137	-0.000330645
41	22	pgr	0.0118201	0.00125124
41	23	pgr	0.0150931	0.00429976
41	24	pgr	0.0211246	0.0101069
41	25	pgr	0.0325116	0.0212694
41	26	pgr	0.0516702	0.0402034
41	27	pgr	0.0809941	0.0693029
41	28	pgr	0.119826	0.107911
41	29	pgr	0.161394	0.149254
41	30	pgr	0.197727	0.185363
41	31	pgr	0.225308	0.212719
41	32	pgr	0.244379	0.231566
41	33	pgr	0.257559	0.244521
41	34	pgr	0.266901	0.253639
41	35	pgr	0.273407	0.25992
41	36	pgr	0.278323	0.264612
41	37	pgr	0.282443	0.268507
41	38	pgr	0.285494	0.271333
41	39	pgr	0.287877	0.273492
41	40	pgr	0.289783	0.275173
42	1	pgr	8.99403e-05	0.000898462
42	2	pgr	0.000246255	0.000939063
42	3	pgr	0.000312461	0.000889556
42	4	pgr	0.000308781	0.000770162
42	5	pgr	0.000362273	0.000707941
42	6	pgr	0.000299349	0.000529303
42	7	pgr	0.000265619	0.00037986
42	8	pgr	0.000279518	0.000278045
42	9	pgr	0.000190577	7.33906e-05
42	10	pgr	-8.52113e-05	-0.000318111
42	11	pgr	-0.000137158	-0.000485772
42	12	pgr	-6.06799e-05	-0.000525007
42	13	pgr	-0.000134994	-0.000715035
42	14	pgr	-0.000226979	-0.000922733
42	15	pgr	-0.000283965	-0.00109543
42	16	pgr	-0.000239888	-0.00116707
42	17	pgr	-1.01328e-05	-0.00105303
42	18	pgr	8.02366e-05	-0.00107837
42	19	pgr	0.000187427	-0.0010869
42	20	pgr	0.000588006	-0.00080203
42	21	pgr	0.00137927	-0.000126478
42	22	pgr	0.00302461	0.00140315
42	23	pgr	0.00608173	0.00434456
42	24	pgr	0.0116866	0.00983373
42	25	pgr	0.0224681	0.0204995
42	26	pgr	0.0412093	0.039125
42	27	pgr	0.070511	0.0683109
42	28	pgr	0.110682	0.108367
42	29	pgr	0.15571	0.153279
42	30	pgr	0.196484	0.193937
42	31	pgr	0.228315	0.225652
42	32	pgr	0.25052	0.247741
42	33	pgr	0.265518	0.262623
42	34	pgr	0.276068	0.273058
42	35	pgr	0.283609	0.280483
42	36	pgr	0.288732	0.285491
42	37	pgr	0.292701	0.289343
42	38	pgr	0.295646	0.292173
42	39	pgr	0.298242	0.294654
42	40	pgr	0.30007	0.296366
43	1	ihh	-0.0001395	-0.000659268
43	2	ihh	0.000215033	-0.000434188
43	3	ihh	0.00087919	0.000100517
43	4	ihh	0.00126059	0.000352467
43	5	ihh	0.00136943	0.000331853
43	6	ihh	0.00139813	0.000231103
43	7	ihh	0.00161357	0.00031709
43	8	ihh	0.00161779	0.000191857
43	9	ihh	0.00161043	5.50351e-05
43	10	ihh	0.00177253	8.76828e-05
43	11	ihh	0.00185903	4.47355e-05
43	12	ihh	0.00186107	-8.26737e-05
43	13	ihh	0.00196129	-0.000111908
43	14	ihh	0.00205151	-0.000151142
43	15	ihh	0.00230908	-2.30306e-05
43	16	ihh	0.00236484	-9.67205e-05
43	17	ihh	0.00231704	-0.000273975
43	18	ihh	0.00235052	-0.000369942
43	19	ihh	0.00247817	-0.00037175
43	20	ihh	0.00253966	-0.000439713
43	21	ihh	0.00255585	-0.000552971
43	22	ihh	0.00279175	-0.000446522
43	23	ihh	0.00289776	-0.000469966
43	24	ihh	0.00291931	-0.000577875
43	25	ihh	0.00300327	-0.00062336
43	26	ihh	0.003083	-0.000673086
43	27	ihh	0.00370581	-0.000179729
43	28	ihh	0.00493878	0.000923784
43	29	ihh	0.00695268	0.00280824
43	30	ihh	0.0108131	0.00653919
43	31	ihh	0.0176979	0.0132946
43	32	ihh	0.0296743	0.0251415
43	33	ihh	0.0498103	0.045148
43	34	ihh	0.0798242	0.0750325
43	35	ihh	0.118356	0.113435
43	36	ihh	0.160793	0.155742
43	37	ihh	0.20118	0.196
43	38	ihh	0.235738	0.230429
43	39	ihh	0.263798	0.258359
43	40	ihh	0.283418	0.27785
44	1	ihh	0.0454969	0.000214795
44	2	ihh	0.0458607	0.000485166
44	3	ihh	0.0460607	0.00059172
44	4	ihh	0.0462844	0.000722008
44	5	ihh	0.0463006	0.000644778
44	6	ihh	0.0463106	0.000561384
44	7	ihh	0.0463439	0.000501261
44	8	ihh	0.0463867	0.000450608
44	9	ihh	0.0463766	0.000347089
44	10	ihh	0.0462731	0.000150155
44	11	ihh	0.0459081	-0.000308272
44	12	ihh	0.0459732	-0.000336588
44	13	ihh	0.0462367	-0.000166436
44	14	ihh	0.0463735	-0.000123126
44	15	ihh	0.0462873	-0.000302667
44	16	ihh	0.0462707	-0.000412682
44	17	ihh	0.0461973	-0.000579587
44	18	ihh	0.0462009	-0.000669378
44	19	ihh	0.0463901	-0.000573552
44	20	ihh	0.0465366	-0.000520452
44	21	ihh	0.0465317	-0.000618774
44	22	ihh	0.046488	-0.000755977
44	23	ihh	0.0463242	-0.00101312
44	24	ihh	0.0462798	-0.00115103
44	25	ihh	0.0464334	-0.0010908
44	26	ihh	0.0467719	-0.00084575
44	27	ihh	0.0469646	-0.000746457
44	28	ihh	0.0473742	-0.000430239
44	29	ihh	0.0481373	0.000239426
44	30	ihh	0.0497777	0.00178645
44	31	ihh	0.0527347	0.00465001
44	32	ihh	0.0579704	0.00979225
44	33	ihh	0.0674294	0.0191579
44	34	ihh	0.0835605	0.0351956
44	35	ihh	0.108178	0.0597196
44	36	ihh	0.141552	0.093
44	37	ihh	0.181104	0.132459
44	38	ihh	0.22143	0.172692
44	39	ihh	0.257709	0.208877
44	40	ihh	0.28414	0.235215
45	1	ihh	-0.00181668	-0.000369683
45	2	ihh	-0.00149779	-0.000214528
45	3	ihh	-0.000959437	0.000160077
45	4	ihh	-0.000615147	0.000340623
45	5	ihh	-0.000484639	0.000307388
45	6	ihh	-0.000274094	0.000354189
45	7	ihh	-0.000147176	0.000317363
45	8	ihh	-5.61203e-05	0.000244675
45	9	ihh	0.00016241	0.000299462
45	10	ihh	0.000167606	0.000140915
45	11	ihh	0.00018092	-9.51493e-06
45	12	ihh	0.00046597	0.000111791
45	13	ihh	0.000664978	0.000147055
45	14	ihh	0.000732501	5.08344e-05
45	15	ihh	0.000735753	-0.000109657
45	16	ihh	0.00087947	-0.000129683
45	17	ihh	0.000790462	-0.000382435
45	18	ihh	0.000755224	-0.000581417
45	19	ihh	0.000938342	-0.000562042
45	20	ihh	0.00102378	-0.000640348
45	21	ihh	0.00132478	-0.00050309
45	22	ihh	0.00137714	-0.000614479
45	23	ihh	0.00130529	-0.000850065
45	24	ihh	0.00128091	-0.00103819
45	25	ihh	0.00156077	-0.000922075
45	26	ihh	0.00204697	-0.000599618
45	27	ihh	0.00246602	-0.000344309
45	28	ihh	0.00304171	6.76315e-05
45	29	ihh	0.00436517	0.00122735
45	30	ihh	0.00681914	0.00351757
45	31	ihh	0.0112697	0.00780442
45	32	ihh	0.01983	0.0162009
45	33	ihh	0.0342582	0.0304654
45	34	ihh	0.0569276	0.0529711
45	35	ihh	0.0894148	0.0852945
45	36	ihh	0.129707	0.125423
45	37	ihh	0.172208	0.16776
45	38	ihh	0.21146	0.206848
45	39	ihh	0.244943	0.240168
45	40	ihh	0.26866	0.263721
46	1	hand2	-0.0120921	-8.99567e-05
46	2	hand2	-0.0117937	-5.68334e-05
46	3	hand2	-0.0112136	0.000257904
46	4	hand2	-0.0107705	0.000435714
46	5	hand2	-0.0106859	0.000254984
46	6	hand2	-0.0104946	0.000180932
46	7	hand2	-0.0103614	4.88588e-05
46	8	hand2	-0.010075	6.98554e-05
46	9	hand2	-0.00983586	4.37251e-05
46	10	hand2	-0.00986064	-0.000246376
46	11	hand2	-0.00984337	-0.000494434
46	12	hand2	-0.00955364	-0.000470023
46	13	hand2	-0.00949326	-0.000674958
46	14	hand2	-0.00930573	-0.000752745
46	15	hand2	-0.00902362	-0.00073596
46	16	hand2	-0.00837877	-0.000356429
46	17	hand2	-0.00728238	0.000474644
46	18	hand2	-0.00552739	0.00196431
46	19	hand2	-0.00170922	0.00551716
46	20	hand2	0.00524314	0.0122042
46	21	hand2	0.0183622	0.025058
46	22	hand2	0.0409402	0.0473706
46	23	hand2	0.0766261	0.0827912
46	24	hand2	0.124914	0.130814
46	25	hand2	0.178381	0.184016
46	26	hand2	0.226971	0.23234
46	27	hand2	0.264219	0.269323
46	28	hand2	0.28979	0.294629
46	29	hand2	0.306682	0.311255
46	30	hand2	0.318236	0.322543
46	31	hand2	0.327136	0.331179
46	32	hand2	0.333376	0.337154
46	33	hand2	0.337977	0.341489
46	34	hand2	0.341759	0.345005
46	35	hand2	0.344881	0.347863
46	36	hand2	0.347327	0.350043
46	37	hand2	0.349549	0.352
46	38	hand2	0.352276	0.354461
46	39	hand2	0.354231	0.356151
46	40	hand2	0.355341	0.356996
47	1	hand2	-0.0156038	0.000923474
47	2	hand2	-0.0154136	0.000811216
47	3	hand2	-0.0150692	0.000853242
47	4	hand2	-0.0148693	0.000750629
47	5	hand2	-0.0148416	0.000475938
47	6	hand2	-0.0147286	0.000286527
47	7	hand2	-0.0146759	3.68679e-05
47	8	hand2	-0.0144491	-3.87659e-05
47	9	hand2	-0.0143259	-0.000218054
47	10	hand2	-0.014186	-0.000380506
47	11	hand2	-0.0141591	-0.000656095
47	12	hand2	-0.0139897	-0.000789055
47	13	hand2	-0.0137919	-0.000893743
47	14	hand2	-0.0136826	-0.00108685
47	15	hand2	-0.0136019	-0.00130851
47	16	hand2	-0.0130276	-0.0010367
47	17	hand2	-0.0120672	-0.000378647
47	18	hand2	-0.010426	0.000960075
47	19	hand2	-0.00766004	0.00342364
47	20	hand2	-0.00195151	0.00882975
47	21	hand2	0.00858232	0.0190612
47	22	hand2	0.0269661	0.0371425
47	23	hand2	0.0570921	0.0669661
47	24	hand2	0.0992342	0.108806
47	25	hand2	0.148544	0.157813
47	26	hand2	0.195756	0.204723
47	27	hand2	0.233878	0.242542
47	28	hand2	0.261956	0.270318
47	29	hand2	0.281566	0.289625
47	30	hand2	0.295214	0.302971
47	31	hand2	0.305235	0.312689
47	32	hand2	0.312758	0.319911
47	33	hand2	0.318604	0.325454
47	34	hand2	0.323532	0.330079
47	35	hand2	0.327017	0.333262
47	36	hand2	0.32973	0.335673
47	37	hand2	0.332373	0.338013
47	38	hand2	0.334758	0.340095
47	39	hand2	0.336425	0.34146
47	40	hand2	0.337652	0.342385
48	1	hand2	-0.0296773	0.000717904
48	2	hand2	-0.0295772	0.000545439
48	3	hand2	-0.0291904	0.00065968
48	4	hand2	-0.0290171	0.000560484
48	5	hand2	-0.0286428	0.000662238
48	6	hand2	-0.0285694	0.000463117
48	7	hand2	-0.0285405	0.00021946
48	8	hand2	-0.0284553	3.21031e-05
48	9	hand2	-0.0284272	-0.000212306
48	10	hand2	-0.0284487	-0.000506354
48	11	hand2	-0.028381	-0.000711137
48	12	hand2	-0.028205	-0.000807722
48	13	hand2	-0.0281669	-0.00104213
48	14	hand2	-0.0279281	-0.00107588
48	15	hand2	-0.0276009	-0.00102122
48	16	hand2	-0.0273817	-0.00107455
48	17	hand2	-0.0265744	-0.000539763
48	18	hand2	-0.0249591	0.000802999
48	19	hand2	-0.0218986	0.00359099
48	20	hand2	-0.0158454	0.0093717
48	21	hand2	-0.00461043	0.0203341
48	22	hand2	0.0147776	0.0394496
48	23	hand2	0.0459022	0.0703016
48	24	hand2	0.0881078	0.112235
48	25	hand2	0.136308	0.160163
48	26	hand2	0.180552	0.204133
48	27	hand2	0.21481	0.23812
48	28	hand2	0.238992	0.262028
48	29	hand2	0.25542	0.278185
48	30	hand2	0.266555	0.289047
48	31	hand2	0.274426	0.296645
48	32	hand2	0.280559	0.302505
48	33	hand2	0.285083	0.306757
48	34	hand2	0.288437	0.309839
48	35	hand2	0.291171	0.3123
48	36	hand2	0.293613	0.314469
48	37	hand2	0.296002	0.316586
48	38	hand2	0.297968	0.31828
48	39	hand2	0.298929	0.318968
48	40	hand2	0.29992	0.319686
49	1	gapdh	-0.010073	0.00104702
49	2	gapdh	-0.00973221	0.000808937
49	3	gapdh	-0.00934837	0.000613909
49	4	gapdh	-0.00904591	0.000337512
49	5	gapdh	-0.00881288	-8.32518e-06
49	6	gapdh	-0.0084644	-0.000238703
49	7	gapdh	-0.00826879	-0.000621961
49	8	gapdh	-0.00779792	-0.00072995
49	9	gapdh	-0.0070808	-0.000591698
49	10	gapdh	-0.00607954	-0.000169303
49	11	gapdh	-0.00392286	0.00140852
49	12	gapdh	3.38995e-05	0.00478641
49	13	gapdh	0.00726164	0.0114353
49	14	gapdh	0.0204531	0.0240479
49	15	gapdh	0.0422796	0.0452956
49	16	gapdh	0.0751438	0.0775809
49	17	gapdh	0.116814	0.118672
49	18	gapdh	0.16035	0.161629
49	19	gapdh	0.198587	0.199287
49	20	gapdh	0.227503	0.227624
49	21	gapdh	0.248298	0.24784
49	22	gapdh	0.263307	0.262271
49	23	gapdh	0.274251	0.272636
49	24	gapdh	0.282378	0.280184
49	25	gapdh	0.288876	0.286104
49	26	gapdh	0.293915	0.290563
49	27	gapdh	0.297743	0.293812
49	28	gapdh	0.301012	0.296503
49	29	gapdh	0.303673	0.298585
49	30	gapdh	0.305865	0.300198
49	31	gapdh	0.307682	0.301436
49	32	gapdh	0.309098	0.302274
49	33	gapdh	0.310131	0.302728
49	34	gapdh	0.31128	0.303298
49	35	gapdh	0.312518	0.303957
49	36	gapdh	0.313483	0.304343
49	37	gapdh	0.314648	0.304929
49	38	gapdh	0.315289	0.304991
49	39	gapdh	0.315449	0.304572
49	40	gapdh	0.315427	0.303972
50	1	gapdh	0.00530914	0.00185621
50	2	gapdh	0.00563762	0.0013594
50	3	gapdh	0.00624725	0.00114373
50	4	gapdh	0.00669412	0.000765306
50	5	gapdh	0.00694115	0.000187041
50	6	gapdh	0.00724618	-0.000333225
50	7	gapdh	0.00748421	-0.00092049
[truncated: 1,873 more rows]

## Sheet: Results
Block Type	96-Well Block (0.2mL)
Calibration Background is expired	No
Calibration Background performed on	2016-09-13 12:19:56 PM CST
Calibration FAM is expired	No
Calibration FAM performed on	2016-09-13 12:56:28 PM CST
Calibration NED is expired	No
Calibration NED performed on	2016-09-13 12:49:13 PM CST
Calibration ROI is expired	No
Calibration ROI performed on	2016-09-13 12:13:12 PM CST
Calibration ROX is expired	No
Calibration ROX performed on	2016-09-13 12:41:56 PM CST
Calibration SYBR is expired	No
Calibration SYBR performed on	2016-09-13 12:34:38 PM CST
Calibration Uniformity is expired	No
Calibration Uniformity performed on	2016-09-13 12:27:15 PM CST
Calibration VIC is expired	No
Calibration VIC performed on	2016-09-13 13:03:46 PM CST
Chemistry	SYBR_GREEN
Experiment Barcode
Experiment Comments
Experiment File Name	D:\dATA\chengyali\2017-01-11 212236.eds
Experiment Name	2017-01-11 212236
Experiment Run End Time	2017-01-11 23:04:31 PM CST
Experiment Type	Comparative Cт (ΔΔCт)
Experiment User Name
Instrument Name	278882161
Instrument Serial Number	278882161
Instrument Type	ViiA 7
Passive Reference	ROX
Quantification Cycle Method	Ct
Signal Smoothing On	false
Stage/ Cycle where Analysis is performed	Stage 2, Step 2
Well	Well Position	Omit	Sample Name	Target Name	Task	Reporter	Quencher	RQ	RQ Min	RQ Max	CT	Ct Mean	Ct SD	Quantity	Delta Ct Mean	Delta Ct SD	Delta Delta Ct	Automatic Ct Threshold	Ct Threshold	Automatic Baseline	Baseline Start	Baseline End	Efficiency	Comments	Tm1	Tm2	Tm3	Custom1	Custom2	Custom3	Custom4	Custom5	Custom6	HIGHSD	THOLDFAIL	MTP
1	A1	FALSE	con1	gapdh	UNKNOWN	SYBR	None				15.223	15.1597	0.103182					TRUE	0.04	TRUE	3	12	1		83.9604									N	Y	N
2	A2	FALSE	con1	gapdh	UNKNOWN	SYBR	None				15.216	15.1597	0.103182					TRUE	0.04	TRUE	3	12	1		83.9604									N	Y	N
3	A3	FALSE	con1	gapdh	UNKNOWN	SYBR	None				15.041	15.1597	0.103182					TRUE	0.04	TRUE	3	12	1		84.0579									N	Y	N
4	A4	FALSE	con1	pgr	UNKNOWN	SYBR	None	1.03496	0.825473	1.29761	25.447	25.3315	0.175454		10.1718	0.203545	-0.0495726	TRUE	0.04	TRUE	3	22	1		82.7899									N	Y	N
5	A5	FALSE	con1	pgr	UNKNOWN	SYBR	None	1.03496	0.825473	1.29761	25.418	25.3315	0.175454		10.1718	0.203545	-0.0495726	TRUE	0.04	TRUE	3	22	1		82.8874									N	Y	N
6	A6	FALSE	con1	pgr	UNKNOWN	SYBR	None	1.03496	0.825473	1.29761	25.13	25.3315	0.175454		10.1718	0.203545	-0.0495726	TRUE	0.04	TRUE	3	22	1		82.985									N	Y	N
7	A7	FALSE	con1	ihh	UNKNOWN	SYBR	None	0.538426	0.406621	0.712955	31.523	31.7751	0.230667		16.6154	0.252693	0.893181	TRUE	0.04	TRUE	3	28	1		87.2769									N	Y	N
8	A8	FALSE	con1	ihh	UNKNOWN	SYBR	None	0.538426	0.406621	0.712955	31.826	31.7751	0.230667		16.6154	0.252693	0.893181	TRUE	0.04	TRUE	3	28	1		87.1794									N	Y	N
9	A9	FALSE	con1	ihh	UNKNOWN	SYBR	None	0.538426	0.406621	0.712955	31.976	31.7751	0.230667		16.6154	0.252693	0.893181	TRUE	0.04	TRUE	3	29	1		87.0818									N	Y	N
10	A10	FALSE	con1	hand2	UNKNOWN	SYBR	None	0.814354	0.6521	1.01698	21.508	21.416	0.171303		6.25628	0.199979	0.296273	TRUE	0.04	TRUE	3	18	1		87.472									N	Y	N
11	A11	FALSE	con1	hand2	UNKNOWN	SYBR	None	0.814354	0.6521	1.01698	21.522	21.416	0.171303		6.25628	0.199979	0.296273	TRUE	0.04	TRUE	3	18	1		87.5695									N	Y	N
12	A12	FALSE	con1	hand2	UNKNOWN	SYBR	None	0.814354	0.6521	1.01698	21.218	21.416	0.171303		6.25628	0.199979	0.296273	TRUE	0.04	TRUE	3	18	1		87.472									N	Y	N
13	B1	FALSE	3h-1	gapdh	UNKNOWN	SYBR	None				16.019	15.8205	0.181621					TRUE	0.04	TRUE	3	13	1		84.0579									N	Y	N
14	B2	FALSE	3h-1	gapdh	UNKNOWN	SYBR	None				15.662	15.8205	0.181621					TRUE	0.04	TRUE	3	12	1		83.9604									N	Y	N
15	B3	FALSE	3h-1	gapdh	UNKNOWN	SYBR	None				15.781	15.8205	0.181621					TRUE	0.04	TRUE	3	12	1		84.0579									N	Y	N
16	B4	FALSE	3h-1	pgr	UNKNOWN	SYBR	None	1	0.738237	1.35458	26.264	26.0418	0.204013		10.2214	0.273144	0	TRUE	0.04	TRUE	3	23	1		82.8874									N	Y	N
17	B5	FALSE	3h-1	pgr	UNKNOWN	SYBR	None	1	0.738237	1.35458	25.998	26.0418	0.204013		10.2214	0.273144	0	TRUE	0.04	TRUE	3	23	1		82.7899									N	Y	N
18	B6	FALSE	3h-1	pgr	UNKNOWN	SYBR	None	1	0.738237	1.35458	25.863	26.0418	0.204013		10.2214	0.273144	0	TRUE	0.04	TRUE	3	23	1		82.8874									N	Y	N
19	B7	FALSE	3h-1	ihh	UNKNOWN	SYBR	None	1	0.797657	1.25367	31.553	31.5427	0.0917267		15.7222	0.20347	0	TRUE	0.04	TRUE	3	28	1		87.1794									N	Y	N
20	B8	FALSE	3h-1	ihh	UNKNOWN	SYBR	None	1	0.797657	1.25367	31.629	31.5427	0.0917267		15.7222	0.20347	0	TRUE	0.04	TRUE	3	28	1		87.0818									N	Y	N
21	B9	FALSE	3h-1	ihh	UNKNOWN	SYBR	None	1	0.797657	1.25367	31.446	31.5427	0.0917267		15.7222	0.20347	0	TRUE	0.04	TRUE	3	28	1		87.0818									N	Y	N
22	B10	FALSE	3h-1	hand2	UNKNOWN	SYBR	None	1	0.774717	1.29079	21.764	21.7805	0.140682		5.96	0.229734	0	TRUE	0.04	TRUE	3	19	1		87.472									N	Y	N
23	B11	FALSE	3h-1	hand2	UNKNOWN	SYBR	None	1	0.774717	1.29079	21.649	21.7805	0.140682		5.96	0.229734	0	TRUE	0.04	TRUE	3	18	1		87.472									N	Y	N
24	B12	FALSE	3h-1	hand2	UNKNOWN	SYBR	None	1	0.774717	1.29079	21.928	21.7805	0.140682		5.96	0.229734	0	TRUE	0.04	TRUE	3	19	1		87.472									N	Y	N
25	C1	FALSE	6h-1	gapdh	UNKNOWN	SYBR	None				14.824	14.9637	0.14433					TRUE	0.04	TRUE	3	11	1		84.0579									N	Y	N
26	C2	FALSE	6h-1	gapdh	UNKNOWN	SYBR	None				14.955	14.9637	0.14433					TRUE	0.04	TRUE	3	12	1		84.0579									N	Y	N
27	C3	FALSE	6h-1	gapdh	UNKNOWN	SYBR	None				15.112	14.9637	0.14433					TRUE	0.04	TRUE	3	12	1		83.9604									N	Y	N
28	C4	FALSE	6h-1	pgr	UNKNOWN	SYBR	None	1.11748	0.912449	1.36857	25.151	25.0248	0.111573		10.0611	0.182427	-0.160243	TRUE	0.04	TRUE	3	22	1		82.8874									N	Y	N
29	C5	FALSE	6h-1	pgr	UNKNOWN	SYBR	None	1.11748	0.912449	1.36857	24.941	25.0248	0.111573		10.0611	0.182427	-0.160243	TRUE	0.04	TRUE	3	22	1		82.8874									N	Y	N
30	C6	FALSE	6h-1	pgr	UNKNOWN	SYBR	None	1.11748	0.912449	1.36857	24.983	25.0248	0.111573		10.0611	0.182427	-0.160243	TRUE	0.04	TRUE	3	22	1		82.8874									N	Y	N
31	C7	FALSE	6h-1	ihh	UNKNOWN	SYBR	None	0.313876	0.261526	0.376706	32.448	32.3577	0.0783393		17.3939	0.16422	1.67173	TRUE	0.04	TRUE	3	29	1		87.1794	81.0341								N	Y	Y
32	C8	FALSE	6h-1	ihh	UNKNOWN	SYBR	None	0.313876	0.261526	0.376706	32.307	32.3577	0.0783393		17.3939	0.16422	1.67173	TRUE	0.04	TRUE	3	29	1		87.1794									N	Y	N
33	C9	FALSE	6h-1	ihh	UNKNOWN	SYBR	None	0.313876	0.261526	0.376706	32.318	32.3577	0.0783393		17.3939	0.16422	1.67173	TRUE	0.04	TRUE	3	29	1		87.0818									N	Y	N
34	C10	FALSE	6h-1	hand2	UNKNOWN	SYBR	None	1.16287	0.990246	1.36558	20.695	20.706	0.00922803		5.74232	0.144624	-0.217689	TRUE	0.04	TRUE	3	17	1		87.5695									N	Y	N
35	C11	FALSE	6h-1	hand2	UNKNOWN	SYBR	None	1.16287	0.990246	1.36558	20.712	20.706	0.00922803		5.74232	0.144624	-0.217689	TRUE	0.04	TRUE	3	17	1		87.5695									N	Y	N
36	C12	FALSE	6h-1	hand2	UNKNOWN	SYBR	None	1.16287	0.990246	1.36558	20.711	20.706	0.00922803		5.74232	0.144624	-0.217689	TRUE	0.04	TRUE	3	17	1		87.5695									N	Y	N
37	D1	FALSE	12h-1	gapdh	UNKNOWN	SYBR	None				15.44	15.4748	0.0654599					TRUE	0.04	TRUE	3	12	1		84.0579									N	Y	N
38	D2	FALSE	12h-1	gapdh	UNKNOWN	SYBR	None				15.434	15.4748	0.0654599					TRUE	0.04	TRUE	3	12	1		84.0579									N	Y	N
39	D3	FALSE	12h-1	gapdh	UNKNOWN	SYBR	None				15.55	15.4748	0.0654599					TRUE	0.04	TRUE	3	12	1		84.0579									N	Y	N
40	D4	FALSE	12h-1	pgr	UNKNOWN	SYBR	None	0.828191	0.765547	0.895961	25.937	25.9681	0.0269452		10.4933	0.0707887	0.271965	TRUE	0.04	TRUE	3	23	1		82.8874									N	Y	N
41	D5	FALSE	12h-1	pgr	UNKNOWN	SYBR	None	0.828191	0.765547	0.895961	25.979	25.9681	0.0269452		10.4933	0.0707887	0.271965	TRUE	0.04	TRUE	3	23	1		82.8874									N	Y	N
42	D6	FALSE	12h-1	pgr	UNKNOWN	SYBR	None	0.828191	0.765547	0.895961	25.988	25.9681	0.0269452		10.4933	0.0707887	0.271965	TRUE	0.04	TRUE	3	23	1		82.8874									N	Y	N
43	D7	FALSE	12h-1	ihh	UNKNOWN	SYBR	None	0.207044	0.0930472	0.460703	32.762	33.469	0.716865		17.9942	0.719847	2.27199	TRUE	0.04	TRUE	3	29	1		87.1794									Y	Y	N
44	D8	FALSE	12h-1	ihh	UNKNOWN	SYBR	None	0.207044	0.0930472	0.460703	34.195	33.469	0.716865		17.9942	0.719847	2.27199	TRUE	0.04	TRUE	3	31	1		87.1794									Y	Y	N
45	D9	FALSE	12h-1	ihh	UNKNOWN	SYBR	None	0.207044	0.0930472	0.460703	33.45	33.469	0.716865		17.9942	0.719847	2.27199	TRUE	0.04	TRUE	3	30	1		87.1794									Y	Y	N
46	D10	FALSE	12h-1	hand2	UNKNOWN	SYBR	None	0.718426	0.576398	0.89545	21.703	21.9118	0.18712		6.43709	0.198239	0.477089	TRUE	0.04	TRUE	3	18	1		87.5695									N	Y	N
47	D11	FALSE	12h-1	hand2	UNKNOWN	SYBR	None	0.718426	0.576398	0.89545	22.065	21.9118	0.18712		6.43709	0.198239	0.477089	TRUE	0.04	TRUE	3	19	1		87.5695									N	Y	N
48	D12	FALSE	12h-1	hand2	UNKNOWN	SYBR	None	0.718426	0.576398	0.89545	21.967	21.9118	0.18712		6.43709	0.198239	0.477089	TRUE	0.04	TRUE	3	19	1		87.5695									N	Y	N
49	E1	FALSE	24h-1	gapdh	UNKNOWN	SYBR	None				14.767	14.8094	0.120038					TRUE	0.04	TRUE	3	11	1		83.9604									N	Y	N
50	E2	FALSE	24h-1	gapdh	UNKNOWN	SYBR	None				14.945	14.8094	0.120038					TRUE	0.04	TRUE	3	12	1		83.9604									N	Y	N
51	E3	FALSE	24h-1	gapdh	UNKNOWN	SYBR	None				14.716	14.8094	0.120038					TRUE	0.04	TRUE	3	11	1		83.9604									N	Y	N
52	E4	FALSE	24h-1	pgr	UNKNOWN	SYBR	None	1.01248	0.883352	1.16048	25.039	25.0129	0.02585		10.2035	0.12279	-0.0178912	TRUE	0.04	TRUE	3	22	1		82.7899									N	Y	N
53	E5	FALSE	24h-1	pgr	UNKNOWN	SYBR	None	1.01248	0.883352	1.16048	25.012	25.0129	0.02585		10.2035	0.12279	-0.0178912	TRUE	0.04	TRUE	3	22	1		82.7899									N	Y	N
54	E6	FALSE	24h-1	pgr	UNKNOWN	SYBR	None	1.01248	0.883352	1.16048	24.987	25.0129	0.02585		10.2035	0.12279	-0.0178912	TRUE	0.04	TRUE	3	22	1		82.7899									N	Y	N
55	E7	FALSE	24h-1	ihh	UNKNOWN	SYBR	None	0.409058	0.302709	0.55277	31.836	31.8212	0.242941		17.0118	0.270978	1.28962	TRUE	0.04	TRUE	3	28	1		87.0818									N	Y	N
56	E8	FALSE	24h-1	ihh	UNKNOWN	SYBR	None	0.409058	0.302709	0.55277	31.571	31.8212	0.242941		17.0118	0.270978	1.28962	TRUE	0.04	TRUE	3	28	1		87.0818									N	Y	N
57	E9	FALSE	24h-1	ihh	UNKNOWN	SYBR	None	0.409058	0.302709	0.55277	32.057	31.8212	0.242941		17.0118	0.270978	1.28962	TRUE	0.04	TRUE	3	29	1		86.9843									N	Y	N
58	E10	FALSE	24h-1	hand2	UNKNOWN	SYBR	None	0.966528	0.770016	1.21319	20.627	20.8185	0.16565		6.00912	0.204571	0.0491165	TRUE	0.04	TRUE	3	17	1		87.472									N	Y	N
59	E11	FALSE	24h-1	hand2	UNKNOWN	SYBR	None	0.966528	0.770016	1.21319	20.919	20.8185	0.16565		6.00912	0.204571	0.0491165	TRUE	0.04	TRUE	3	18	1		87.472									N	Y	N
60	E12	FALSE	24h-1	hand2	UNKNOWN	SYBR	None	0.966528	0.770016	1.21319	20.909	20.8185	0.16565		6.00912	0.204571	0.0491165	TRUE	0.04	TRUE	3	18	1		87.472									N	Y	N
61	F1	FALSE	con2	gapdh	UNKNOWN	SYBR	None				17.057	16.8169	0.228115					TRUE	0.04	TRUE	3	14	1		84.0579									N	Y	N
62	F2	FALSE	con2	gapdh	UNKNOWN	SYBR	None				16.603	16.8169	0.228115					TRUE	0.04	TRUE	3	13	1		84.0579									N	Y	N
63	F3	FALSE	con2	gapdh	UNKNOWN	SYBR	None				16.791	16.8169	0.228115					TRUE	0.04	TRUE	3	13	1		84.0579									N	Y	N
64	F4	FALSE	con2	pgr	UNKNOWN	SYBR	None	2.54609	1.96792	3.29413	25.738	25.69	0.0413073		8.87308	0.231825	-1.34828	TRUE	0.04	TRUE	3	22	1		82.7899									N	Y	N
65	F5	FALSE	con2	pgr	UNKNOWN	SYBR	None	2.54609	1.96792	3.29413	25.667	25.69	0.0413073		8.87308	0.231825	-1.34828	TRUE	0.04	TRUE	3	22	1		82.7899									N	Y	N
66	F6	FALSE	con2	pgr	UNKNOWN	SYBR	None	2.54609	1.96792	3.29413	25.665	25.69	0.0413073		8.87308	0.231825	-1.34828	TRUE	0.04	TRUE	3	22	1		82.8874									N	Y	N
67	F7	FALSE	con2	ihh	UNKNOWN	SYBR	None	1.04214	0.580289	1.87159	32.494	32.4796	0.475028		15.6627	0.526962	-0.0595528	TRUE	0.04	TRUE	3	29	1		87.1794									N	Y	N
68	F8	FALSE	con2	ihh	UNKNOWN	SYBR	None	1.04214	0.580289	1.87159	32.947	32.4796	0.475028		15.6627	0.526962	-0.0595528	TRUE	0.04	TRUE	3	30	1		87.1794									N	Y	N
69	F9	FALSE	con2	ihh	UNKNOWN	SYBR	None	1.04214	0.580289	1.87159	31.998	32.4796	0.475028		15.6627	0.526962	-0.0595528	TRUE	0.04	TRUE	3	29	1		87.0818									N	Y	N
70	F10	FALSE	con2	hand2	UNKNOWN	SYBR	None	0.634449	0.491458	0.819044	23.402	23.4334	0.0281411		6.61643	0.229845	0.656423	TRUE	0.04	TRUE	3	20	1		87.472									N	Y	N
71	F11	FALSE	con2	hand2	UNKNOWN	SYBR	None	0.634449	0.491458	0.819044	23.441	23.4334	0.0281411		6.61643	0.229845	0.656423	TRUE	0.04	TRUE	3	20	1		87.472									N	Y	N
72	F12	FALSE	con2	hand2	UNKNOWN	SYBR	None	0.634449	0.491458	0.819044	23.457	23.4334	0.0281411		6.61643	0.229845	0.656423	TRUE	0.04	TRUE	3	20	1		87.472									N	Y	N
73	G1	FALSE	3h-2	gapdh	UNKNOWN	SYBR	None				14.94	14.828	0.145363					TRUE	0.04	TRUE	3	12	1		83.9604									N	Y	N
74	G2	FALSE	3h-2	gapdh	UNKNOWN	SYBR	None				14.88	14.828	0.145363					TRUE	0.04	TRUE	3	12	1		84.0579									N	Y	N
75	G3	FALSE	3h-2	gapdh	UNKNOWN	SYBR	None				14.664	14.828	0.145363					TRUE	0.04	TRUE	3	11	1		84.0579									N	Y	N
76	G4	FALSE	3h-2	pgr	UNKNOWN	SYBR	None	2.28884	1.83954	2.84788	23.703	23.8548	0.132485		9.02675	0.196679	-1.19462	TRUE	0.04	TRUE	3	20	1		82.7899									N	Y	N
77	G5	FALSE	3h-2	pgr	UNKNOWN	SYBR	None	2.28884	1.83954	2.84788	23.95	23.8548	0.132485		9.02675	0.196679	-1.19462	TRUE	0.04	TRUE	3	21	1		82.7899									N	Y	N
78	G6	FALSE	3h-2	pgr	UNKNOWN	SYBR	None	2.28884	1.83954	2.84788	23.911	23.8548	0.132485		9.02675	0.196679	-1.19462	TRUE	0.04	TRUE	3	21	1		82.7899									N	Y	N
79	G7	FALSE	3h-2	ihh	UNKNOWN	SYBR	None	0.431423	0.304491	0.611269	31.86	31.7631	0.277881		16.935	0.313606	1.21283	TRUE	0.04	TRUE	3	29	1		87.1794									N	Y	N
80	G8	FALSE	3h-2	ihh	UNKNOWN	SYBR	None	0.431423	0.304491	0.611269	31.45	31.7631	0.277881		16.935	0.313606	1.21283	TRUE	0.04	TRUE	3	28	1		87.1794									N	Y	N
81	G9	FALSE	3h-2	ihh	UNKNOWN	SYBR	None	0.431423	0.304491	0.611269	31.979	31.7631	0.277881		16.935	0.313606	1.21283	TRUE	0.04	TRUE	3	29	1		87.0818									N	Y	N
82	G10	FALSE	3h-2	hand2	UNKNOWN	SYBR	None	0.862991	0.660602	1.12739	20.957	21.0006	0.191635		6.17259	0.240529	0.212582	TRUE	0.04	TRUE	3	18	1		87.5695									N	Y	N
83	G11	FALSE	3h-2	hand2	UNKNOWN	SYBR	None	0.862991	0.660602	1.12739	20.835	21.0006	0.191635		6.17259	0.240529	0.212582	TRUE	0.04	TRUE	3	18	1		87.472									N	Y	N
84	G12	FALSE	3h-2	hand2	UNKNOWN	SYBR	None	0.862991	0.660602	1.12739	21.21	21.0006	0.191635		6.17259	0.240529	0.212582	TRUE	0.04	TRUE	3	18	1		87.472									N	Y	N
85	H1	FALSE	12-2	gapdh	UNKNOWN	SYBR	None				15.14	15.114	0.0367554					TRUE	0.04	TRUE	3	12	1		83.9604									N	Y	N
86	H2	FALSE	12-2	gapdh	UNKNOWN	SYBR	None				15.088	15.114	0.0367554					TRUE	0.04	TRUE	3	12	1		83.9604									N	Y	N
87	H3	FALSE	12-2	gapdh	UNKNOWN	SYBR	None				Undetermined	15.114	0.0367554					TRUE	0.04	TRUE	3	18	1		81.1316									N	Y	N
88	H4	FALSE	12-2	pgr	UNKNOWN	SYBR	None	1.54182	1.19807	1.98419	24.593	24.7108	0.192878		9.59673	0.196349	-0.624633	TRUE	0.04	TRUE	3	21	1		82.7899									N	Y	N
89	H5	FALSE	12-2	pgr	UNKNOWN	SYBR	None	1.54182	1.19807	1.98419	24.933	24.7108	0.192878		9.59673	0.196349	-0.624633	TRUE	0.04	TRUE	3	22	1		82.6923									N	Y	N
90	H6	FALSE	12-2	pgr	UNKNOWN	SYBR	None	1.54182	1.19807	1.98419	24.606	24.7108	0.192878		9.59673	0.196349	-0.624633	TRUE	0.04	TRUE	3	21	1		82.8874									N	Y	N
91	H7	FALSE	12-2	ihh	UNKNOWN	SYBR	None	0.516705	0.395362	0.675291	31.741	31.7888	0.205294		16.6748	0.208559	0.952586	TRUE	0.04	TRUE	3	28	1		87.1794									N	Y	N
92	H8	FALSE	12-2	ihh	UNKNOWN	SYBR	None	0.516705	0.395362	0.675291	32.014	31.7888	0.205294		16.6748	0.208559	0.952586	TRUE	0.04	TRUE	3	29	1		87.1794									N	Y	N
93	H9	FALSE	12-2	ihh	UNKNOWN	SYBR	None	0.516705	0.395362	0.675291	31.612	31.7888	0.205294		16.6748	0.208559	0.952586	TRUE	0.04	TRUE	3	28	1		86.9843									N	Y	N
94	H10	FALSE	12-2	hand2	UNKNOWN	SYBR	None	0.688922	0.60833	0.78019	21.553	21.6116	0.0866947		6.49759	0.0941644	0.537587	TRUE	0.04	TRUE	3	18	1		87.472									N	Y	N
95	H11	FALSE	12-2	hand2	UNKNOWN	SYBR	None	0.688922	0.60833	0.78019	21.57	21.6116	0.0866947		6.49759	0.0941644	0.537587	TRUE	0.04	TRUE	3	18	1		87.3745									N	Y	N
96	H12	FALSE	12-2	hand2	UNKNOWN	SYBR	None	0.688922	0.60833	0.78019	21.711	21.6116	0.0866947		6.49759	0.0941644	0.537587	TRUE	0.04	TRUE	3	18	1		87.3745									N	Y	N
Analysis Type	Singleplex
Endogenous Control	gapdh
RQ Min/Max Confidence Level	95.0
Reference Sample	3h-1

## Sheet: Sheet1
CON	C(T)		dC(T)		ddC(T)		6H	C(T)		dC(T)	ddC(T)
GAPDH	15.223	15.219					GAPDH	14.824	14.9637
	15.216	15.219						14.955	14.9637
	15.041	15.219						15.112	14.9637
PGR	25.447		10.228	10.113			PGR	25.151		10.1873	0.0742835	0.949814
	25.418		10.199	10.113				24.941		9.97728	-0.135716	1.09864
	25.13		9.911	10.113				24.983		10.0193	-0.0937158	1.06712
IHH	31.523		16.304	16.556			IHH	32.448		17.4843	0.928286	0.525482
	31.826		16.607	16.615				32.307		17.3433	0.728284	0.603622
	31.976		16.757	16.615				32.318		17.3543	0.739285	0.599036
Hand2	21.508		6.289	6.256			Hand2	20.695		5.73128	-0.524716	1.43865
	21.522		6.303	6.256				20.712		5.74828	-0.507716	1.4218
	21.218		5.999	6.256				20.711		5.74728	-0.508715	1.42278
3H							12H						24H
GAPDH	16.019	15.8205					GAPDH	15.44	15.4748					14.767	14.8094
	15.662	15.8205						15.434	15.4748			1		14.945	14.8094
	15.781	15.8205						15.55	15.4748					14.716	14.8094
PGR	26.264		10.4435		0.330524	0.795247	PGR	25.937		10.4622	0.349249	0.784993		25.039		10.2296	0.116609	0.922353
	25.998		10.1775		0.0645236	0.956261		25.979		10.5042	0.391249	0.762469		25.012		10.2026	0.0896091	0.939777
	25.863		10.0425		-0.0704747	1.05006		25.988		10.5132	0.400249	0.757727		24.987		10.1776	0.0646094	0.956204
IHH	31.553		15.7325		-0.823476	1.76966	IHH	32.762		17.2872	0.73125	0.602382		31.836		17.0266	0.47061	0.721659
	31.629		15.8085		-0.806476	1.74893		34.195		18.7202	2.10525	0.232411		31.571		16.7616	0.146609	0.903371
	31.446		15.6255		-0.989476	1.98546		33.45		17.9752	1.36025	0.389515		32.057		17.2476	0.632609	0.645009
Hand2	21.764		5.94352		-0.312476	1.24184	Hand2	21.703		6.22825	-0.0277524	1.01942		20.627		5.81761	-0.438389	1.35509
	21.649		5.82852		-0.427475	1.34488		22.065		6.59025	0.334249	0.793197		20.919		6.10961	-0.146389	1.1068
	21.928		6.10752		-0.148476	1.1084		21.967		6.49225	0.236248	0.848951		20.909		6.09961	-0.15639	1.11449
CON-2	C(T)		dC(T)		ddC(T)		12H-2	C(T)		dC(T)	ddC(T)
GAPDH	17.057	16.8169					GAPDH	15.14	15.114
	16.603	16.8169						15.088	15.114
	16.791	16.8169							15.114
PGR	25.738		8.92106	8.873			PGR	24.593		9.47897	0.605966	0.657031
	25.667		8.85006	8.873				24.933		9.81897	0.945966	0.519082
	25.665		8.84806	8.873				24.606		9.49197	0.618966	0.651137
IHH	32.494		15.6771	15.663			IHH	31.741		16.627	0.963965	0.512646
	32.947		16.1301	15.663				32.014		16.9	1.23697	0.424264
	31.998		15.1811	15.663				31.612		16.498	0.834965	0.560597
Hand2	23.402		6.58506	6.616			Hand2	21.553		6.43896	-0.177035	1.13056
	23.441		6.62406	6.616				21.57		6.45597	-0.160035	1.11731
	23.457		6.64006	6.616				21.711		6.59697	-0.0190342	1.01328
3H-2
GAPDH	14.94	14.828
	14.88	14.828
	14.664	14.828
PGR	23.703		8.87498		0.00197807	0.99863
	23.95		9.12198		0.24898	0.841491
	23.911		9.08298		0.209978	0.86455
IHH	31.86		17.032		1.36898	0.387165
	31.45		16.622		0.95898	0.514421
	31.979		17.151		1.48798	0.356512
Hand2	20.957		6.12898		-0.48702	1.40155
	20.835		6.00698		-0.609022	1.52522
	21.21		6.38198		-0.234022	1.17611

## Sheet: Sheet2
0.784993	0.795247	0.956261	1.05006	1.76966	1.74893	1.98546	1.24184	1.34488	1.1084
0.762469	0.784993	0.762469	0.757727	0.602382	0.232411	0.389515	1.01942	0.793197	0.848951
0.922353	0.922353	0.939777	0.956204	0.721659	0.903371	0.645009	1.35509	1.1068	1.11449
0.939777
0.956204
0.721659
0.903371
0.645009
1.35509
1.1068	0.949814	1.09864	1.06712	0.525482	0.603622	0.599036	1.43865	1.4218	1.42278
1.11449
1.06712
0.525482
0.603622
0.599036
1.43865
1.4218
1.42278
