# Supplementary material for: NrCAM secreted by endometrial stromal cells enhances the progestin sensitivity of endometrial cancer cells through epigenetic modulation of PRB
Source: Cancer Gene Ther. 2022 Apr 6;29(10):1452–62. doi: 10.1038/s41417-022-00467-0 (PMC9576598; doi:10.1038/s41417-022-00467-0)
Supplement: Supplementary file 24 — Dataset 9 [file 41417_2022_467_MOESM24_ESM.xls]

## Sheet: Sample Setup
Block Type	384-Well Block
Calibration Background is expired	Yes
Calibration Background performed on	12-01-2016
Calibration Normalization FAM-ROX is expired	Yes
Calibration Normalization FAM-ROX performed on	12-01-2016
Calibration Normalization VIC-ROX is expired	Yes
Calibration Normalization VIC-ROX performed on	12-01-2016
Calibration Pure Dye FAM is expired	Yes
Calibration Pure Dye FAM performed on	12-01-2016
Calibration Pure Dye NED is expired	Yes
Calibration Pure Dye NED performed on	12-01-2016
Calibration Pure Dye ROX is expired	Yes
Calibration Pure Dye ROX performed on	12-01-2016
Calibration Pure Dye SYBR is expired	Yes
Calibration Pure Dye SYBR performed on	12-01-2016
Calibration Pure Dye TAMRA is expired	Yes
Calibration Pure Dye TAMRA performed on	12-01-2016
Calibration Pure Dye VIC is expired	Yes
Calibration Pure Dye VIC performed on	12-01-2016
Calibration ROI is expired	Yes
Calibration ROI performed on	12-01-2016
Calibration Uniformity is expired	Yes
Calibration Uniformity performed on	12-01-2016
Chemistry	SYBR_GREEN
Date Created	2017-10-09 12:05:46 PM PDT
Experiment Barcode
Experiment Comment
Experiment File Name	D:\CYL\2017-10-09 120535.eds
Experiment Name	2017-10-09 120535
Experiment Run End Time	2017-10-09 05:41:57 AM PDT
Experiment Type	Comparative Cт (ΔΔCт)
Instrument Name	278871199
Instrument Serial Number	278871199
Instrument Type	QuantStudio(TM) 7 Flex System
Passive Reference	ROX
Quantification Cycle Method	Ct
Signal Smoothing On	true
Stage/ Cycle where Analysis is performed	Stage 2, Step 2
User Name
Well	Well Position	Sample Name	Sample Color	Biogroup Name	Biogroup Color	Target Name	Target Color	Task	Reporter	Quencher	Quantity	Comments
1	A1	con	RGB(176,23,31)			ga1	RGB(176,23,31)	UNKNOWN	SYBR	None
2	A2	con	RGB(176,23,31)			ga1	RGB(176,23,31)	UNKNOWN	SYBR	None
3	A3	con	RGB(176,23,31)			ga1	RGB(176,23,31)	UNKNOWN	SYBR	None
4	A4	con	RGB(176,23,31)			ga1	RGB(176,23,31)	UNKNOWN	SYBR	None
5	A5	con	RGB(176,23,31)			tet1	RGB(0,0,255)	UNKNOWN	SYBR	None
6	A6	con	RGB(176,23,31)			tet1	RGB(0,0,255)	UNKNOWN	SYBR	None
7	A7	con	RGB(176,23,31)			tet1	RGB(0,0,255)	UNKNOWN	SYBR	None
8	A8	con	RGB(176,23,31)			tet1	RGB(0,0,255)	UNKNOWN	SYBR	None
9	A9	con	RGB(176,23,31)			ga2	RGB(0,139,69)	UNKNOWN	SYBR	None
10	A10	con	RGB(176,23,31)			ga2	RGB(0,139,69)	UNKNOWN	SYBR	None
11	A11	con	RGB(176,23,31)			ga2	RGB(0,139,69)	UNKNOWN	SYBR	None
12	A12	con	RGB(176,23,31)			ga2	RGB(0,139,69)	UNKNOWN	SYBR	None
13	A13	con	RGB(176,23,31)			pr2	RGB(238,238,0)	UNKNOWN	SYBR	None
14	A14	con	RGB(176,23,31)			pr2	RGB(238,238,0)	UNKNOWN	SYBR	None
15	A15	con	RGB(176,23,31)			pr2	RGB(238,238,0)	UNKNOWN	SYBR	None
16	A16	con	RGB(176,23,31)			pr2	RGB(238,238,0)	UNKNOWN	SYBR	None
17	A17	con	RGB(176,23,31)			pr3	RGB(139,137,112)	UNKNOWN	SYBR	None
18	A18	con	RGB(176,23,31)			pr3	RGB(139,137,112)	UNKNOWN	SYBR	None
19	A19	con	RGB(176,23,31)			pr3	RGB(139,137,112)	UNKNOWN	SYBR	None
20	A20	con	RGB(176,23,31)			pr3	RGB(139,137,112)	UNKNOWN	SYBR	None
21	A21
22	A22
23	A23
24	A24
25	B1	mpa	RGB(0,0,255)			ga1	RGB(176,23,31)	UNKNOWN	SYBR	None
26	B2	mpa	RGB(0,0,255)			ga1	RGB(176,23,31)	UNKNOWN	SYBR	None
27	B3	mpa	RGB(0,0,255)			ga1	RGB(176,23,31)	UNKNOWN	SYBR	None
28	B4	mpa	RGB(0,0,255)			ga1	RGB(176,23,31)	UNKNOWN	SYBR	None
29	B5	mpa	RGB(0,0,255)			tet1	RGB(0,0,255)	UNKNOWN	SYBR	None
30	B6	mpa	RGB(0,0,255)			tet1	RGB(0,0,255)	UNKNOWN	SYBR	None
31	B7	mpa	RGB(0,0,255)			tet1	RGB(0,0,255)	UNKNOWN	SYBR	None
32	B8	mpa	RGB(0,0,255)			tet1	RGB(0,0,255)	UNKNOWN	SYBR	None
33	B9	mpa	RGB(0,0,255)			ga2	RGB(0,139,69)	UNKNOWN	SYBR	None
34	B10	mpa	RGB(0,0,255)			ga2	RGB(0,139,69)	UNKNOWN	SYBR	None
35	B11	mpa	RGB(0,0,255)			ga2	RGB(0,139,69)	UNKNOWN	SYBR	None
36	B12	mpa	RGB(0,0,255)			ga2	RGB(0,139,69)	UNKNOWN	SYBR	None
37	B13	mpa	RGB(0,0,255)			pr2	RGB(238,238,0)	UNKNOWN	SYBR	None
38	B14	mpa	RGB(0,0,255)			pr2	RGB(238,238,0)	UNKNOWN	SYBR	None
39	B15	mpa	RGB(0,0,255)			pr2	RGB(238,238,0)	UNKNOWN	SYBR	None
40	B16	mpa	RGB(0,0,255)			pr2	RGB(238,238,0)	UNKNOWN	SYBR	None
41	B17	mpa	RGB(0,0,255)			pr3	RGB(139,137,112)	UNKNOWN	SYBR	None
42	B18	mpa	RGB(0,0,255)			pr3	RGB(139,137,112)	UNKNOWN	SYBR	None
43	B19	mpa	RGB(0,0,255)			pr3	RGB(139,137,112)	UNKNOWN	SYBR	None
44	B20	mpa	RGB(0,0,255)			pr3	RGB(139,137,112)	UNKNOWN	SYBR	None
45	B21
46	B22
47	B23
48	B24
49	C1	nrcam	RGB(0,139,69)			ga1	RGB(176,23,31)	UNKNOWN	SYBR	None
50	C2	nrcam	RGB(0,139,69)			ga1	RGB(176,23,31)	UNKNOWN	SYBR	None
51	C3	nrcam	RGB(0,139,69)			ga1	RGB(176,23,31)	UNKNOWN	SYBR	None
52	C4	nrcam	RGB(0,139,69)			ga1	RGB(176,23,31)	UNKNOWN	SYBR	None
53	C5	nrcam	RGB(0,139,69)			tet1	RGB(0,0,255)	UNKNOWN	SYBR	None
54	C6	nrcam	RGB(0,139,69)			tet1	RGB(0,0,255)	UNKNOWN	SYBR	None
55	C7	nrcam	RGB(0,139,69)			tet1	RGB(0,0,255)	UNKNOWN	SYBR	None
56	C8	nrcam	RGB(0,139,69)			tet1	RGB(0,0,255)	UNKNOWN	SYBR	None
57	C9	nrcam	RGB(0,139,69)			ga2	RGB(0,139,69)	UNKNOWN	SYBR	None
58	C10	nrcam	RGB(0,139,69)			ga2	RGB(0,139,69)	UNKNOWN	SYBR	None
59	C11	nrcam	RGB(0,139,69)			ga2	RGB(0,139,69)	UNKNOWN	SYBR	None
60	C12	nrcam	RGB(0,139,69)			ga2	RGB(0,139,69)	UNKNOWN	SYBR	None
61	C13	nrcam	RGB(0,139,69)			pr2	RGB(238,238,0)	UNKNOWN	SYBR	None
62	C14	nrcam	RGB(0,139,69)			pr2	RGB(238,238,0)	UNKNOWN	SYBR	None
63	C15	nrcam	RGB(0,139,69)			pr2	RGB(238,238,0)	UNKNOWN	SYBR	None
64	C16	nrcam	RGB(0,139,69)			pr2	RGB(238,238,0)	UNKNOWN	SYBR	None
65	C17	nrcam	RGB(0,139,69)			pr3	RGB(139,137,112)	UNKNOWN	SYBR	None
66	C18	nrcam	RGB(0,139,69)			pr3	RGB(139,137,112)	UNKNOWN	SYBR	None
67	C19	nrcam	RGB(0,139,69)			pr3	RGB(139,137,112)	UNKNOWN	SYBR	None
68	C20	nrcam	RGB(0,139,69)			pr3	RGB(139,137,112)	UNKNOWN	SYBR	None
69	C21
70	C22
71	C23
72	C24
73	D1	p+nr	RGB(255,127,0)			ga1	RGB(176,23,31)	UNKNOWN	SYBR	None
74	D2	p+nr	RGB(255,127,0)			ga1	RGB(176,23,31)	UNKNOWN	SYBR	None
75	D3	p+nr	RGB(255,127,0)			ga1	RGB(176,23,31)	UNKNOWN	SYBR	None
76	D4	p+nr	RGB(255,127,0)			ga1	RGB(176,23,31)	UNKNOWN	SYBR	None
77	D5	p+nr	RGB(255,127,0)			tet1	RGB(0,0,255)	UNKNOWN	SYBR	None
78	D6	p+nr	RGB(255,127,0)			tet1	RGB(0,0,255)	UNKNOWN	SYBR	None
79	D7	p+nr	RGB(255,127,0)			tet1	RGB(0,0,255)	UNKNOWN	SYBR	None
80	D8	p+nr	RGB(255,127,0)			tet1	RGB(0,0,255)	UNKNOWN	SYBR	None
81	D9	p+nr	RGB(255,127,0)			ga2	RGB(0,139,69)	UNKNOWN	SYBR	None
82	D10	p+nr	RGB(255,127,0)			ga2	RGB(0,139,69)	UNKNOWN	SYBR	None
83	D11	p+nr	RGB(255,127,0)			ga2	RGB(0,139,69)	UNKNOWN	SYBR	None
84	D12	p+nr	RGB(255,127,0)			ga2	RGB(0,139,69)	UNKNOWN	SYBR	None
85	D13	p+nr	RGB(255,127,0)			pr2	RGB(238,238,0)	UNKNOWN	SYBR	None
86	D14	p+nr	RGB(255,127,0)			pr2	RGB(238,238,0)	UNKNOWN	SYBR	None
87	D15	p+nr	RGB(255,127,0)			pr2	RGB(238,238,0)	UNKNOWN	SYBR	None
88	D16	p+nr	RGB(255,127,0)			pr2	RGB(238,238,0)	UNKNOWN	SYBR	None
89	D17	p+nr	RGB(255,127,0)			pr3	RGB(139,137,112)	UNKNOWN	SYBR	None
90	D18	p+nr	RGB(255,127,0)			pr3	RGB(139,137,112)	UNKNOWN	SYBR	None
91	D19	p+nr	RGB(255,127,0)			pr3	RGB(139,137,112)	UNKNOWN	SYBR	None
92	D20	p+nr	RGB(255,127,0)			pr3	RGB(139,137,112)	UNKNOWN	SYBR	None
93	D21
94	D22
95	D23
96	D24
97	E1
98	E2
99	E3
100	E4
101	E5
102	E6
103	E7
104	E8
105	E9
106	E10
107	E11
108	E12
109	E13
110	E14
111	E15
112	E16
113	E17
114	E18
115	E19
116	E20
117	E21
118	E22
119	E23
120	E24
121	F1
122	F2
123	F3
124	F4
125	F5
126	F6
127	F7
128	F8
129	F9
130	F10
131	F11
132	F12
133	F13
134	F14
135	F15
136	F16
137	F17
138	F18
139	F19
140	F20
141	F21
142	F22
143	F23
144	F24
145	G1
146	G2
147	G3
148	G4
149	G5
150	G6
151	G7
152	G8
153	G9
154	G10
155	G11
156	G12
157	G13
158	G14
159	G15
160	G16
161	G17
162	G18
163	G19
164	G20
165	G21
166	G22
167	G23
168	G24
169	H1
170	H2
171	H3
172	H4
173	H5
174	H6
175	H7
176	H8
177	H9
178	H10
179	H11
180	H12
181	H13
182	H14
183	H15
184	H16
185	H17
186	H18
187	H19
188	H20
189	H21
190	H22
191	H23
192	H24
193	I1
194	I2
195	I3
196	I4
197	I5
198	I6
199	I7
200	I8
201	I9
202	I10
203	I11
204	I12
205	I13
206	I14
207	I15
208	I16
209	I17
210	I18
211	I19
212	I20
213	I21
214	I22
215	I23
216	I24
217	J1
218	J2
219	J3
220	J4
221	J5
222	J6
223	J7
224	J8
225	J9
226	J10
227	J11
228	J12
229	J13
230	J14
231	J15
232	J16
233	J17
234	J18
235	J19
236	J20
237	J21
238	J22
239	J23
240	J24
241	K1
242	K2
243	K3
244	K4
245	K5
246	K6
247	K7
248	K8
249	K9
250	K10
251	K11
252	K12
253	K13
254	K14
255	K15
256	K16
257	K17
258	K18
259	K19
260	K20
261	K21
262	K22
263	K23
264	K24
265	L1
266	L2
267	L3
268	L4
269	L5
270	L6
271	L7
272	L8
273	L9
274	L10
275	L11
276	L12
277	L13
278	L14
279	L15
280	L16
281	L17
282	L18
283	L19
284	L20
285	L21
286	L22
287	L23
288	L24
289	M1
290	M2
291	M3
292	M4
293	M5
294	M6
295	M7
296	M8
297	M9
298	M10
299	M11
300	M12
301	M13
302	M14
303	M15
304	M16
305	M17
306	M18
307	M19
308	M20
309	M21
310	M22
311	M23
312	M24
313	N1
314	N2
315	N3
316	N4
317	N5
318	N6
319	N7
320	N8
321	N9
322	N10
323	N11
324	N12
325	N13
326	N14
327	N15
328	N16
329	N17
330	N18
331	N19
332	N20
333	N21
334	N22
335	N23
336	N24
337	O1
338	O2
339	O3
340	O4
341	O5
342	O6
343	O7
344	O8
345	O9
346	O10
347	O11
348	O12
349	O13
350	O14
351	O15
352	O16
353	O17
354	O18
355	O19
356	O20
357	O21
358	O22
359	O23
360	O24
361	P1
362	P2
363	P3
364	P4
365	P5
366	P6
367	P7
368	P8
369	P9
370	P10
371	P11
372	P12
373	P13
374	P14
375	P15
376	P16
377	P17
378	P18
379	P19
380	P20
381	P21
382	P22
383	P23
384	P24

## Sheet: Amplification Data
Block Type	384-Well Block
Calibration Background is expired	Yes
Calibration Background performed on	12-01-2016
Calibration Normalization FAM-ROX is expired	Yes
Calibration Normalization FAM-ROX performed on	12-01-2016
Calibration Normalization VIC-ROX is expired	Yes
Calibration Normalization VIC-ROX performed on	12-01-2016
Calibration Pure Dye FAM is expired	Yes
Calibration Pure Dye FAM performed on	12-01-2016
Calibration Pure Dye NED is expired	Yes
Calibration Pure Dye NED performed on	12-01-2016
Calibration Pure Dye ROX is expired	Yes
Calibration Pure Dye ROX performed on	12-01-2016
Calibration Pure Dye SYBR is expired	Yes
Calibration Pure Dye SYBR performed on	12-01-2016
Calibration Pure Dye TAMRA is expired	Yes
Calibration Pure Dye TAMRA performed on	12-01-2016
Calibration Pure Dye VIC is expired	Yes
Calibration Pure Dye VIC performed on	12-01-2016
Calibration ROI is expired	Yes
Calibration ROI performed on	12-01-2016
Calibration Uniformity is expired	Yes
Calibration Uniformity performed on	12-01-2016
Chemistry	SYBR_GREEN
Date Created	2017-10-09 12:05:46 PM PDT
Experiment Barcode
Experiment Comment
Experiment File Name	D:\CYL\2017-10-09 120535.eds
Experiment Name	2017-10-09 120535
Experiment Run End Time	2017-10-09 05:41:57 AM PDT
Experiment Type	Comparative Cт (ΔΔCт)
Instrument Name	278871199
Instrument Serial Number	278871199
Instrument Type	QuantStudio(TM) 7 Flex System
Passive Reference	ROX
Quantification Cycle Method	Ct
Signal Smoothing On	true
Stage/ Cycle where Analysis is performed	Stage 2, Step 2
User Name
Well	Cycle	Target Name	Rn	Delta Rn
1	1	ga1	0.00682582	-0.00209308
1	2	ga1	0.00889337	-0.00163874
1	3	ga1	0.0124331	0.000287755
1	4	ga1	0.0143614	0.00060284
1	5	ga1	0.0156294	0.000257613
1	6	ga1	0.0166238	-0.00036118
1	7	ga1	0.017648	-0.000950199
1	8	ga1	0.019225	-0.000986397
1	9	ga1	0.0211733	-0.000651277
1	10	ga1	0.0252387	0.00180085
1	11	ga1	0.0328541	0.0078031
1	12	ga1	0.0459678	0.0193036
1	13	ga1	0.0676639	0.0393864
1	14	ga1	0.106824	0.0769336
1	15	ga1	0.168473	0.136969
1	16	ga1	0.252405	0.219288
1	17	ga1	0.34667	0.31194
1	18	ga1	0.434323	0.39798
1	19	ga1	0.504407	0.46645
1	20	ga1	0.554452	0.514882
1	21	ga1	0.591247	0.550064
1	22	ga1	0.615312	0.572516
1	23	ga1	0.635538	0.591128
1	24	ga1	0.651494	0.605471
1	25	ga1	0.661886	0.61425
1	26	ga1	0.668351	0.619102
1	27	ga1	0.671934	0.621071
1	28	ga1	0.675382	0.622906
1	29	ga1	0.677276	0.623188
1	30	ga1	0.678006	0.622303
1	31	ga1	0.67921	0.621894
1	32	ga1	0.680693	0.621764
1	33	ga1	0.681906	0.621364
1	34	ga1	0.681889	0.619734
1	35	ga1	0.682556	0.618788
1	36	ga1	0.682715	0.617333
1	37	ga1	0.682214	0.615219
1	38	ga1	0.682251	0.613644
1	39	ga1	0.683735	0.613514
1	40	ga1	0.68339	0.611556
2	1	ga1	-0.0216865	-0.00187652
2	2	ga1	-0.0200607	-0.001626
2	3	ga1	-0.0172224	-0.00016305
2	4	ga1	-0.0154764	0.000207545
2	5	ga1	-0.0138707	0.00043795
2	6	ga1	-0.0127861	0.000147164
2	7	ga1	-0.0119093	-0.000351391
2	8	ga1	-0.0108866	-0.000704046
2	9	ga1	-0.00922731	-0.000420062
2	10	ga1	-0.00658601	0.00084589
2	11	ga1	-0.00191682	0.00413974
2	12	ga1	0.00662651	0.0113077
2	13	ga1	0.0219089	0.0252148
2	14	ga1	0.0489925	0.050923
2	15	ga1	0.091498	0.0920531
2	16	ga1	0.149037	0.148217
2	17	ga1	0.214105	0.211909
2	18	ga1	0.274153	0.270582
2	19	ga1	0.321095	0.316149
2	20	ga1	0.355794	0.349473
2	21	ga1	0.381012	0.373315
2	22	ga1	0.399357	0.390284
2	23	ga1	0.413185	0.402738
2	24	ga1	0.422024	0.410201
2	25	ga1	0.429284	0.416086
2	26	ga1	0.434836	0.420262
2	27	ga1	0.438772	0.422823
2	28	ga1	0.44103	0.423706
2	29	ga1	0.442094	0.423394
2	30	ga1	0.441569	0.421494
2	31	ga1	0.441508	0.420058
2	32	ga1	0.441982	0.419156
2	33	ga1	0.440898	0.416697
2	34	ga1	0.441555	0.415979
2	35	ga1	0.442828	0.415876
2	36	ga1	0.443241	0.414914
2	37	ga1	0.442182	0.41248
2	38	ga1	0.441331	0.410253
2	39	ga1	0.442194	0.409741
2	40	ga1	0.442267	0.408438
3	1	ga1	-0.00317375	-0.000565397
3	2	ga1	-0.0018914	-0.000751831
3	3	ga1	0.000470828	0.000141613
3	4	ga1	0.00219803	0.000400032
3	5	ga1	0.00344626	0.000179481
3	6	ga1	0.00458887	-0.000146691
3	7	ga1	0.0056093	-0.000595051
3	8	ga1	0.0068785	-0.000794632
3	9	ga1	0.00881422	-0.000327701
3	10	ga1	0.0117537	0.00114295
3	11	ga1	0.0171345	0.00505505
3	12	ga1	0.0270471	0.0134988
3	13	ga1	0.0451895	0.0301724
3	14	ga1	0.0759688	0.059483
3	15	ga1	0.123705	0.105751
3	16	ga1	0.189208	0.169785
3	17	ga1	0.262898	0.242005
3	18	ga1	0.331122	0.308761
3	19	ga1	0.384376	0.360546
3	20	ga1	0.423984	0.398686
3	21	ga1	0.452846	0.426079
3	22	ga1	0.472292	0.444056
3	23	ga1	0.486917	0.457212
3	24	ga1	0.498187	0.467013
3	25	ga1	0.506095	0.473453
3	26	ga1	0.510908	0.476797
3	27	ga1	0.514208	0.478628
3	28	ga1	0.51562	0.478571
3	29	ga1	0.516687	0.47817
3	30	ga1	0.517298	0.477312
3	31	ga1	0.519088	0.477633
3	32	ga1	0.520088	0.477164
3	33	ga1	0.519675	0.475283
3	34	ga1	0.521194	0.475332
3	35	ga1	0.521656	0.474325
3	36	ga1	0.521189	0.47239
3	37	ga1	0.52175	0.471483
3	38	ga1	0.521918	0.470181
3	39	ga1	0.521928	0.468722
3	40	ga1	0.521954	0.467279
4	1	ga1	-0.022937	-0.00205637
4	2	ga1	-0.0210887	-0.00212884
4	3	ga1	-0.0174481	-0.000409011
4	4	ga1	-0.0148678	0.000250466
4	5	ga1	-0.012836	0.000361474
4	6	ga1	-0.0109779	0.000298847
4	7	ga1	-0.00946654	-0.000110609
4	8	ga1	-0.00784755	-0.000412402
4	9	ga1	-0.0060002	-0.000485837
4	10	ga1	-0.00308651	0.000507074
4	11	ga1	0.00227522	0.00394803
4	12	ga1	0.0117504	0.0115024
4	13	ga1	0.0290484	0.0268796
4	14	ga1	0.0580234	0.0539339
4	15	ga1	0.102757	0.0967463
4	16	ga1	0.1622	0.154269
4	17	ga1	0.227519	0.217667
4	18	ga1	0.286259	0.274486
4	19	ga1	0.332599	0.318905
4	20	ga1	0.366905	0.351291
4	21	ga1	0.39189	0.374355
4	22	ga1	0.409644	0.390189
4	23	ga1	0.42243	0.401054
4	24	ga1	0.431413	0.408116
4	25	ga1	0.437477	0.412259
4	26	ga1	0.442749	0.41561
4	27	ga1	0.447046	0.417986
4	28	ga1	0.448865	0.417885
4	29	ga1	0.450012	0.417111
4	30	ga1	0.450455	0.415633
4	31	ga1	0.450393	0.41365
4	32	ga1	0.450681	0.412018
4	33	ga1	0.452154	0.41157
4	34	ga1	0.45306	0.410554
4	35	ga1	0.452212	0.407786
4	36	ga1	0.45245	0.406103
4	37	ga1	0.452579	0.404312
4	38	ga1	0.45361	0.403422
4	39	ga1	0.4537	0.401591
4	40	ga1	0.452885	0.398855
5	1	tet1	-0.00446468	-0.00135472
5	2	tet1	-0.00374418	-0.00100647
5	3	tet1	-0.002524	-0.000158539
5	4	tet1	-0.00186229	0.000130924
5	5	tet1	-0.00126606	0.000354913
5	6	tet1	-0.000791631	0.000457096
5	7	tet1	-0.000505493	0.000370989
5	8	tet1	-0.000198163	0.000306073
5	9	tet1	0.000280377	0.000412368
5	10	tet1	0.000583909	0.000343655
5	11	tet1	0.000839906	0.000227406
5	12	tet1	0.00094017	-4.45752e-05
5	13	tet1	0.00109592	-0.000261073
5	14	tet1	0.00129293	-0.00043631
5	15	tet1	0.0016383	-0.00046318
5	16	tet1	0.00184651	-0.000627222
5	17	tet1	0.00203153	-0.000814443
5	18	tet1	0.00215049	-0.00106773
5	19	tet1	0.00260415	-0.00098631
5	20	tet1	0.00294998	-0.00101273
5	21	tet1	0.00369093	-0.000644028
5	22	tet1	0.00456689	-0.000140306
5	23	tet1	0.00592108	0.000841637
5	24	tet1	0.00866307	0.00321138
5	25	tet1	0.0135041	0.00768015
5	26	tet1	0.0215696	0.0153735
5	27	tet1	0.0347124	0.0281439
5	28	tet1	0.0538848	0.0469441
5	29	tet1	0.0786479	0.071335
5	30	tet1	0.105046	0.0973604
5	31	tet1	0.127476	0.119418
5	32	tet1	0.141749	0.133319
5	33	tet1	0.149236	0.140434
5	34	tet1	0.153343	0.144169
5	35	tet1	0.156492	0.146946
5	36	tet1	0.158895	0.148976
5	37	tet1	0.161363	0.151072
5	38	tet1	0.163411	0.152748
5	39	tet1	0.165335	0.154299
5	40	tet1	0.166736	0.155328
6	1	tet1	-0.00467874	-0.00167416
6	2	tet1	-0.00385964	-0.00130539
6	3	tet1	-0.00257218	-0.000468266
6	4	tet1	-0.00167076	-1.71898e-05
6	5	tet1	-0.00103039	0.000172844
6	6	tet1	-0.000373725	0.000379178
6	7	tet1	0.00019464	0.000497207
6	8	tet1	0.000554001	0.000406232
6	9	tet1	0.00106247	0.000464365
6	10	tet1	0.00148772	0.000439282
6	11	tet1	0.00175675	0.000257978
6	12	tet1	0.00198714	3.80326e-05
6	13	tet1	0.00247904	7.95976e-05
6	14	tet1	0.00262954	-0.000220246
6	15	tet1	0.00276361	-0.000536512
6	16	tet1	0.00320077	-0.000549682
6	17	tet1	0.00340439	-0.000796398
6	18	tet1	0.00382697	-0.000824158
6	19	tet1	0.00416994	-0.000931516
6	20	tet1	0.00463746	-0.000914337
6	21	tet1	0.00509302	-0.000909114
6	22	tet1	0.00621314	-0.000239329
6	23	tet1	0.0076868	0.000784
6	24	tet1	0.0102412	0.00288803
6	25	tet1	0.0149094	0.00710589
6	26	tet1	0.0224615	0.0142077
6	27	tet1	0.0347203	0.0260161
6	28	tet1	0.0533355	0.044181
6	29	tet1	0.0778216	0.0682167
6	30	tet1	0.105059	0.0950036
6	31	tet1	0.129642	0.119136
6	32	tet1	0.146612	0.135656
6	33	tet1	0.156228	0.144822
6	34	tet1	0.161728	0.149871
6	35	tet1	0.167194	0.154888
6	36	tet1	0.168137	0.15538
6	37	tet1	0.16986	0.156652
6	38	tet1	0.172186	0.158529
6	39	tet1	0.174264	0.160156
6	40	tet1	0.176141	0.161582
7	1	tet1	-0.00870902	-0.0020131
7	2	tet1	-0.00786896	-0.00159675
7	3	tet1	-0.00656018	-0.000711679
7	4	tet1	-0.00543848	-1.3696e-05
7	5	tet1	-0.00461439	0.000386675
7	6	tet1	-0.00407281	0.000504546
7	7	tet1	-0.00368897	0.000464674
7	8	tet1	-0.00330242	0.000427503
7	9	tet1	-0.00285208	0.000454131
7	10	tet1	-0.00243147	0.000451029
7	11	tet1	-0.00222899	0.00022979
7	12	tet1	-0.00195652	7.85512e-05
7	13	tet1	-0.00157855	3.2803e-05
7	14	tet1	-0.00140129	-0.000213654
7	15	tet1	-0.00126229	-0.00049837
7	16	tet1	-0.00108477	-0.000744558
7	17	tet1	-0.000661563	-0.00074507
7	18	tet1	-0.000312933	-0.000820154
7	19	tet1	4.48199e-06	-0.000926454
7	20	tet1	0.000379048	-0.000975603
7	21	tet1	0.000967988	-0.000810378
7	22	tet1	0.00193666	-0.000265424
7	23	tet1	0.00347114	0.000845346
7	24	tet1	0.0058995	0.00284999
7	25	tet1	0.0103579	0.00688471
7	26	tet1	0.0174495	0.0135525
7	27	tet1	0.0289859	0.0246653
7	28	tet1	0.0462554	0.041511
7	29	tet1	0.0692262	0.0640581
7	30	tet1	0.0948052	0.0892134
7	31	tet1	0.117414	0.111398
7	32	tet1	0.133062	0.126623
7	33	tet1	0.142108	0.135245
7	34	tet1	0.146923	0.139636
7	35	tet1	0.149962	0.142252
7	36	tet1	0.152564	0.14443
7	37	tet1	0.154772	0.146214
7	38	tet1	0.156882	0.147901
7	39	tet1	0.158717	0.149311
7	40	tet1	0.159945	0.150116
8	1	tet1	-0.0151352	-0.0014752
8	2	tet1	-0.0143608	-0.00113502
8	3	tet1	-0.0129418	-0.000150182
8	4	tet1	-0.0118901	0.000467399
8	5	tet1	-0.0111776	0.000745687
8	6	tet1	-0.0107482	0.00074095
8	7	tet1	-0.0104831	0.000571856
8	8	tet1	-0.0101074	0.000513367
8	9	tet1	-0.00979856	0.000388085
8	10	tet1	-0.00947391	0.000278572
8	11	tet1	-0.00925311	6.52031e-05
8	12	tet1	-0.00906242	-0.000178274
8	13	tet1	-0.00866849	-0.00021851
8	14	tet1	-0.00848411	-0.000468297
8	15	tet1	-0.00835937	-0.000777725
8	16	tet1	-0.00817038	-0.0010229
8	17	tet1	-0.00773494	-0.00102163
8	18	tet1	-0.00749691	-0.00121776
8	19	tet1	-0.00733459	-0.00148961
8	20	tet1	-0.00672307	-0.00131226
8	21	tet1	-0.0062112	-0.00123456
8	22	tet1	-0.00550839	-0.000965921
8	23	tet1	-0.00425202	-0.000143717
8	24	tet1	-0.00210469	0.00156945
8	25	tet1	0.0016208	0.00486077
8	26	tet1	0.00786166	0.0106675
8	27	tet1	0.0179184	0.0202901
8	28	tet1	0.0329651	0.0349026
8	29	tet1	0.0531672	0.0546705
8	30	tet1	0.0762019	0.077271
8	31	tet1	0.0975217	0.0981567
8	32	tet1	0.112565	0.112766
8	33	tet1	0.121088	0.120855
8	34	tet1	0.125682	0.125015
8	35	tet1	0.128676	0.127574
8	36	tet1	0.130891	0.129355
8	37	tet1	0.132873	0.130903
8	38	tet1	0.134846	0.132441
8	39	tet1	0.136659	0.13382
8	40	tet1	0.138361	0.135089
9	1	ga2	-0.012967	-0.00371951
9	2	ga2	-0.011351	-0.00359715
9	3	ga2	-0.00824934	-0.00198903
9	4	ga2	-0.00570111	-0.000934363
9	5	ga2	-0.00360063	-0.000327454
9	6	ga2	-0.00146758	0.000312033
9	7	ga2	0.000117138	0.000403186
9	8	ga2	0.00191018	0.000702658
9	9	ga2	0.00356247	0.000861388
9	10	ga2	0.00513835	0.000943701
9	11	ga2	0.0065151	0.000826887
9	12	ga2	0.00803173	0.000849943
9	13	ga2	0.00932617	0.000650824
9	14	ga2	0.0106394	0.000470505
9	15	ga2	0.0119048	0.000242339
9	16	ga2	0.0131794	2.33338e-05
9	17	ga2	0.014463	-0.000186638
9	18	ga2	0.0157504	-0.000392744
9	19	ga2	0.0167792	-0.000857543
9	20	ga2	0.0180065	-0.00112383
9	21	ga2	0.0193718	-0.00125207
9	22	ga2	0.0211532	-0.000964237
9	23	ga2	0.0233935	-0.000217559
9	24	ga2	0.0270632	0.00195866
9	25	ga2	0.0331171	0.00651896
9	26	ga2	0.0438268	0.015735
9	27	ga2	0.0617376	0.0321523
9	28	ga2	0.0906632	0.0595844
9	29	ga2	0.131779	0.0992065
9	30	ga2	0.180797	0.146731
9	31	ga2	0.226922	0.191363
9	32	ga2	0.261679	0.224626
9	33	ga2	0.28507	0.246523
9	34	ga2	0.300781	0.260741
9	35	ga2	0.310639	0.269106
9	36	ga2	0.317046	0.274018
9	37	ga2	0.322337	0.277816
9	38	ga2	0.326291	0.280277
9	39	ga2	0.328943	0.281435
9	40	ga2	0.330728	0.281727
10	1	ga2	-0.0123067	-0.00441396
10	2	ga2	-0.0102373	-0.0040627
10	3	ga2	-0.00664727	-0.0021907
10	4	ga2	-0.00396466	-0.00122616
10	5	ga2	-0.00132962	-0.000309183
10	6	ga2	0.00112018	0.000422548
10	7	ga2	0.00311685	0.000701142
10	8	ga2	0.00517972	0.00104595
10	9	ga2	0.00709902	0.00124718
10	10	ga2	0.00866569	0.00109578
10	11	ga2	0.0104322	0.0011442
10	12	ga2	0.0119512	0.000945127
10	13	ga2	0.0133104	0.000586258
10	14	ga2	0.0147909	0.000348722
10	15	ga2	0.0161646	4.30972e-06
10	16	ga2	0.0176563	-0.000221992
10	17	ga2	0.0189677	-0.000628656
10	18	ga2	0.0203497	-0.00096478
10	19	ga2	0.0217723	-0.00126024
10	20	ga2	0.0233347	-0.00141592
10	21	ga2	0.0250841	-0.00138456
10	22	ga2	0.0271245	-0.00106218
10	23	ga2	0.0300152	0.000110422
10	24	ga2	0.0346356	0.00301274
10	25	ga2	0.0421976	0.00885665
10	26	ga2	0.0552774	0.0202184
10	27	ga2	0.0779747	0.0411976
10	28	ga2	0.114382	0.0758864
10	29	ga2	0.166173	0.12596
10	30	ga2	0.226982	0.185051
10	31	ga2	0.284067	0.240418
10	32	ga2	0.328338	0.282971
10	33	ga2	0.357943	0.310857
10	34	ga2	0.377716	0.328912
10	35	ga2	0.391343	0.340821
10	36	ga2	0.400594	0.348354
10	37	ga2	0.406862	0.352904
10	38	ga2	0.411146	0.35547
10	39	ga2	0.41477	0.357376
10	40	ga2	0.417457	0.358345
11	1	ga2	0.0231019	-0.00762925
11	2	ga2	0.0261841	-0.00698263
11	3	ga2	0.0319806	-0.00362166
11	4	ga2	0.0365096	-0.00152817
11	5	ga2	0.0404275	-4.57753e-05
11	6	ga2	0.0435023	0.000593445
11	7	ga2	0.0464028	0.0010584
11	8	ga2	0.049484	0.0017041
11	9	ga2	0.0517956	0.00158013
11	10	ga2	0.0540877	0.00143666
11	11	ga2	0.0562913	0.00120474
11	12	ga2	0.0586314	0.00110932
11	13	ga2	0.0610579	0.00110027
11	14	ga2	0.0627924	0.000399287
11	15	ga2	0.0646382	-0.000190428
11	16	ga2	0.0668791	-0.000385077
11	17	ga2	0.0688104	-0.000889334
11	18	ga2	0.0706826	-0.0014527
11	19	ga2	0.0727759	-0.0017949
11	20	ga2	0.0750917	-0.00191464
11	21	ga2	0.0781251	-0.00131683
11	22	ga2	0.0819071	2.96935e-05
11	23	ga2	0.0872365	0.00292348
11	24	ga2	0.0964283	0.00967974
11	25	ga2	0.112289	0.0231052
11	26	ga2	0.140789	0.049169
11	27	ga2	0.190063	0.0960081
11	28	ga2	0.269912	0.173422
11	29	ga2	0.383194	0.284268
11	30	ga2	0.516868	0.415506
11	31	ga2	0.645016	0.541219
11	32	ga2	0.749733	0.6435
11	33	ga2	0.82473	0.716061
11	34	ga2	0.874727	0.763623
11	35	ga2	0.909619	0.79608
11	36	ga2	0.934607	0.818632
11	37	ga2	0.952428	0.834018
11	38	ga2	0.964793	0.843947
11	39	ga2	0.974525	0.851244
11	40	ga2	0.979278	0.85356
12	1	ga2	-0.0138738	-0.00347078
12	2	ga2	-0.0121829	-0.00336196
12	3	ga2	-0.00881889	-0.00158012
12	4	ga2	-0.00620411	-0.000547488
12	5	ga2	-0.00388129	0.00019318
12	6	ga2	-0.00205122	0.000441107
12	7	ga2	-0.00019505	0.000715131
12	8	ga2	0.00139614	0.000724174
12	9	ga2	0.0031059	0.000851791
12	10	ga2	0.00455335	0.000717101
12	11	ga2	0.00611237	0.000693969
12	12	ga2	0.0074675	0.000466951
12	13	ga2	0.0088414	0.000258715
12	14	ga2	0.0102542	8.94026e-05
12	15	ga2	0.0115217	-0.000225268
12	16	ga2	0.0128217	-0.000507458
12	17	ga2	0.014136	-0.000775307
12	18	ga2	0.01559	-0.000903382
12	19	ga2	0.0171275	-0.000948085
12	20	ga2	0.0182967	-0.00136096
12	21	ga2	0.0198339	-0.001406
12	22	ga2	0.0219912	-0.000830847
12	23	ga2	0.0249994	0.000595266
12	24	ga2	0.0293244	0.00333813
12	25	ga2	0.0368998	0.00933134
12	26	ga2	0.0503438	0.0211932
12	27	ga2	0.0729894	0.0422567
12	28	ga2	0.107925	0.0756106
12	29	ga2	0.155947	0.12205
12	30	ga2	0.209569	0.17409
12	31	ga2	0.256683	0.219622
12	32	ga2	0.291912	0.253269
12	33	ga2	0.314733	0.274508
12	34	ga2	0.328553	0.286745
12	35	ga2	0.338267	0.294878
12	36	ga2	0.345678	0.300706
12	37	ga2	0.351743	0.305189
12	38	ga2	0.355817	0.307681
12	39	ga2	0.358764	0.309045
12	40	ga2	0.3607	0.309399
13	1	pr2	-0.0420753	-0.00122784
13	2	pr2	-0.0414023	-0.000890534
13	3	pr2	-0.040384	-0.000208094
13	4	pr2	-0.0396492	0.000191003
13	5	pr2	-0.0391651	0.000339288
13	6	pr2	-0.0387395	0.000429179
13	7	pr2	-0.0383399	0.000493023
13	8	pr2	-0.0380042	0.000492978
13	9	pr2	-0.0376969	0.000464494
13	10	pr2	-0.0374712	0.000354382
13	11	pr2	-0.0373448	0.00014505
13	12	pr2	-0.03718	-2.58892e-05
13	13	pr2	-0.0368343	-1.60286e-05
13	14	pr2	-0.0366121	-0.000129524
13	15	pr2	-0.0364621	-0.00031536
13	16	pr2	-0.0362938	-0.000482749
13	17	pr2	-0.0360786	-0.000603374
13	18	pr2	-0.0359322	-0.000792716
13	19	pr2	-0.0358288	-0.0010251
13	20	pr2	-0.0356585	-0.00119056
13	21	pr2	-0.0353937	-0.00126146
13	22	pr2	-0.0349189	-0.0011225
13	23	pr2	-0.0343223	-0.000861639
13	24	pr2	-0.0333451	-0.000220151
13	25	pr2	-0.0315618	0.00122738
13	26	pr2	-0.028335	0.00411836
13	27	pr2	-0.0221521	0.00996554
13	28	pr2	-0.0109806	0.0208012
13	29	pr2	0.008198	0.0396441
13	30	pr2	0.0372596	0.0683699
13	31	pr2	0.0744869	0.105261
13	32	pr2	0.112896	0.143335
13	33	pr2	0.144292	0.174395
13	34	pr2	0.165624	0.195391
13	35	pr2	0.179938	0.20937
13	36	pr2	0.189512	0.218607
13	37	pr2	0.197288	0.226048
13	38	pr2	0.203127	0.231552
13	39	pr2	0.207258	0.235347
13	40	pr2	0.209953	0.237706
14	1	pr2	-0.0454239	-0.00102287
14	2	pr2	-0.0449469	-0.000766904
14	3	pr2	-0.0442176	-0.000258668
14	4	pr2	-0.0437189	1.895e-05
14	5	pr2	-0.043296	0.0002208
14	6	pr2	-0.042964	0.000331756
14	7	pr2	-0.0426515	0.000423199
14	8	pr2	-0.0424644	0.000389286
14	9	pr2	-0.0422267	0.000405907
14	10	pr2	-0.042038	0.00037354
14	11	pr2	-0.0419152	0.000275277
14	12	pr2	-0.0417574	0.000211998
14	13	pr2	-0.0416588	8.95421e-05
14	14	pr2	-0.0414269	0.0001004
14	15	pr2	-0.0415758	-0.000269571
14	16	pr2	-0.0424098	-0.00132461
14	17	pr2	-0.0414984	-0.000634254
14	18	pr2	-0.0411756	-0.000532492
14	19	pr2	-0.0410668	-0.00064477
14	20	pr2	-0.040906	-0.000705024
14	21	pr2	-0.0407628	-0.000782896
14	22	pr2	-0.0405349	-0.000776069
14	23	pr2	-0.0401353	-0.000597543
14	24	pr2	-0.0394354	-0.00011861
14	25	pr2	-0.0382543	0.000841362
14	26	pr2	-0.0359121	0.00296249
14	27	pr2	-0.0315407	0.00711284
14	28	pr2	-0.0236486	0.014784
14	29	pr2	-0.0100714	0.02814
14	30	pr2	0.0104897	0.0484801
14	31	pr2	0.0369687	0.074738
14	32	pr2	0.0643504	0.101899
14	33	pr2	0.0860154	0.123343
14	34	pr2	0.0997788	0.136885
14	35	pr2	0.108961	0.145846
14	36	pr2	0.115772	0.152436
14	37	pr2	0.120474	0.156917
14	38	pr2	0.123903	0.160125
14	39	pr2	0.126651	0.162652
14	40	pr2	0.128569	0.164349
15	1	pr2	-0.0210459	-0.00527416
15	2	pr2	-0.0197535	-0.00455075
15	3	pr2	-0.0170335	-0.00239975
15	4	pr2	-0.0149656	-0.000900816
15	5	pr2	-0.0136004	-0.000104652
15	6	pr2	-0.0124885	0.000438304
15	7	pr2	-0.0113948	0.000962939
15	8	pr2	-0.0107025	0.00108625
15	9	pr2	-0.0101874	0.00103239
15	10	pr2	-0.00964897	0.00100184
15	11	pr2	-0.00915212	0.000929695
15	12	pr2	-0.00890878	0.000604033
15	13	pr2	-0.00853692	0.000406901
15	14	pr2	-0.00835376	2.1073e-05
15	15	pr2	-0.00800461	-0.000198769
15	16	pr2	-0.00761011	-0.000373263
15	17	pr2	-0.00710122	-0.000433369
15	18	pr2	-0.0069083	-0.000809447
15	19	pr2	-0.00647048	-0.000940621
15	20	pr2	-0.00586749	-0.000906625
15	21	pr2	-0.00529537	-0.000903497
15	22	pr2	-0.00441613	-0.00059325
15	23	pr2	-0.00313467	0.000119215
15	24	pr2	-0.000723475	0.00196142
15	25	pr2	0.00376979	0.00588569
15	26	pr2	0.0118849	0.0134319
15	27	pr2	0.0272394	0.0282174
15	28	pr2	0.0549805	0.0553894
15	29	pr2	0.100887	0.100727
15	30	pr2	0.168866	0.168137
15	31	pr2	0.253849	0.252551
15	32	pr2	0.340369	0.338502
15	33	pr2	0.413928	0.411492
15	34	pr2	0.469813	0.466808
15	35	pr2	0.509774	0.5062
15	36	pr2	0.538615	0.534472
15	37	pr2	0.561765	0.557053
15	38	pr2	0.578785	0.573504
15	39	pr2	0.589921	0.584071
15	40	pr2	0.599272	0.592853
16	1	pr2	-0.0358173	-0.00242783
16	2	pr2	-0.0350086	-0.00200079
16	3	pr2	-0.0334357	-0.000809457
16	4	pr2	-0.0323039	-5.92614e-05
16	5	pr2	-0.0316165	0.000246489
16	6	pr2	-0.0310799	0.00040156
16	7	pr2	-0.0306264	0.000473405
16	8	pr2	-0.0303225	0.000395694
16	9	pr2	-0.0299844	0.000352189
16	10	pr2	-0.0296121	0.000342933
16	11	pr2	-0.0292901	0.000283269
16	12	pr2	-0.0290322	0.000159589
16	13	pr2	-0.028749	6.1249e-05
16	14	pr2	-0.0284498	-2.123e-05
16	15	pr2	-0.0282541	-0.000207071
16	16	pr2	-0.0279691	-0.000303693
16	17	pr2	-0.027681	-0.000397186
16	18	pr2	-0.0275016	-0.000599422
16	19	pr2	-0.0272071	-0.000686548
16	20	pr2	-0.0269756	-0.000836599
16	21	pr2	-0.0265485	-0.000791159
16	22	pr2	-0.0260732	-0.000697446
16	23	pr2	-0.0254286	-0.000434446
16	24	pr2	-0.0240829	0.000529664
16	25	pr2	-0.0216335	0.00259748
16	26	pr2	-0.0169598	0.00688957
16	27	pr2	-0.008515	0.0149528
16	28	pr2	0.00684491	0.0299311
16	29	pr2	0.0326146	0.0553191
16	30	pr2	0.071405	0.0937279
16	31	pr2	0.120896	0.142838
16	32	pr2	0.17173	0.19329
16	33	pr2	0.213936	0.235114
16	34	pr2	0.243326	0.264122
16	35	pr2	0.263817	0.284232
16	36	pr2	0.27856	0.298593
16	37	pr2	0.289886	0.309538
16	38	pr2	0.298995	0.318265
16	39	pr2	0.305423	0.324312
16	40	pr2	0.309652	0.328159
17	1	pr3	-0.0263996	-0.00158312
17	2	pr3	-0.0258335	-0.00125652
17	3	pr3	-0.0248915	-0.000553872
17	4	pr3	-0.0242529	-0.00015473
17	5	pr3	-0.0236594	0.000199254
17	6	pr3	-0.0233092	0.000310033
17	7	pr3	-0.0229728	0.000407
17	8	pr3	-0.0227787	0.000361711
17	9	pr3	-0.0225402	0.000360748
17	10	pr3	-0.0223356	0.000325942
17	11	pr3	-0.0221336	0.00028848
17	12	pr3	-0.0220278	0.000154856
17	13	pr3	-0.0218253	0.000117929
17	14	pr3	-0.0217143	-1.05682e-05
17	15	pr3	-0.021677	-0.000212693
17	16	pr3	-0.021599	-0.00037407
17	17	pr3	-0.0213765	-0.00039105
17	18	pr3	-0.0212894	-0.000543413
17	19	pr3	-0.0212208	-0.00071418
17	20	pr3	-0.0210863	-0.000819116
17	21	pr3	-0.0208542	-0.00082647
17	22	pr3	-0.0204455	-0.000657253
17	23	pr3	-0.0197647	-0.000215877
17	24	pr3	-0.0187216	0.000587775
17	25	pr3	-0.0167104	0.00235956
17	26	pr3	-0.0127171	0.00611341
17	27	pr3	-0.00506845	0.0135226
17	28	pr3	0.0085902	0.0269418
17	29	pr3	0.0312006	0.0493128
17	30	pr3	0.0640565	0.0819292
17	31	pr3	0.102639	0.120272
17	32	pr3	0.134539	0.151933
17	33	pr3	0.155448	0.172602
17	34	pr3	0.171743	0.188658
17	35	pr3	0.185615	0.202291
17	36	pr3	0.196155	0.212591
17	37	pr3	0.204015	0.220212
17	38	pr3	0.209113	0.22507
17	39	pr3	0.213349	0.229067
17	40	pr3	0.216114	0.231592
18	1	pr3	-0.000302095	-0.00795594
18	2	pr3	0.00186727	-0.00659228
18	3	pr3	0.00559415	-0.00367111
18	4	pr3	0.0081885	-0.00188247
18	5	pr3	0.0101037	-0.000772984
18	6	pr3	0.011861	0.000178634
18	7	pr3	0.0133148	0.000826681
18	8	pr3	0.0146323	0.00133853
18	9	pr3	0.0156076	0.0015081
18	10	pr3	0.016461	0.00155577
18	11	pr3	0.0173796	0.00166863
18	12	pr3	0.0179033	0.00138671
18	13	pr3	0.0185547	0.00123233
18	14	pr3	0.0192005	0.00107245
18	15	pr3	0.0195902	0.000656402
18	16	pr3	0.0197069	-3.25148e-05
18	17	pr3	0.0201605	-0.000384667
18	18	pr3	0.0206596	-0.00069124
18	19	pr3	0.0214517	-0.000704904
18	20	pr3	0.0219173	-0.00104502
18	21	pr3	0.0223873	-0.00138075
18	22	pr3	0.023233	-0.00134072
18	23	pr3	0.0248292	-0.000550261
18	24	pr3	0.0272175	0.0010324
18	25	pr3	0.0321175	0.00512671
18	26	pr3	0.0409815	0.013185
18	27	pr3	0.0572805	0.0286782
18	28	pr3	0.0878305	0.0584226
18	29	pr3	0.142005	0.111792
18	30	pr3	0.228941	0.197921
18	31	pr3	0.350626	0.3188
18	32	pr3	0.489569	0.456939
18	33	pr3	0.61483	0.581394
18	34	pr3	0.705994	0.671752
18	35	pr3	0.777315	0.742267
18	36	pr3	0.839489	0.803635
18	37	pr3	0.891258	0.854599
18	38	pr3	0.9314	0.893935
18	39	pr3	0.963323	0.925053
18	40	pr3	0.986823	0.947747
19	1	pr3	-0.0293514	-0.00211379
19	2	pr3	-0.0284742	-0.00158675
19	3	pr3	-0.0271691	-0.000631835
19	4	pr3	-0.0267636	-0.00057653
19	5	pr3	-0.025672	0.000164818
19	6	pr3	-0.0250222	0.000464409
19	7	pr3	-0.0246848	0.000451598
19	8	pr3	-0.0242923	0.000493945
19	9	pr3	-0.0238296	0.000606419
19	10	pr3	-0.0235169	0.000568914
19	11	pr3	-0.0233442	0.000391439
19	12	pr3	-0.023143	0.000242414
19	13	pr3	-0.0229635	7.17066e-05
19	14	pr3	-0.0226878	-2.8049e-06
19	15	pr3	-0.022482	-0.000147123
19	16	pr3	-0.0223615	-0.000376895
19	17	pr3	-0.0221732	-0.000538757
19	18	pr3	-0.0219562	-0.000671957
19	19	pr3	-0.021824	-0.000889928
19	20	pr3	-0.021553	-0.000969178
19	21	pr3	-0.0212365	-0.00100281
19	22	pr3	-0.0206856	-0.000802093
19	23	pr3	-0.0198051	-0.000271835
19	24	pr3	-0.0184954	0.000687686
19	25	pr3	-0.0160945	0.0027384
19	26	pr3	-0.0111515	0.00733118
19	27	pr3	-0.00205305	0.0160794
19	28	pr3	0.0145356	0.0323179
19	29	pr3	0.0425582	0.0599902
19	30	pr3	0.0850941	0.102176
19	31	pr3	0.138153	0.154884
19	32	pr3	0.187084	0.203466
19	33	pr3	0.220584	0.236615
19	34	pr3	0.245687	0.261368
19	35	pr3	0.267918	0.283249
19	36	pr3	0.284821	0.299802
19	37	pr3	0.297458	0.312089
19	38	pr3	0.306813	0.321093
19	39	pr3	0.314651	0.328581
19	40	pr3	0.319954	0.333534
20	1	pr3	-0.0269368	-0.00713905
20	2	pr3	-0.0256296	-0.00652814
20	3	pr3	-0.0222399	-0.00383475
20	4	pr3	-0.0195376	-0.00182883
20	5	pr3	-0.0173074	-0.000294884
20	6	pr3	-0.0157085	0.000607705
20	7	pr3	-0.0144986	0.00112124
20	8	pr3	-0.0134503	0.00147325
20	9	pr3	-0.0126809	0.00154639
20	10	pr3	-0.0119576	0.00157331
20	11	pr3	-0.011612	0.00122263
20	12	pr3	-0.0111323	0.00100607
20	13	pr3	-0.0106208	0.000821196
20	14	pr3	-0.0101565	0.000589196
20	15	pr3	-0.0095721	0.000477296
20	16	pr3	-0.0092048	0.000148285
20	17	pr3	-0.00858614	7.06334e-05
20	18	pr3	-0.00833187	-0.000371409
20	19	pr3	-0.00810484	-0.000840685
20	20	pr3	-0.00791454	-0.0013467
20	21	pr3	-0.00763908	-0.00176755
20	22	pr3	-0.00699339	-0.00181817
20	23	pr3	-0.00582292	-0.00134401
20	24	pr3	-0.00384443	-6.18262e-05
20	25	pr3	-0.000234692	0.0028516
20	26	pr3	0.00629586	0.00868585
20	27	pr3	0.0187307	0.0204244
20	28	pr3	0.0416971	0.0426945
20	29	pr3	0.0825696	0.0828707
20	30	pr3	0.147806	0.147411
20	31	pr3	0.237453	0.236362
20	32	pr3	0.337375	0.335587
20	33	pr3	0.419867	0.417383
20	34	pr3	0.479676	0.476495
20	35	pr3	0.528649	0.524772
20	36	pr3	0.572005	0.567432
20	37	pr3	0.607465	0.602196
20	38	pr3	0.633039	0.627074
20	39	pr3	0.654979	0.648317
20	40	pr3	0.66954	0.662182
21	1
21	2
21	3
21	4
21	5
21	6
21	7
21	8
21	9
21	10
21	11
21	12
21	13
21	14
21	15
21	16
21	17
21	18
21	19
21	20
21	21
21	22
21	23
21	24
21	25
21	26
21	27
21	28
21	29
21	30
21	31
21	32
21	33
21	34
21	35
21	36
21	37
21	38
21	39
21	40
22	1
22	2
22	3
22	4
22	5
22	6
22	7
22	8
22	9
22	10
22	11
22	12
22	13
22	14
22	15
22	16
22	17
22	18
22	19
22	20
22	21
22	22
22	23
22	24
22	25
22	26
22	27
22	28
22	29
22	30
22	31
22	32
22	33
22	34
22	35
22	36
22	37
22	38
22	39
22	40
23	1
23	2
23	3
23	4
23	5
23	6
23	7
23	8
23	9
23	10
23	11
23	12
23	13
23	14
23	15
23	16
23	17
23	18
23	19
23	20
23	21
23	22
23	23
23	24
23	25
23	26
23	27
23	28
23	29
23	30
23	31
23	32
23	33
23	34
23	35
23	36
23	37
23	38
23	39
23	40
24	1
24	2
24	3
24	4
24	5
24	6
24	7
24	8
24	9
24	10
24	11
24	12
24	13
24	14
24	15
24	16
24	17
24	18
24	19
24	20
24	21
24	22
24	23
24	24
24	25
24	26
24	27
24	28
24	29
24	30
24	31
24	32
24	33
24	34
24	35
24	36
24	37
24	38
24	39
24	40
25	1	ga1	-0.0268323	-0.00122428
25	2	ga1	-0.0253903	-0.00082307
25	3	ga1	-0.0234308	9.56368e-05
25	4	ga1	-0.0221837	0.000301904
25	5	ga1	-0.0209824	0.000462421
25	6	ga1	-0.0204001	3.90338e-06
25	7	ga1	-0.019748	-0.000384751
25	8	ga1	-0.0189527	-0.000630324
25	9	ga1	-0.0182589	-0.000977293
25	10	ga1	-0.0165287	-0.00028791
25	11	ga1	-0.0137836	0.00141641
25	12	ga1	-0.00836305	0.00579615
25	13	ga1	0.00171438	0.0148328
25	14	ga1	0.0200784	0.032156
25	15	ga1	0.0515127	0.0625495
25	16	ga1	0.100794	0.11079
25	17	ga1	0.167392	0.176347
25	18	ga1	0.242053	0.249968
25	19	ga1	0.310802	0.317676
25	20	ga1	0.364968	0.370801
25	21	ga1	0.403602	0.408394
25	22	ga1	0.430861	0.434612
25	23	ga1	0.450852	0.453563
25	24	ga1	0.466541	0.468211
25	25	ga1	0.477811	0.47844
25	26	ga1	0.484634	0.484222
25	27	ga1	0.489621	0.488168
25	28	ga1	0.49294	0.490446
25	29	ga1	0.494352	0.490818
25	30	ga1	0.495785	0.49121
25	31	ga1	0.497496	0.491879
25	32	ga1	0.49827	0.491613
25	33	ga1	0.498885	0.491187
25	34	ga1	0.499202	0.490464
25	35	ga1	0.498751	0.488972
25	36	ga1	0.498583	0.487762
25	37	ga1	0.500107	0.488246
25	38	ga1	0.499738	0.486837
25	39	ga1	0.499123	0.48518
25	40	ga1	0.497795	0.482812
26	1	ga1	-0.0315338	-0.000434177
26	2	ga1	-0.0309072	-0.000790991
26	3	ga1	-0.0291105	2.22799e-05
26	4	ga1	-0.0278583	0.000291081
26	5	ga1	-0.0268534	0.000312522
26	6	ga1	-0.0261522	3.03242e-05
26	7	ga1	-0.0254714	-0.000272363
26	8	ga1	-0.0247044	-0.000488734
26	9	ga1	-0.0239311	-0.000698894
26	10	ga1	-0.0225379	-0.000289114
26	11	ga1	-0.0201725	0.0010929
26	12	ga1	-0.0157289	0.00455305
26	13	ga1	-0.00696048	0.0123381
26	14	ga1	0.0089786	0.0272937
26	15	ga1	0.0360147	0.0533464
26	16	ga1	0.0784012	0.0947495
26	17	ga1	0.134823	0.150188
26	18	ga1	0.197258	0.211639
26	19	ga1	0.254025	0.267423
26	20	ga1	0.297667	0.310081
26	21	ga1	0.329109	0.34054
26	22	ga1	0.352241	0.362689
26	23	ga1	0.369158	0.378622
26	24	ga1	0.382153	0.390634
26	25	ga1	0.391378	0.398875
26	26	ga1	0.396835	0.40335
26	27	ga1	0.401053	0.406583
26	28	ga1	0.404484	0.409031
26	29	ga1	0.406729	0.410292
26	30	ga1	0.407302	0.409883
26	31	ga1	0.408053	0.40965
26	32	ga1	0.409446	0.410059
26	33	ga1	0.410193	0.409823
26	34	ga1	0.410897	0.409544
26	35	ga1	0.410864	0.408527
26	36	ga1	0.411081	0.407761
26	37	ga1	0.41085	0.406546
26	38	ga1	0.410458	0.405171
26	39	ga1	0.41097	0.404699
26	40	ga1	0.411061	0.403808
27	1	ga1	-0.00476691	-0.00192803
27	2	ga1	-0.00333833	-0.00225816
27	3	ga1	-0.00027452	-0.000953062
27	4	ga1	0.00281358	0.000376322
27	5	ga1	0.00506977	0.000873799
27	6	ga1	0.0064142	0.000459515
27	7	ga1	0.00763661	-7.67945e-05
27	8	ga1	0.008924	-0.000548113
27	9	ga1	0.0107639	-0.000466938
27	10	ga1	0.0133248	0.000335272
27	11	ga1	0.018295	0.00354677
27	12	ga1	0.0280229	0.0115159
27	13	ga1	0.0460863	0.0278206
27	14	ga1	0.0787586	0.0587342
27	15	ga1	0.135221	0.113438
27	16	ga1	0.222119	0.198577
27	17	ga1	0.337981	0.31268
27	18	ga1	0.466733	0.439674
27	19	ga1	0.583913	0.555095
27	20	ga1	0.677487	0.64691
27	21	ga1	0.747408	0.715072
27	22	ga1	0.798734	0.76464
27	23	ga1	0.836474	0.800622
27	24	ga1	0.862937	0.825325
27	25	ga1	0.88194	0.842569
27	26	ga1	0.89379	0.852661
27	27	ga1	0.901062	0.858174
27	28	ga1	0.906685	0.862038
27	29	ga1	0.909709	0.863304
27	30	ga1	0.910635	0.862471
27	31	ga1	0.912514	0.862591
27	32	ga1	0.912918	0.861237
27	33	ga1	0.913382	0.859942
27	34	ga1	0.913682	0.858483
27	35	ga1	0.91404	0.857082
27	36	ga1	0.916141	0.857425
27	37	ga1	0.916901	0.856426
27	38	ga1	0.916804	0.85457
27	39	ga1	0.918417	0.854425
27	40	ga1	0.918308	0.852557
28	1	ga1	-0.0358156	0.000468386
28	2	ga1	-0.0352406	0.000268445
28	3	ga1	-0.034352	0.000381947
28	4	ga1	-0.0336251	0.000333898
28	5	ga1	-0.033056	0.000127949
28	6	ga1	-0.0326053	-0.000196382
28	7	ga1	-0.0320417	-0.0004078
28	8	ga1	-0.0314968	-0.000637901
28	9	ga1	-0.0308328	-0.000748927
28	10	ga1	-0.0294448	-0.000135892
28	11	ga1	-0.0272507	0.00128311
28	12	ga1	-0.0230958	0.00466299
28	13	ga1	-0.0152434	0.0117405
28	14	ga1	-0.00132771	0.0248811
28	15	ga1	0.0224598	0.0478936
28	16	ga1	0.0595605	0.0842193
28	17	ga1	0.108422	0.132306
28	18	ga1	0.161568	0.184677
28	19	ga1	0.208907	0.231241
28	20	ga1	0.244554	0.266113
28	21	ga1	0.270022	0.290806
28	22	ga1	0.289175	0.309184
28	23	ga1	0.302764	0.321998
28	24	ga1	0.312875	0.331334
28	25	ga1	0.320075	0.337759
28	26	ga1	0.325819	0.342728
28	27	ga1	0.329146	0.345279
28	28	ga1	0.331362	0.34672
28	29	ga1	0.332697	0.347281
28	30	ga1	0.333327	0.347135
28	31	ga1	0.333753	0.346786
28	32	ga1	0.334791	0.34705
28	33	ga1	0.334911	0.346394
28	34	ga1	0.334696	0.345404
28	35	ga1	0.334952	0.344886
28	36	ga1	0.335239	0.344397
28	37	ga1	0.335713	0.344096
28	38	ga1	0.335971	0.34358
28	39	ga1	0.336331	0.343164
28	40	ga1	0.335888	0.341947
29	1	tet1	-0.0106203	-0.0014078
29	2	tet1	-0.0100364	-0.00114081
29	3	tet1	-0.00898024	-0.000401539
29	4	tet1	-0.0082054	5.63965e-05
29	5	tet1	-0.00751868	0.000426214
29	6	tet1	-0.00708534	0.00054265
29	7	tet1	-0.0067776	0.000533483
29	8	tet1	-0.00655208	0.000442096
29	9	tet1	-0.00630848	0.000368797
29	10	tet1	-0.00602332	0.000337047
29	11	tet1	-0.00582496	0.000218507
29	12	tet1	-0.00555493	0.00017163
29	13	tet1	-0.00531968	8.99724e-05
29	14	tet1	-0.00539013	-0.000297384
29	15	tet1	-0.00530272	-0.000526874
29	16	tet1	-0.00516814	-0.000709203
29	17	tet1	-0.0051269	-0.000984864
29	18	tet1	-0.00493346	-0.00110833
29	19	tet1	-0.00450903	-0.00100081
29	20	tet1	-0.00414914	-0.000957817
29	21	tet1	-0.00373448	-0.000860064
29	22	tet1	-0.00319098	-0.000633474
29	23	tet1	-0.00219111	4.94976e-05
29	24	tet1	-0.000957891	0.000965808
29	25	tet1	0.00167147	0.00327826
29	26	tet1	0.00582563	0.00711552
29	27	tet1	0.0131039	0.0140769
29	28	tet1	0.0248911	0.0255472
29	29	tet1	0.0427801	0.0431192
29	30	tet1	0.0673711	0.0673934
29	31	tet1	0.0958581	0.0955635
29	32	tet1	0.122274	0.121662
29	33	tet1	0.141494	0.140566
29	34	tet1	0.152667	0.151422
29	35	tet1	0.158413	0.156851
29	36	tet1	0.161933	0.160054
29	37	tet1	0.164709	0.162513
29	38	tet1	0.167258	0.164745
29	39	tet1	0.169463	0.166633
29	40	tet1	0.171465	0.168318
30	1	tet1	-0.00577621	-0.000984559
30	2	tet1	-0.00510459	-0.000621414
30	3	tet1	-0.00408947	8.52365e-05
30	4	tet1	-0.00359066	0.000275571
30	5	tet1	-0.0031841	0.000373658
30	6	tet1	-0.00271463	0.000534653
30	7	tet1	-0.0023986	0.000542205
30	8	tet1	-0.0022271	0.000405234
30	9	tet1	-0.00196446	0.000359399
30	10	tet1	-0.00170058	0.000314801
30	11	tet1	-0.00166221	4.47057e-05
30	12	tet1	-0.00150408	-0.00010564
30	13	tet1	-0.00131147	-0.00022151
30	14	tet1	-0.00118385	-0.000402362
30	15	tet1	-0.00114743	-0.000674411
30	16	tet1	-0.000854965	-0.000690424
30	17	tet1	-0.000707978	-0.000851911
30	18	tet1	-0.000583823	-0.00103623
30	19	tet1	-0.000150883	-0.000911764
30	20	tet1	-9.75467e-05	-0.0011669
30	21	tet1	0.000172843	-0.00120499
30	22	tet1	0.000860776	-0.000825527
30	23	tet1	0.00183164	-0.000163138
30	24	tet1	0.00367469	0.00137144
30	25	tet1	0.00655963	0.00394791
30	26	tet1	0.0113839	0.0084637
30	27	tet1	0.0197168	0.0164882
30	28	tet1	0.0336939	0.0301567
30	29	tet1	0.0543471	0.0505014
30	30	tet1	0.0817226	0.0775685
30	31	tet1	0.112264	0.107802
30	32	tet1	0.139183	0.134412
30	33	tet1	0.157829	0.152749
30	34	tet1	0.16839	0.163002
30	35	tet1	0.173847	0.168151
30	36	tet1	0.177267	0.171262
30	37	tet1	0.18011	0.173797
30	38	tet1	0.182833	0.176211
30	39	tet1	0.185363	0.178433
30	40	tet1	0.187417	0.180178
31	1	tet1	-0.0214579	-0.00044811
31	2	tet1	-0.0211211	-0.000350359
31	3	tet1	-0.0205673	-3.56266e-05
31	4	tet1	-0.0200098	0.000282909
31	5	tet1	-0.0196335	0.00042009
31	6	tet1	-0.0194559	0.000358697
31	7	tet1	-0.0191992	0.00037643
31	8	tet1	-0.0190035	0.000333082
31	9	tet1	-0.0187021	0.000395451
31	10	tet1	-0.0186881	0.000170445
31	11	tet1	-0.0186322	-1.27414e-05
31	12	tet1	-0.0185052	-0.000124728
31	13	tet1	-0.0183866	-0.000245173
31	14	tet1	-0.0181871	-0.000284677
31	15	tet1	-0.0180712	-0.000407791
31	16	tet1	-0.0178806	-0.000456249
31	17	tet1	-0.0178832	-0.000697842
31	18	tet1	-0.0177292	-0.000782955
31	19	tet1	-0.0175912	-0.000883922
31	20	tet1	-0.0173985	-0.000930262
31	21	tet1	-0.0170721	-0.000842907
31	22	tet1	-0.0166353	-0.000645072
31	23	tet1	-0.0158835	-0.000132384
31	24	tet1	-0.0145611	0.000951035
31	25	tet1	-0.0120789	0.00319419
31	26	tet1	-0.00788918	0.00714489
31	27	tet1	-0.000665965	0.0141291
31	28	tet1	0.0112434	0.0257994
31	29	tet1	0.0289993	0.0433163
31	30	tet1	0.0526224	0.0667004
31	31	tet1	0.0786546	0.0924936
31	32	tet1	0.101323	0.114923
31	33	tet1	0.116496	0.129857
31	34	tet1	0.124569	0.137691
31	35	tet1	0.128931	0.141813
31	36	tet1	0.131691	0.144335
31	37	tet1	0.134002	0.146407
31	38	tet1	0.136172	0.148338
31	39	tet1	0.138294	0.15022
31	40	tet1	0.139585	0.151273
32	1	tet1	-0.0174608	-0.000843139
32	2	tet1	-0.0170111	-0.000707062
32	3	tet1	-0.0159841	6.26154e-06
32	4	tet1	-0.0153611	0.000315519
32	5	tet1	-0.0148431	0.000519839
32	6	tet1	-0.0145747	0.000474564
32	7	tet1	-0.0143486	0.000386968
32	8	tet1	-0.0140237	0.000398193
32	9	tet1	-0.0137347	0.000373572
32	10	tet1	-0.0135967	0.000197793
32	11	tet1	-0.0135722	-9.13652e-05
32	12	tet1	-0.0133801	-0.000212915
32	13	tet1	-0.0130956	-0.000242114
32	14	tet1	-0.0129331	-0.000393269
32	15	tet1	-0.0126924	-0.000466333
32	16	tet1	-0.01245	-0.000537591
32	17	tet1	-0.0123613	-0.000762572
32	18	tet1	-0.012221	-0.000935905
32	19	tet1	-0.0119662	-0.000994823
32	20	tet1	-0.0116233	-0.000965629
32	21	tet1	-0.0112222	-0.000878196
32	22	tet1	-0.0106912	-0.000660896
32	23	tet1	-0.00981226	-9.56162e-05
32	24	tet1	-0.00834317	0.00105978
32	25	tet1	-0.00558454	0.00350473
32	26	tet1	-0.00105501	0.00772058
32	27	tet1	0.00664219	0.0151041
32	28	tet1	0.0185898	0.026738
32	29	tet1	0.0357788	0.0436133
32	30	tet1	0.0571704	0.0646912
32	31	tet1	0.0788299	0.086037
32	32	tet1	0.0964859	0.103379
32	33	tet1	0.107831	0.114411
32	34	tet1	0.113753	0.120019
32	35	tet1	0.116993	0.122945
32	36	tet1	0.11947	0.125109
32	37	tet1	0.121401	0.126726
32	38	tet1	0.123307	0.128318
32	39	tet1	0.125262	0.129959
32	40	tet1	0.12658	0.130964
33	1	ga2	-0.0214442	-0.00320303
33	2	ga2	-0.0198071	-0.00319451
33	3	ga2	-0.0168695	-0.00188537
33	4	ga2	-0.0142361	-0.000880497
33	5	ga2	-0.0118438	-0.000116788
33	6	ga2	-0.00985897	0.000239552
33	7	ga2	-0.00798533	0.000484659
33	8	ga2	-0.00614648	0.000694985
33	9	ga2	-0.00441063	0.000802304
33	10	ga2	-0.00276164	0.000822767
33	11	ga2	-0.00112268	0.000833196
33	12	ga2	0.000312303	0.00063965
33	13	ga2	0.00172745	0.000426264
33	14	ga2	0.0031946	0.000264893
33	15	ga2	0.00484089	0.000282647
33	16	ga2	0.00636347	0.000176703
33	17	ga2	0.00761684	-0.000198461
33	18	ga2	0.00895158	-0.000492245
33	19	ga2	0.010155	-0.000917398
33	20	ga2	0.0117078	-0.000993049
33	21	ga2	0.0133935	-0.000935918
33	22	ga2	0.0150889	-0.000869018
33	23	ga2	0.017429	-0.000157473
33	24	ga2	0.0209936	0.0017786
33	25	ga2	0.0263002	0.00545669
33	26	ga2	0.0357312	0.0132592
33	27	ga2	0.0520458	0.0279452
33	28	ga2	0.0794809	0.0537518
33	29	ga2	0.122139	0.0947819
33	30	ga2	0.180522	0.151535
33	31	ga2	0.245109	0.214494
33	32	ga2	0.301735	0.269492
33	33	ga2	0.344517	0.310645
33	34	ga2	0.372143	0.336642
33	35	ga2	0.389499	0.35237
33	36	ga2	0.400855	0.362098
33	37	ga2	0.409685	0.369299
33	38	ga2	0.415655	0.373641
33	39	ga2	0.420711	0.377068
33	40	ga2	0.423509	0.378237
34	1	ga2	-0.0220836	-0.00406788
34	2	ga2	-0.0203733	-0.00393425
34	3	ga2	-0.0171008	-0.00223851
34	4	ga2	-0.0143671	-0.00108152
34	5	ga2	-0.011995	-0.000286156
34	6	ga2	-0.0097416	0.000390499
34	7	ga2	-0.00789613	0.000659247
34	8	ga2	-0.00616905	0.000809597
34	9	ga2	-0.00432871	0.00107321
34	10	ga2	-0.00252518	0.00130001
34	11	ga2	-0.000959308	0.00128916
34	12	ga2	0.000234043	0.00090578
34	13	ga2	0.00121266	0.000307671
34	14	ga2	0.00253721	5.54936e-05
34	15	ga2	0.00390102	-0.000157425
34	16	ga2	0.00539072	-0.00024445
34	17	ga2	0.00675213	-0.000459771
34	18	ga2	0.00811412	-0.000674508
34	19	ga2	0.00956099	-0.000804366
34	20	ga2	0.0109831	-0.000959027
34	21	ga2	0.0124946	-0.0010242
34	22	ga2	0.0143618	-0.000733738
34	23	ga2	0.0167285	5.62039e-05
34	24	ga2	0.0200658	0.00181681
34	25	ga2	0.0255214	0.00569571
34	26	ga2	0.0346721	0.0132696
34	27	ga2	0.051262	0.0282828
34	28	ga2	0.079303	0.0547471
34	29	ga2	0.123812	0.0976797
34	30	ga2	0.18599	0.15828
34	31	ga2	0.257967	0.228681
34	32	ga2	0.32403	0.293167
34	33	ga2	0.374571	0.342131
34	34	ga2	0.407912	0.373896
34	35	ga2	0.431278	0.395685
34	36	ga2	0.44577	0.4086
34	37	ga2	0.455901	0.417154
34	38	ga2	0.463519	0.423196
34	39	ga2	0.468927	0.427027
34	40	ga2	0.472687	0.42921
35	1	ga2	0.0455149	-0.00913913
35	2	ga2	0.0493761	-0.00792665
35	3	ga2	0.0559971	-0.00395427
35	4	ga2	0.0609084	-0.00169168
35	5	ga2	0.0650928	-0.000156025
35	6	ga2	0.068758	0.000860446
35	7	ga2	0.0718505	0.00130429
35	8	ga2	0.0748335	0.00163863
35	9	ga2	0.077357	0.00151338
35	10	ga2	0.0799241	0.00143174
35	11	ga2	0.0823975	0.00125644
35	12	ga2	0.0849193	0.00112952
35	13	ga2	0.0870704	0.000631952
35	14	ga2	0.0894847	0.000397537
35	15	ga2	0.092334	0.000598146
35	16	ga2	0.0943961	1.15788e-05
35	17	ga2	0.0962135	-0.000819703
35	18	ga2	0.0981079	-0.00157404
35	19	ga2	0.100575	-0.00175535
35	20	ga2	0.103332	-0.00164719
35	21	ga2	0.10596	-0.00166815
35	22	ga2	0.110259	-1.77928e-05
35	23	ga2	0.115436	0.00251053
35	24	ga2	0.125125	0.00955089
35	25	ga2	0.141614	0.0233915
35	26	ga2	0.170976	0.0501048
35	27	ga2	0.225774	0.102254
35	28	ga2	0.319799	0.193631
35	29	ga2	0.470146	0.341329
35	30	ga2	0.683791	0.552324
35	31	ga2	0.93752	0.803405
35	32	ga2	1.18224	1.04547
35	33	ga2	1.38339	1.24398
35	34	ga2	1.53342	1.39136
35	35	ga2	1.6425	1.49779
35	36	ga2	1.71854	1.57118
35	37	ga2	1.77274	1.62273
35	38	ga2	1.81115	1.65849
35	39	ga2	1.83777	1.68247
35	40	ga2	1.85022	1.69227
36	1	ga2	0.00448397	-0.00273126
36	2	ga2	0.00605032	-0.00273876
36	3	ga2	0.00897497	-0.00138797
36	4	ga2	0.0114781	-0.000458649
36	5	ga2	0.0133694	-0.000141227
36	6	ga2	0.0152454	0.000160936
36	7	ga2	0.0170625	0.000404154
36	8	ga2	0.0187043	0.00047206
36	9	ga2	0.0204688	0.000662693
36	10	ga2	0.0220731	0.000693225
36	11	ga2	0.023482	0.000528227
36	12	ga2	0.0251282	0.000600572
36	13	ga2	0.0265662	0.000464754
36	14	ga2	0.0279687	0.000293303
36	15	ga2	0.0293543	0.000105091
36	16	ga2	0.0306816	-0.000141492
36	17	ga2	0.0319551	-0.000441815
36	18	ga2	0.0331258	-0.000844942
36	19	ga2	0.0344915	-0.00105312
36	20	ga2	0.0361023	-0.00101621
36	21	ga2	0.0378922	-0.000800123
36	22	ga2	0.0403634	9.72294e-05
36	23	ga2	0.0436434	0.0018033
36	24	ga2	0.0487478	0.00533386
36	25	ga2	0.058263	0.0132752
36	26	ga2	0.0748443	0.0282827
36	27	ga2	0.103777	0.0556413
36	28	ga2	0.151936	0.102227
36	29	ga2	0.223336	0.172052
36	30	ga2	0.312583	0.259726
36	31	ga2	0.403382	0.348951
36	32	ga2	0.480478	0.424474
36	33	ga2	0.534815	0.477236
36	34	ga2	0.572444	0.513291
36	35	ga2	0.598643	0.537916
36	36	ga2	0.61592	0.55362
36	37	ga2	0.628193	0.564319
36	38	ga2	0.638476	0.573028
36	39	ga2	0.64629	0.579268
36	40	ga2	0.651792	0.583197
37	1	pr2	-0.0506433	-0.00190607
37	2	pr2	-0.0495493	-0.0010149
37	3	pr2	-0.0485618	-0.000230113
37	4	pr2	-0.0481004	2.84746e-05
37	5	pr2	-0.0476895	0.000236555
37	6	pr2	-0.0473405	0.00038284
37	7	pr2	-0.0470918	0.000428687
37	8	pr2	-0.0469624	0.000355314
37	9	pr2	-0.0468673	0.000247694
37	10	pr2	-0.0467232	0.000188958
37	11	pr2	-0.0465243	0.000185114
37	12	pr2	-0.0464529	5.37227e-05
37	13	pr2	-0.0463426	-3.87722e-05
37	14	pr2	-0.046184	-8.29912e-05
37	15	pr2	-0.0460892	-0.000190946
37	16	pr2	-0.0460433	-0.000347833
37	17	pr2	-0.0459461	-0.00045337
37	18	pr2	-0.0458712	-0.000581255
37	19	pr2	-0.0457537	-0.000666531
37	20	pr2	-0.0456041	-0.000719735
37	21	pr2	-0.0454436	-0.000762088
37	22	pr2	-0.0452775	-0.000798752
37	23	pr2	-0.0448817	-0.000605703
37	24	pr2	-0.0442709	-0.000197732
37	25	pr2	-0.0431212	0.000749256
37	26	pr2	-0.0408484	0.00281921
37	27	pr2	-0.0365106	0.00695428
37	28	pr2	-0.0284832	0.0147789
37	29	pr2	-0.0141364	0.0289229
37	30	pr2	0.0099776	0.0528341
37	31	pr2	0.0452839	0.0879376
37	32	pr2	0.0882442	0.130695
37	33	pr2	0.129707	0.171955
37	34	pr2	0.162779	0.204825
37	35	pr2	0.184784	0.226627
37	36	pr2	0.200054	0.241693
37	37	pr2	0.211574	0.253011
37	38	pr2	0.219906	0.26114
37	39	pr2	0.226004	0.267035
37	40	pr2	0.230553	0.271382
38	1	pr2	-0.0275824	-0.00942851
38	2	pr2	-0.0252452	-0.00742085
38	3	pr2	-0.0207583	-0.00326339
38	4	pr2	-0.0183366	-0.00117121
38	5	pr2	-0.0165518	0.000284099
38	6	pr2	-0.0152755	0.0012309
38	7	pr2	-0.0146356	0.00154131
38	8	pr2	-0.0145893	0.00125811
38	9	pr2	-0.0141664	0.00135147
38	10	pr2	-0.0139408	0.00124754
38	11	pr2	-0.0139127	0.000946146
38	12	pr2	-0.0139482	0.000581191
38	13	pr2	-0.0139217	0.000278187
38	14	pr2	-0.0138411	2.92415e-05
38	15	pr2	-0.0139347	-0.000393784
38	16	pr2	-0.0139054	-0.000693994
38	17	pr2	-0.0138127	-0.000930816
38	18	pr2	-0.0133939	-0.000841489
38	19	pr2	-0.0132265	-0.00100362
38	20	pr2	-0.0131159	-0.0012225
38	21	pr2	-0.0131098	-0.00154589
38	22	pr2	-0.0125421	-0.00130767
38	23	pr2	-0.0116388	-0.000733888
38	24	pr2	-0.00995451	0.000620883
38	25	pr2	-0.0065067	0.00373919
38	26	pr2	-0.000205046	0.00971135
38	27	pr2	0.0119093	0.0214962
38	28	pr2	0.0344071	0.0436645
38	29	pr2	0.0742057	0.0831336
38	30	pr2	0.13931	0.147909
38	31	pr2	0.233417	0.241685
38	32	pr2	0.347293	0.355232
38	33	pr2	0.463532	0.471142
38	34	pr2	0.568415	0.575695
38	35	pr2	0.656488	0.663439
38	36	pr2	0.726272	0.732893
38	37	pr2	0.782903	0.789195
38	38	pr2	0.828222	0.834184
38	39	pr2	0.862771	0.868404
38	40	pr2	0.88851	0.893813
39	1	pr2	-0.0555492	-0.000140598
39	2	pr2	-0.0553438	-7.18053e-05
39	3	pr2	-0.0549299	0.000205515
39	4	pr2	-0.0547554	0.000243355
39	5	pr2	-0.0545861	0.000276087
39	6	pr2	-0.054461	0.000264563
39	7	pr2	-0.0543751	0.000213901
39	8	pr2	-0.0542502	0.000202202
39	9	pr2	-0.0541344	0.000181387
39	10	pr2	-0.0540167	0.000162446
39	11	pr2	-0.0539344	0.000108167
39	12	pr2	-0.0539055	4.78087e-07
39	13	pr2	-0.0538708	-0.000101395
39	14	pr2	-0.0538176	-0.000184859
39	15	pr2	-0.0537697	-0.000273518
39	16	pr2	-0.05363	-0.000270432
39	17	pr2	-0.053583	-0.000360001
39	18	pr2	-0.0535814	-0.000495018
39	19	pr2	-0.0535241	-0.000574298
39	20	pr2	-0.053455	-0.000641854
39	21	pr2	-0.0533454	-0.000668823
39	22	pr2	-0.0532319	-0.000691918
39	23	pr2	-0.0530294	-0.00062603
39	24	pr2	-0.0527586	-0.000491862
39	25	pr2	-0.0522447	-0.00011451
39	26	pr2	-0.0511336	0.000859957
39	27	pr2	-0.0490805	0.00277646
39	28	pr2	-0.0452182	0.00650214
39	29	pr2	-0.0382611	0.0133227
39	30	pr2	-0.0264895	0.0249576
39	31	pr2	-0.00906364	0.0422469
39	32	pr2	0.0124991	0.063673
39	33	pr2	0.0331143	0.0841517
39	34	pr2	0.0478918	0.0987926
39	35	pr2	0.057198	0.107962
39	36	pr2	0.0632031	0.113831
39	37	pr2	0.0674621	0.117953
39	38	pr2	0.070724	0.121078
39	39	pr2	0.0731169	0.123335
39	40	pr2	0.074494	0.124575
40	1	pr2	-0.0500797	-0.000924764
40	2	pr2	-0.0497261	-0.000740307
40	3	pr2	-0.0489603	-0.000143643
40	4	pr2	-0.0484521	0.000195349
40	5	pr2	-0.0481478	0.000330483
40	6	pr2	-0.0479684	0.000340675
40	7	pr2	-0.047794	0.000345937
40	8	pr2	-0.0476767	0.000294039
40	9	pr2	-0.0475953	0.000206322
40	10	pr2	-0.0474856	0.000146858
40	11	pr2	-0.0473612	0.000102087
40	12	pr2	-0.0472603	3.38308e-05
40	13	pr2	-0.0472315	-0.000106502
40	14	pr2	-0.047148	-0.000192188
40	15	pr2	-0.0470686	-0.000281984
40	16	pr2	-0.0470081	-0.000390667
40	17	pr2	-0.0468813	-0.000433047
40	18	pr2	-0.0467558	-0.000476693
40	19	pr2	-0.0466924	-0.000582466
40	20	pr2	-0.0466281	-0.000687275
40	21	pr2	-0.0465034	-0.000731801
40	22	pr2	-0.0463144	-0.000711912
40	23	pr2	-0.0460411	-0.000607784
40	24	pr2	-0.0454118	-0.000147682
40	25	pr2	-0.0443336	0.000761332
40	26	pr2	-0.0421891	0.00273673
40	27	pr2	-0.038251	0.00650566
40	28	pr2	-0.0309314	0.013656
40	29	pr2	-0.0179604	0.0264579
40	30	pr2	0.00286282	0.0471119
40	31	pr2	0.031586	0.0756659
40	32	pr2	0.0640421	0.107953
40	33	pr2	0.0924856	0.136227
40	34	pr2	0.112362	0.155935
40	35	pr2	0.125298	0.168701
40	36	pr2	0.133847	0.177081
40	37	pr2	0.140062	0.183127
40	38	pr2	0.14482	0.187716
40	39	pr2	0.148739	0.191466
40	40	pr2	0.15127	0.193827
41	1	pr3	-0.0434128	-0.000849523
41	2	pr3	-0.0429398	-0.000600077
41	3	pr3	-0.0422261	-0.000109948
41	4	pr3	-0.0416782	0.000214465
41	5	pr3	-0.0413065	0.000362571
41	6	pr3	-0.0410498	0.000395782
41	7	pr3	-0.0408226	0.000399474
41	8	pr3	-0.0405811	0.000417359
41	9	pr3	-0.0404241	0.00035084
41	10	pr3	-0.0403457	0.000205759
41	11	pr3	-0.0402303	9.75875e-05
41	12	pr3	-0.0400925	1.18164e-05
41	13	pr3	-0.0399996	-0.000118763
41	14	pr3	-0.0398528	-0.000195548
41	15	pr3	-0.0397731	-0.000339352
41	16	pr3	-0.039661	-0.00045085
41	17	pr3	-0.0395329	-0.000546277
41	18	pr3	-0.0394606	-0.00069746
41	19	pr3	-0.0393808	-0.00084129
41	20	pr3	-0.0392243	-0.000908323
41	21	pr3	-0.0390575	-0.000965
41	22	pr3	-0.038776	-0.00090706
41	23	pr3	-0.0382796	-0.000634183
41	24	pr3	-0.0376069	-0.000185017
41	25	pr3	-0.0362127	0.00098564
41	26	pr3	-0.033517	0.00345778
41	27	pr3	-0.0282638	0.00848748
41	28	pr3	-0.0184531	0.0180746
41	29	pr3	-0.00088317	0.035421
41	30	pr3	0.0286259	0.0647065
41	31	pr3	0.071697	0.107554
41	32	pr3	0.122738	0.158371
41	33	pr3	0.16706	0.20247
41	34	pr3	0.195943	0.231129
41	35	pr3	0.217365	0.252328
41	36	pr3	0.236235	0.270975
41	37	pr3	0.251563	0.286079
41	38	pr3	0.26213	0.296422
41	39	pr3	0.27013	0.304199
41	40	pr3	0.275332	0.309177
42	1	pr3	-0.0473765	-0.000374889
42	2	pr3	-0.0471819	-0.00041877
42	3	pr3	-0.0467384	-0.000213698
42	4	pr3	-0.0460271	0.000259159
42	5	pr3	-0.045569	0.000478845
42	6	pr3	-0.0453351	0.000474292
42	7	pr3	-0.0450817	0.00048927
42	8	pr3	-0.0447939	0.000538684
42	9	pr3	-0.0446267	0.000467459
42	10	pr3	-0.0445597	0.000295997
42	11	pr3	-0.0444426	0.000174671
42	12	pr3	-0.0442983	8.05012e-05
42	13	pr3	-0.0441361	4.299e-06
42	14	pr3	-0.0440845	-0.000182522
42	15	pr3	-0.0440142	-0.000350616
42	16	pr3	-0.0439109	-0.00048576
42	17	pr3	-0.043818	-0.000631338
42	18	pr3	-0.0436792	-0.000730969
42	19	pr3	-0.0435844	-0.000874588
42	20	pr3	-0.0435443	-0.00107295
42	21	pr3	-0.0434396	-0.00120664
42	22	pr3	-0.0432203	-0.00122575
42	23	pr3	-0.0429259	-0.00116979
42	24	pr3	-0.0423663	-0.000848637
42	25	pr3	-0.0414539	-0.000174685
42	26	pr3	-0.0396304	0.00141036
42	27	pr3	-0.036308	0.0044944
42	28	pr3	-0.0298173	0.0107466
42	29	pr3	-0.0183191	0.0220064
42	30	pr3	0.00132782	0.0414149
42	31	pr3	0.0310106	0.0708593
42	32	pr3	0.0676468	0.107257
42	33	pr3	0.100599	0.13997
42	34	pr3	0.122022	0.161156
42	35	pr3	0.137184	0.176079
42	36	pr3	0.150322	0.188979
42	37	pr3	0.160925	0.199343
42	38	pr3	0.16856	0.20674
42	39	pr3	0.174136	0.212077
42	40	pr3	0.178024	0.215727
43	1	pr3	-0.0443774	-0.00222483
43	2	pr3	-0.0437648	-0.00187099
43	3	pr3	-0.0426402	-0.00100512
43	4	pr3	-0.0418215	-0.000445136
43	5	pr3	-0.04109	2.76032e-05
43	6	pr3	-0.040574	0.000284812
43	7	pr3	-0.0400334	0.00056676
43	8	pr3	-0.0396507	0.000690696
43	9	pr3	-0.0393447	0.000737925
43	10	pr3	-0.0390587	0.000765216
43	11	pr3	-0.0389194	0.00064576
43	12	pr3	-0.0387717	0.000534746
43	13	pr3	-0.0390598	-1.20416e-05
43	14	pr3	-0.0388445	-5.54901e-05
43	15	pr3	-0.0386566	-0.000126305
43	16	pr3	-0.0386123	-0.000340789
43	17	pr3	-0.0384659	-0.000453081
43	18	pr3	-0.0384063	-0.00065219
43	19	pr3	-0.0383298	-0.000834507
43	20	pr3	-0.0381181	-0.000881505
43	21	pr3	-0.0380363	-0.00105842
43	22	pr3	-0.0377594	-0.00104022
43	23	pr3	-0.0374628	-0.00100243
43	24	pr3	-0.0366048	-0.000403087
43	25	pr3	-0.035158	0.000784893
43	26	pr3	-0.0324123	0.00327191
43	27	pr3	-0.0271894	0.00823603
43	28	pr3	-0.0173031	0.0178637
43	29	pr3	0.000492251	0.0354002
43	30	pr3	0.0298229	0.0644722
43	31	pr3	0.0725409	0.106931
43	32	pr3	0.121735	0.155867
43	33	pr3	0.162427	0.1963
43	34	pr3	0.189153	0.222768
43	35	pr3	0.210261	0.243616
43	36	pr3	0.228449	0.261546
43	37	pr3	0.241969	0.274807
43	38	pr3	0.252209	0.284788
43	39	pr3	0.260246	0.292566
43	40	pr3	0.265699	0.297761
44	1	pr3	-0.0494849	-0.000701027
44	2	pr3	-0.0490654	-0.000494067
44	3	pr3	-0.0483745	-1.56811e-05
44	4	pr3	-0.0477805	0.000365768
44	5	pr3	-0.0474022	0.000531501
44	6	pr3	-0.0471696	0.000551542
44	7	pr3	-0.0470225	0.000486087
44	8	pr3	-0.0469181	0.00037794
44	9	pr3	-0.0468106	0.000272927
44	10	pr3	-0.0466088	0.0002622
44	11	pr3	-0.0465435	0.000114938
44	12	pr3	-0.0464834	-3.75099e-05
44	13	pr3	-0.0463468	-0.000113425
44	14	pr3	-0.0462559	-0.000235061
44	15	pr3	-0.0462159	-0.000407626
44	16	pr3	-0.0461465	-0.000550768
44	17	pr3	-0.04603	-0.000646796
44	18	pr3	-0.0458657	-0.000695074
44	19	pr3	-0.0458184	-0.000860322
44	20	pr3	-0.0456784	-0.000932884
44	21	pr3	-0.045571	-0.00103805
44	22	pr3	-0.0454186	-0.00109817
44	23	pr3	-0.0451731	-0.00106524
44	24	pr3	-0.0446453	-0.000749915
44	25	pr3	-0.0437824	-9.95704e-05
44	26	pr3	-0.042172	0.00129829
44	27	pr3	-0.0389728	0.0042849
44	28	pr3	-0.0328704	0.0101747
44	29	pr3	-0.0217893	0.0210433
44	30	pr3	-0.00275476	0.0398653
44	31	pr3	0.0266052	0.0690127
44	32	pr3	0.0638591	0.106054
44	33	pr3	0.0984907	0.140473
44	34	pr3	0.120585	0.162355
44	35	pr3	0.136801	0.178358
44	36	pr3	0.151209	0.192554
44	37	pr3	0.162129	0.203261
44	38	pr3	0.170256	0.211175
44	39	pr3	0.175948	0.216655
44	40	pr3	0.180136	0.220631
45	1
45	2
45	3
45	4
45	5
45	6
45	7
45	8
45	9
45	10
45	11
45	12
45	13
45	14
45	15
45	16
45	17
45	18
45	19
45	20
45	21
45	22
45	23
45	24
45	25
45	26
45	27
45	28
45	29
45	30
45	31
45	32
45	33
45	34
45	35
45	36
45	37
45	38
45	39
45	40
46	1
46	2
46	3
46	4
46	5
46	6
46	7
46	8
46	9
46	10
46	11
46	12
46	13
46	14
46	15
46	16
46	17
46	18
46	19
46	20
46	21
46	22
46	23
46	24
46	25
46	26
46	27
46	28
46	29
46	30
46	31
46	32
46	33
46	34
46	35
46	36
46	37
46	38
46	39
46	40
47	1
47	2
47	3
47	4
47	5
47	6
47	7
47	8
47	9
47	10
47	11
47	12
47	13
47	14
47	15
47	16
47	17
47	18
47	19
47	20
47	21
47	22
47	23
47	24
47	25
47	26
47	27
47	28
47	29
47	30
47	31
47	32
47	33
47	34
47	35
47	36
47	37
47	38
47	39
47	40
48	1
48	2
48	3
48	4
48	5
48	6
48	7
48	8
48	9
48	10
48	11
48	12
48	13
48	14
48	15
48	16
48	17
48	18
48	19
48	20
48	21
48	22
48	23
48	24
48	25
48	26
48	27
48	28
48	29
48	30
48	31
48	32
48	33
48	34
48	35
48	36
48	37
48	38
48	39
48	40
49	1	ga1	-0.00130915	-0.0028423
49	2	ga1	0.000531248	-0.0023832
49	3	ga1	0.00383209	-0.000463667
49	4	ga1	0.00610252	0.000425464
49	5	ga1	0.00779913	0.000740769
49	6	ga1	0.00899507	0.0005554
49	7	ga1	0.00957487	-0.000246106
49	8	ga1	0.010268	-0.000934253
49	9	ga1	0.0115276	-0.00105594
49	10	ga1	0.0133734	-0.000591452
49	11	ga1	0.016916	0.00156979
49	12	ga1	0.0233176	0.00659012
49	13	ga1	0.0353264	0.0172176
49	14	ga1	0.0584753	0.0389852
49	15	ga1	0.0997897	0.0789183
49	16	ga1	0.168776	0.146523
49	17	ga1	0.269906	0.246272
49	18	ga1	0.396855	0.371839
49	19	ga1	0.528875	0.502479
49	20	ga1	0.644123	0.616345
49	21	ga1	0.734014	0.704855
49	22	ga1	0.800228	0.769687
49	23	ga1	0.848165	0.816243
49	24	ga1	0.882017	0.848713
49	25	ga1	0.906157	0.871473
49	26	ga1	0.918785	0.88272
49	27	ga1	0.929381	0.891934
49	28	ga1	0.936375	0.897547
49	29	ga1	0.937981	0.897772
49	30	ga1	0.939783	0.898192
49	31	ga1	0.940255	0.897283
49	32	ga1	0.941958	0.897605
49	33	ga1	0.942885	0.89715
49	34	ga1	0.944798	0.897682
49	35	ga1	0.945843	0.897346
49	36	ga1	0.946515	0.896636
49	37	ga1	0.946251	0.894991
49	38	ga1	0.948175	0.895534
49	39	ga1	0.949754	0.895731
49	40	ga1	0.950749	0.895345
[truncated: 13,400 more rows]

## Sheet: Results
Block Type	384-Well Block
Calibration Background is expired	Yes
Calibration Background performed on	12-01-2016
Calibration Normalization FAM-ROX is expired	Yes
Calibration Normalization FAM-ROX performed on	12-01-2016
Calibration Normalization VIC-ROX is expired	Yes
Calibration Normalization VIC-ROX performed on	12-01-2016
Calibration Pure Dye FAM is expired	Yes
Calibration Pure Dye FAM performed on	12-01-2016
Calibration Pure Dye NED is expired	Yes
Calibration Pure Dye NED performed on	12-01-2016
Calibration Pure Dye ROX is expired	Yes
Calibration Pure Dye ROX performed on	12-01-2016
Calibration Pure Dye SYBR is expired	Yes
Calibration Pure Dye SYBR performed on	12-01-2016
Calibration Pure Dye TAMRA is expired	Yes
Calibration Pure Dye TAMRA performed on	12-01-2016
Calibration Pure Dye VIC is expired	Yes
Calibration Pure Dye VIC performed on	12-01-2016
Calibration ROI is expired	Yes
Calibration ROI performed on	12-01-2016
Calibration Uniformity is expired	Yes
Calibration Uniformity performed on	12-01-2016
Chemistry	SYBR_GREEN
Date Created	2017-10-09 12:05:46 PM PDT
Experiment Barcode
Experiment Comment
Experiment File Name	D:\CYL\2017-10-09 120535.eds
Experiment Name	2017-10-09 120535
Experiment Run End Time	2017-10-09 05:41:57 AM PDT
Experiment Type	Comparative Cт (ΔΔCт)
Instrument Name	278871199
Instrument Serial Number	278871199
Instrument Type	QuantStudio(TM) 7 Flex System
Passive Reference	ROX
Quantification Cycle Method	Ct
Signal Smoothing On	true
Stage/ Cycle where Analysis is performed	Stage 2, Step 2
User Name
Well	Well Position	Omit	Sample Name	Target Name	Task	Reporter	Quencher	Quantity	Quantity Mean	Quantity SD	RQ	RQ Min	RQ Max	CT	Ct Mean	Ct SD	Delta Ct	Delta Ct Mean	Delta Ct SE	Delta Delta Ct	Automatic Ct Threshold	Tm1	Ct Threshold	Tm2	Automatic Baseline	Tm3	Baseline Start	Baseline End	Comments	OFFSCALE	HIGHSD	OUTLIERRG	THOLDFAIL
1	A1	FALSE	con	ga1	UNKNOWN	SYBR	None							12.9912	13.3785	0.275747					TRUE	82.9286	0.04		TRUE		1	40		N	N	N	Y
2	A2	FALSE	con	ga1	UNKNOWN	SYBR	None							13.6154	13.3785	0.275747					TRUE	83.06	0.04		TRUE		1	40		N	N	N	Y
3	A3	FALSE	con	ga1	UNKNOWN	SYBR	None							13.3807	13.3785	0.275747					TRUE	83.06	0.04		TRUE		1	40		N	N	N	Y
4	A4	FALSE	con	ga1	UNKNOWN	SYBR	None							13.5268	13.3785	0.275747					TRUE	83.06	0.04		TRUE		1	40		N	N	N	Y
5	A5	FALSE	con	tet1	UNKNOWN	SYBR	None				1	0.726562	1.37634	27.6347	27.8869	0.256604		14.5084	0.188336	0	TRUE	81.3511	0.04		TRUE		1	40		N	N	N	Y
6	A6	FALSE	con	tet1	UNKNOWN	SYBR	None				1	0.726562	1.37634	27.7742	27.8869	0.256604		14.5084	0.188336	0	TRUE	81.3511	0.04		TRUE		1	40		N	N	N	Y
7	A7	FALSE	con	tet1	UNKNOWN	SYBR	None				1	0.726562	1.37634	27.904	27.8869	0.256604		14.5084	0.188336	0	TRUE	81.3511	0.04		TRUE		1	40		N	N	N	Y
8	A8	FALSE	con	tet1	UNKNOWN	SYBR	None				1	0.726562	1.37634	28.2347	27.8869	0.256604		14.5084	0.188336	0	TRUE	81.3511	0.04		TRUE		1	40		N	N	N	Y
9	A9	FALSE	con	ga2	UNKNOWN	SYBR	None				1	0.536297	1.86464	27.2907	26.7173	0.681011		13.3387	0.36736	0	TRUE	83.1915	0.04		TRUE		1	40		N	Y	N	Y
10	A10	FALSE	con	ga2	UNKNOWN	SYBR	None				1	0.536297	1.86464	26.9452	26.7173	0.681011		13.3387	0.36736	0	TRUE	83.1915	0.04		TRUE		1	40		N	Y	N	Y
11	A11	FALSE	con	ga2	UNKNOWN	SYBR	None				1	0.536297	1.86464	25.7294	26.7173	0.681011		13.3387	0.36736	0	TRUE	83.1915	0.04		TRUE		1	40		N	Y	N	Y
12	A12	FALSE	con	ga2	UNKNOWN	SYBR	None				1	0.536297	1.86464	26.9037	26.7173	0.681011		13.3387	0.36736	0	TRUE	83.323	0.04		TRUE		1	40		N	Y	N	Y
13	A13	FALSE	con	pr2	UNKNOWN	SYBR	None				1	0.457199	2.18723	28.9537	28.6154	0.880724		15.2368	0.461441	0	TRUE	83.8488	0.04		TRUE		1	40		N	Y	N	Y
14	A14	FALSE	con	pr2	UNKNOWN	SYBR	None				1	0.457199	2.18723	29.5823	28.6154	0.880724		15.2368	0.461441	0	TRUE	83.8488	0.04		TRUE		1	40		N	Y	N	Y
15	A15	FALSE	con	pr2	UNKNOWN	SYBR	None				1	0.457199	2.18723	27.5013	28.6154	0.880724		15.2368	0.461441	0	TRUE	83.8488	0.04		TRUE		1	40		N	Y	N	Y
16	A16	FALSE	con	pr2	UNKNOWN	SYBR	None				1	0.457199	2.18723	28.4243	28.6154	0.880724		15.2368	0.461441	0	TRUE	83.8488	0.04		TRUE		1	40		N	Y	N	Y
17	A17	FALSE	con	pr3	UNKNOWN	SYBR	None				1	0.623262	1.60446	28.5961	28.0676	0.484542		14.6891	0.278755	0	TRUE	83.323	0.04		TRUE		1	40		N	N	N	Y
18	A18	FALSE	con	pr3	UNKNOWN	SYBR	None				1	0.623262	1.60446	27.4768	28.0676	0.484542		14.6891	0.278755	0	TRUE	83.1915	0.04		TRUE		1	40		N	N	N	Y
19	A19	FALSE	con	pr3	UNKNOWN	SYBR	None				1	0.623262	1.60446	28.2912	28.0676	0.484542		14.6891	0.278755	0	TRUE	83.323	0.04		TRUE		1	40		N	N	N	Y
20	A20	FALSE	con	pr3	UNKNOWN	SYBR	None				1	0.623262	1.60446	27.9064	28.0676	0.484542		14.6891	0.278755	0	TRUE	83.1915	0.04		TRUE		1	40		N	N	N	Y
25	B1	FALSE	mpa	ga1	UNKNOWN	SYBR	None							14.2919	14.2465	0.53643					TRUE	83.06	0.04		TRUE		1	40		N	Y	N	Y
26	B2	FALSE	mpa	ga1	UNKNOWN	SYBR	None							14.5286	14.2465	0.53643					TRUE	83.06	0.04		TRUE		1	40		N	Y	N	Y
27	B3	FALSE	mpa	ga1	UNKNOWN	SYBR	None							13.4794	14.2465	0.53643					TRUE	83.06	0.04		TRUE		1	40		N	Y	N	Y
28	B4	FALSE	mpa	ga1	UNKNOWN	SYBR	None							14.6861	14.2465	0.53643					TRUE	83.06	0.04		TRUE		1	40		N	Y	N	Y
29	B5	FALSE	mpa	tet1	UNKNOWN	SYBR	None				1.01904	0.634416	1.63684	28.8245	28.7277	0.156644		14.4811	0.279417	-0.0272083	TRUE	81.3511	0.04		TRUE		1	40		N	N	N	Y
30	B6	FALSE	mpa	tet1	UNKNOWN	SYBR	None				1.01904	0.634416	1.63684	28.4942	28.7277	0.156644		14.4811	0.279417	-0.0272083	TRUE	81.3511	0.04		TRUE		1	40		N	N	N	Y
31	B7	FALSE	mpa	tet1	UNKNOWN	SYBR	None				1.01904	0.634416	1.63684	28.8103	28.7277	0.156644		14.4811	0.279417	-0.0272083	TRUE	81.3511	0.04		TRUE		1	40		N	N	N	Y
32	B8	FALSE	mpa	tet1	UNKNOWN	SYBR	None				1.01904	0.634416	1.63684	28.7816	28.7277	0.156644		14.4811	0.279417	-0.0272083	TRUE	81.3511	0.04		TRUE		1	40		N	N	N	Y
33	B9	FALSE	mpa	ga2	UNKNOWN	SYBR	None				1.71222	0.722242	4.05915	27.5156	26.8094	0.865036		12.5629	0.508932	-0.775866	TRUE	83.1915	0.04		TRUE		1	40		N	Y	N	Y
34	B10	FALSE	mpa	ga2	UNKNOWN	SYBR	None				1.71222	0.722242	4.05915	27.4973	26.8094	0.865036		12.5629	0.508932	-0.775866	TRUE	83.1915	0.04		TRUE		1	40		N	Y	N	Y
35	B11	FALSE	mpa	ga2	UNKNOWN	SYBR	None				1.71222	0.722242	4.05915	25.7243	26.8094	0.865036		12.5629	0.508932	-0.775866	TRUE	83.06	0.04		TRUE		1	40		N	Y	N	Y
36	B12	FALSE	mpa	ga2	UNKNOWN	SYBR	None				1.71222	0.722242	4.05915	26.5002	26.8094	0.865036		12.5629	0.508932	-0.775866	TRUE	83.1915	0.04		TRUE		1	40		N	Y	N	Y
37	B13	FALSE	mpa	pr2	UNKNOWN	SYBR	None				1.00896	0.324743	3.13477	29.4815	29.4705	1.22443		15.224	0.668392	-0.0128651	TRUE	83.8488	0.04		TRUE		1	40		N	Y	N	Y
38	B14	FALSE	mpa	pr2	UNKNOWN	SYBR	None				1.00896	0.324743	3.13477	27.8787	29.4705	1.22443		15.224	0.668392	-0.0128651	TRUE	83.5859	0.04		TRUE		1	40		N	Y	N	Y
39	B15	FALSE	mpa	pr2	UNKNOWN	SYBR	None				1.00896	0.324743	3.13477	30.8585	29.4705	1.22443		15.224	0.668392	-0.0128651	TRUE	83.8488	0.04		TRUE		1	40		Y	Y	N	Y
40	B16	FALSE	mpa	pr2	UNKNOWN	SYBR	None				1.00896	0.324743	3.13477	29.6633	29.4705	1.22443		15.224	0.668392	-0.0128651	TRUE	83.8488	0.04		TRUE		1	40		N	Y	N	Y
41	B17	FALSE	mpa	pr3	UNKNOWN	SYBR	None				0.662402	0.365566	1.20027	29.1392	29.5298	0.451185		15.2833	0.350473	0.594221	TRUE	83.323	0.04		TRUE		1	40		N	N	N	Y
42	B18	FALSE	mpa	pr3	UNKNOWN	SYBR	None				0.662402	0.365566	1.20027	29.9164	29.5298	0.451185		15.2833	0.350473	0.594221	TRUE	83.323	0.04		TRUE		1	40		N	N	N	Y
43	B19	FALSE	mpa	pr3	UNKNOWN	SYBR	None				0.662402	0.365566	1.20027	29.1389	29.5298	0.451185		15.2833	0.350473	0.594221	TRUE	83.323	0.04		TRUE		1	40		N	N	N	Y
44	B20	FALSE	mpa	pr3	UNKNOWN	SYBR	None				0.662402	0.365566	1.20027	29.9247	29.5298	0.451185		15.2833	0.350473	0.594221	TRUE	83.323	0.04		TRUE		1	40		N	N	N	Y
49	C1	FALSE	nrcam	ga1	UNKNOWN	SYBR	None							14.0417	14.5811	0.448099					TRUE	83.06	0.04		TRUE		1	40		N	N	N	Y
50	C2	FALSE	nrcam	ga1	UNKNOWN	SYBR	None							15.1366	14.5811	0.448099					TRUE	83.06	0.04		TRUE		1	40		N	N	N	Y
51	C3	FALSE	nrcam	ga1	UNKNOWN	SYBR	None							14.6096	14.5811	0.448099					TRUE	83.06	0.04		TRUE		1	40		N	N	N	Y
52	C4	FALSE	nrcam	ga1	UNKNOWN	SYBR	None							14.5367	14.5811	0.448099					TRUE	83.06	0.04		TRUE		1	40		N	N	N	Y
53	C5	FALSE	nrcam	tet1	UNKNOWN	SYBR	None				0.430372	0.281997	0.656815	30.3776	30.3058	0.218442		15.7247	0.249254	1.21634	TRUE	81.3511	0.04		TRUE		1	40		N	N	N	Y
54	C6	FALSE	nrcam	tet1	UNKNOWN	SYBR	None				0.430372	0.281997	0.656815	29.9808	30.3058	0.218442		15.7247	0.249254	1.21634	TRUE	81.4826	0.04		TRUE		1	40		N	N	Y	Y
55	C7	FALSE	nrcam	tet1	UNKNOWN	SYBR	None				0.430372	0.281997	0.656815	30.4198	30.3058	0.218442		15.7247	0.249254	1.21634	TRUE	81.4826	0.04		TRUE		1	40		N	N	N	Y
56	C8	FALSE	nrcam	tet1	UNKNOWN	SYBR	None				0.430372	0.281997	0.656815	30.445	30.3058	0.218442		15.7247	0.249254	1.21634	TRUE	81.4826	0.04		TRUE		1	40		N	N	N	Y
57	C9	FALSE	nrcam	ga2	UNKNOWN	SYBR	None				1.28286	0.564708	2.91431	26.2748	27.5605	0.857563		12.9794	0.483789	-0.359366	TRUE	83.1915	0.04		TRUE		1	40		N	Y	Y	Y
58	C10	FALSE	nrcam	ga2	UNKNOWN	SYBR	None				1.28286	0.564708	2.91431	28.0292	27.5605	0.857563		12.9794	0.483789	-0.359366	TRUE	83.1915	0.04		TRUE		1	40		N	Y	N	Y
59	C11	FALSE	nrcam	ga2	UNKNOWN	SYBR	None				1.28286	0.564708	2.91431	27.9732	27.5605	0.857563		12.9794	0.483789	-0.359366	TRUE	83.1915	0.04		TRUE		1	40		N	Y	N	Y
60	C12	FALSE	nrcam	ga2	UNKNOWN	SYBR	None				1.28286	0.564708	2.91431	27.9647	27.5605	0.857563		12.9794	0.483789	-0.359366	TRUE	83.1915	0.04		TRUE		1	40		N	Y	N	Y
61	C13	FALSE	nrcam	pr2	UNKNOWN	SYBR	None				0.780499	0.361869	1.68342	31.0466	30.1755	0.787878		15.5944	0.453195	0.357531	TRUE	83.8488	0.04		TRUE		1	40		N	Y	N	Y
62	C14	FALSE	nrcam	pr2	UNKNOWN	SYBR	None				0.780499	0.361869	1.68342	29.2794	30.1755	0.787878		15.5944	0.453195	0.357531	TRUE	84.3746	0.04		TRUE		1	40		N	Y	N	Y
63	C15	FALSE	nrcam	pr2	UNKNOWN	SYBR	None				0.780499	0.361869	1.68342	29.8006	30.1755	0.787878		15.5944	0.453195	0.357531	TRUE	83.8488	0.04		TRUE		1	40		N	Y	N	Y
64	C16	FALSE	nrcam	pr2	UNKNOWN	SYBR	None				0.780499	0.361869	1.68342	30.5754	30.1755	0.787878		15.5944	0.453195	0.357531	TRUE	83.8488	0.04		TRUE		1	40		N	Y	N	Y
65	C17	FALSE	nrcam	pr3	UNKNOWN	SYBR	None				0.809068	0.406677	1.60961	30.4515	29.5759	0.676115		14.9947	0.405563	0.305667	TRUE	83.323	0.04		TRUE		1	40		N	Y	N	Y
66	C18	FALSE	nrcam	pr3	UNKNOWN	SYBR	None				0.809068	0.406677	1.60961	29.6311	29.5759	0.676115		14.9947	0.405563	0.305667	TRUE	83.323	0.04		TRUE		1	40		N	Y	N	Y
67	C19	FALSE	nrcam	pr3	UNKNOWN	SYBR	None				0.809068	0.406677	1.60961	29.4005	29.5759	0.676115		14.9947	0.405563	0.305667	TRUE	83.323	0.04		TRUE		1	40		N	Y	N	Y
68	C20	FALSE	nrcam	pr3	UNKNOWN	SYBR	None				0.809068	0.406677	1.60961	28.8203	29.5759	0.676115		14.9947	0.405563	0.305667	TRUE	83.5859	0.04		TRUE		1	40		N	Y	N	Y
73	D1	FALSE	p+nr	ga1	UNKNOWN	SYBR	None							15.0954	15.3849	0.309547					TRUE	83.06	0.04		TRUE		1	40		N	N	N	Y
74	D2	FALSE	p+nr	ga1	UNKNOWN	SYBR	None							15.6745	15.3849	0.309547					TRUE	83.06	0.04		TRUE		1	40		N	N	N	Y
75	D3	FALSE	p+nr	ga1	UNKNOWN	SYBR	None							15.1402	15.3849	0.309547					TRUE	83.4544	0.04		TRUE		1	40		N	N	N	Y
76	D4	FALSE	p+nr	ga1	UNKNOWN	SYBR	None							15.6296	15.3849	0.309547					TRUE	83.1915	0.04		TRUE		1	40		N	N	N	Y
77	D5	FALSE	p+nr	tet1	UNKNOWN	SYBR	None				0.600228	0.458458	0.785838	30.5323	30.6297	0.0716186		15.2448	0.158862	0.736418	TRUE	81.3511	0.04		TRUE		1	40		N	N	N	Y
78	D6	FALSE	p+nr	tet1	UNKNOWN	SYBR	None				0.600228	0.458458	0.785838	30.6208	30.6297	0.0716186		15.2448	0.158862	0.736418	TRUE	81.3511	0.04		TRUE		1	40		N	N	N	Y
79	D7	FALSE	p+nr	tet1	UNKNOWN	SYBR	None				0.600228	0.458458	0.785838	30.6917	30.6297	0.0716186		15.2448	0.158862	0.736418	TRUE	81.4826	0.04		TRUE		1	40		N	N	N	Y
80	D8	FALSE	p+nr	tet1	UNKNOWN	SYBR	None				0.600228	0.458458	0.785838	30.674	30.6297	0.0716186		15.2448	0.158862	0.736418	TRUE	81.4826	0.04		TRUE		1	40		N	N	N	Y
81	D9	FALSE	p+nr	ga2	UNKNOWN	SYBR	None				0.951863	0.717489	1.2628	28.7229	28.7948	0.123614		13.4099	0.166658	0.0711739	TRUE	83.1915	0.04		TRUE		1	40		N	N	N	Y
82	D10	FALSE	p+nr	ga2	UNKNOWN	SYBR	None				0.951863	0.717489	1.2628	28.6917	28.7948	0.123614		13.4099	0.166658	0.0711739	TRUE	83.1915	0.04		TRUE		1	40		N	N	N	Y
83	D11	FALSE	p+nr	ga2	UNKNOWN	SYBR	None				0.951863	0.717489	1.2628	28.7965	28.7948	0.123614		13.4099	0.166658	0.0711739	TRUE	83.1915	0.04		TRUE		1	40		N	N	N	Y
84	D12	FALSE	p+nr	ga2	UNKNOWN	SYBR	None				0.951863	0.717489	1.2628	28.9682	28.7948	0.123614		13.4099	0.166658	0.0711739	TRUE	83.1915	0.04		TRUE		1	40		N	N	N	Y
85	D13	FALSE	p+nr	pr2	UNKNOWN	SYBR	None				0.518684	0.343241	0.783802	31.2753	31.5689	0.375765		16.1839	0.243423	0.947073	TRUE	83.8488	0.04		TRUE		1	40		N	N	N	Y
86	D14	FALSE	p+nr	pr2	UNKNOWN	SYBR	None				0.518684	0.343241	0.783802	31.2327	31.5689	0.375765		16.1839	0.243423	0.947073	TRUE	83.8488	0.04		TRUE		1	40		N	N	N	Y
87	D15	FALSE	p+nr	pr2	UNKNOWN	SYBR	None				0.518684	0.343241	0.783802	31.998	31.5689	0.375765		16.1839	0.243423	0.947073	TRUE	83.8488	0.04		TRUE		1	40		N	N	N	Y
88	D16	FALSE	p+nr	pr2	UNKNOWN	SYBR	None				0.518684	0.343241	0.783802	31.7694	31.5689	0.375765		16.1839	0.243423	0.947073	TRUE	83.7173	0.04		TRUE		1	40		Y	N	N	Y
89	D17	FALSE	p+nr	pr3	UNKNOWN	SYBR	None				0.852028	0.56512	1.2846	29.7594	30.305	0.372274		14.9201	0.242078	0.231027	TRUE	83.5859	0.04		TRUE		1	40		N	N	N	Y
90	D18	FALSE	p+nr	pr3	UNKNOWN	SYBR	None				0.852028	0.56512	1.2846	30.3948	30.305	0.372274		14.9201	0.242078	0.231027	TRUE	83.323	0.04		TRUE		1	40		N	N	N	Y
91	D19	FALSE	p+nr	pr3	UNKNOWN	SYBR	None				0.852028	0.56512	1.2846	30.5879	30.305	0.372274		14.9201	0.242078	0.231027	TRUE	83.323	0.04		TRUE		1	40		N	N	N	Y
92	D20	FALSE	p+nr	pr3	UNKNOWN	SYBR	None				0.852028	0.56512	1.2846	30.478	30.305	0.372274		14.9201	0.242078	0.231027	TRUE	83.323	0.04		TRUE		1	40		N	N	N	Y
Analysis Type	Singleplex
Endogenous Control	ga1
RQ Min/Max Confidence Level	95.0
Reference Sample	con

## Sheet: Melt Curve Raw Data
Block Type	384-Well Block
Calibration Background is expired	Yes
Calibration Background performed on	12-01-2016
Calibration Normalization FAM-ROX is expired	Yes
Calibration Normalization FAM-ROX performed on	12-01-2016
Calibration Normalization VIC-ROX is expired	Yes
Calibration Normalization VIC-ROX performed on	12-01-2016
Calibration Pure Dye FAM is expired	Yes
Calibration Pure Dye FAM performed on	12-01-2016
Calibration Pure Dye NED is expired	Yes
Calibration Pure Dye NED performed on	12-01-2016
Calibration Pure Dye ROX is expired	Yes
Calibration Pure Dye ROX performed on	12-01-2016
Calibration Pure Dye SYBR is expired	Yes
Calibration Pure Dye SYBR performed on	12-01-2016
Calibration Pure Dye TAMRA is expired	Yes
Calibration Pure Dye TAMRA performed on	12-01-2016
Calibration Pure Dye VIC is expired	Yes
Calibration Pure Dye VIC performed on	12-01-2016
Calibration ROI is expired	Yes
Calibration ROI performed on	12-01-2016
Calibration Uniformity is expired	Yes
Calibration Uniformity performed on	12-01-2016
Chemistry	SYBR_GREEN
Date Created	2017-10-09 12:05:46 PM PDT
Experiment Barcode
Experiment Comment
Experiment File Name	D:\CYL\2017-10-09 120535.eds
Experiment Name	2017-10-09 120535
Experiment Run End Time	2017-10-09 05:41:57 AM PDT
Experiment Type	Comparative Cт (ΔΔCт)
Instrument Name	278871199
Instrument Serial Number	278871199
Instrument Type	QuantStudio(TM) 7 Flex System
Passive Reference	ROX
Quantification Cycle Method	Ct
Signal Smoothing On	true
Stage/ Cycle where Analysis is performed	Stage 2, Step 2
User Name
Well	Well Position	Reading	Temperature	Fluorescence	Derivative
1	A1	1	60.1864	0.666023	0.0453328
1	A1	2	60.4493	0.66104	0.0452399
1	A1	3	60.7122	0.658096	0.0450322
1	A1	4	60.9751	0.650688	0.0447636
1	A1	5	61.2381	0.648864	0.0445483
1	A1	6	61.501	0.643406	0.0445104
1	A1	7	61.7639	0.638301	0.0447252
1	A1	8	62.0268	0.635171	0.0451801
1	A1	9	62.2897	0.629371	0.0457742
1	A1	10	62.5526	0.624449	0.046358
1	A1	11	62.8156	0.620629	0.0467906
1	A1	12	63.0785	0.613702	0.0469931
1	A1	13	63.3414	0.608603	0.0469776
1	A1	14	63.6043	0.60425	0.046835
1	A1	15	63.8672	0.599007	0.046691
1	A1	16	64.1301	0.594636	0.046651
1	A1	17	64.393	0.589614	0.046755
1	A1	18	64.656	0.584112	0.0469613
1	A1	19	64.9189	0.579761	0.0471645
1	A1	20	65.1818	0.57563	0.047245
1	A1	21	65.4447	0.568581	0.0471303
1	A1	22	65.7076	0.561903	0.0468392
1	A1	23	65.9705	0.559398	0.046476
1	A1	24	66.2335	0.553851	0.0461681
1	A1	25	66.4964	0.549648	0.045995
1	A1	26	66.7593	0.544418	0.0459461
1	A1	27	67.0222	0.540796	0.0459456
1	A1	28	67.2851	0.534227	0.0459162
1	A1	29	67.548	0.528006	0.0458325
1	A1	30	67.8109	0.525868	0.0457293
1	A1	31	68.0739	0.520146	0.0456572
1	A1	32	68.3368	0.515891	0.0456343
1	A1	33	68.5997	0.510069	0.0456268
1	A1	34	68.8626	0.506665	0.0455763
1	A1	35	69.1255	0.500261	0.0454483
1	A1	36	69.3884	0.495026	0.0452691
1	A1	37	69.6514	0.491009	0.0451183
1	A1	38	69.9143	0.48617	0.0450878
1	A1	39	70.1772	0.481438	0.0452287
1	A1	40	70.4401	0.477786	0.0455258
1	A1	41	70.703	0.471723	0.0459084
1	A1	42	70.9659	0.466278	0.046286
1	A1	43	71.2289	0.461845	0.0465812
1	A1	44	71.4918	0.457208	0.0467423
1	A1	45	71.7547	0.4515	0.0467425
1	A1	46	72.0176	0.446929	0.0465791
1	A1	47	72.2805	0.441227	0.0462789
1	A1	48	72.5434	0.43596	0.0459014
1	A1	49	72.8063	0.432535	0.0455258
1	A1	50	73.0693	0.426752	0.0452252
1	A1	51	73.3322	0.421895	0.0450346
1	A1	52	73.5951	0.418354	0.044938
1	A1	53	73.858	0.412745	0.044881
1	A1	54	74.1209	0.408263	0.0448018
1	A1	55	74.3838	0.40223	0.0446647
1	A1	56	74.6467	0.397608	0.0444724
1	A1	57	74.9097	0.394752	0.0442554
1	A1	58	75.1726	0.388395	0.0440491
1	A1	59	75.4355	0.383641	0.0438772
1	A1	60	75.6984	0.379446	0.0437458
1	A1	61	75.9613	0.374986	0.0436471
1	A1	62	76.2242	0.37019	0.0435643
1	A1	63	76.4872	0.365652	0.0434766
1	A1	64	76.7501	0.360775	0.04337
1	A1	65	77.013	0.355839	0.0432465
1	A1	66	77.2759	0.351466	0.0431281
1	A1	67	77.5388	0.347646	0.043054
1	A1	68	77.8017	0.342193	0.0430754
1	A1	69	78.0647	0.33772	0.0432488
1	A1	70	78.3276	0.333284	0.0436328
1	A1	71	78.5905	0.328862	0.0442818
1	A1	72	78.8534	0.325176	0.0452493
1	A1	73	79.1163	0.318868	0.0466048
1	A1	74	79.3792	0.313814	0.0484652
1	A1	75	79.6421	0.309547	0.051034
1	A1	76	79.9051	0.304947	0.0546469
1	A1	77	80.168	0.298909	0.0598247
1	A1	78	80.4309	0.292201	0.067327
1	A1	79	80.6938	0.286282	0.078161
1	A1	80	80.9567	0.278905	0.0934778
1	A1	81	81.2196	0.271025	0.114292
1	A1	82	81.4826	0.261588	0.141025
1	A1	83	81.7455	0.247155	0.17296
1	A1	84	82.0084	0.229943	0.207816
1	A1	85	82.2713	0.204412	0.241694
1	A1	86	82.5342	0.170907	0.269596
1	A1	87	82.7971	0.126271	0.28652
1	A1	88	83.06	0.0787386	0.288828
1	A1	89	83.323	0.035514	0.27539
1	A1	90	83.5859	0.0019709	0.248001
1	A1	91	83.8488	-0.0201291	0.210875
1	A1	92	84.1117	-0.0331686	0.169431
1	A1	93	84.3746	-0.0408774	0.128871
1	A1	94	84.6375	-0.0454857	0.0930847
1	A1	95	84.9005	-0.0473881	0.0641609
1	A1	96	85.1634	-0.0486679	0.0425172
1	A1	97	85.4263	-0.0496853	0.0273961
1	A1	98	85.6892	-0.0503169	0.0174585
1	A1	99	85.9521	-0.0508098	0.0112661
1	A1	100	86.215	-0.0509688	0.00757038
1	A1	101	86.4779	-0.0513102	0.00542486
1	A1	102	86.7409	-0.0521244	0.00418237
1	A1	103	87.0038	-0.0523199	0.00343799
1	A1	104	87.2667	-0.0525421	0.00295946
1	A1	105	87.5296	-0.052886	0.00262416
1	A1	106	87.7925	-0.0530969	0.00236961
1	A1	107	88.0554	-0.0531639	0.0021605
1	A1	108	88.3184	-0.0533471	0.00197283
1	A1	109	88.5813	-0.0539061	0.00179274
1	A1	110	88.8442	-0.0540179	0.00162177
1	A1	111	89.1071	-0.0539329	0.0014776
1	A1	112	89.37	-0.0538171	0.0013837
1	A1	113	89.6329	-0.0541026	0.00135178
1	A1	114	89.8958	-0.054176	0.00136955
1	A1	115	90.1588	-0.0545494	0.00140343
1	A1	116	90.4217	-0.054873	0.00141532
1	A1	117	90.6846	-0.054804	0.00138179
1	A1	118	90.9475	-0.0549315	0.00130408
1	A1	119	91.2104	-0.0551544	0.00120466
1	A1	120	91.4733	-0.0552815	0.00111436
1	A1	121	91.7363	-0.0550897	0.00105747
1	A1	122	91.9992	-0.0552277	0.00104115
1	A1	123	92.2621	-0.0554957	0.00105324
1	A1	124	92.525	-0.0555694	0.00106946
1	A1	125	92.7879	-0.0558864	0.00106652
1	A1	126	93.0508	-0.0559293	0.00103344
1	A1	127	93.3137	-0.055851	0.000973941
1	A1	128	93.5767	-0.0561323	0.000898829
1	A1	129	93.8396	-0.0559346	0.000814703
1	A1	130	94.1025	-0.0561297	0.000718438
1	A1	131	94.3654	-0.0564779	0.000601948
1	A1	132	94.6283	-0.0565151	0.00046302
1	A1	133	94.8912	-0.0562553	0.00031267
2	A2	1	60.1864	0.43367	0.0308947
2	A2	2	60.4493	0.430976	0.0306703
2	A2	3	60.7122	0.425752	0.0302542
2	A2	4	60.9751	0.423509	0.0297608
2	A2	5	61.2381	0.420337	0.0293756
2	A2	6	61.501	0.419079	0.0292672
2	A2	7	61.7639	0.415534	0.0295042
2	A2	8	62.0268	0.412934	0.0300262
2	A2	9	62.2897	0.408139	0.0306804
2	A2	10	62.5526	0.405946	0.0312928
2	A2	11	62.8156	0.402518	0.0317291
2	A2	12	63.0785	0.398295	0.0319291
2	A2	13	63.3414	0.394645	0.0319051
2	A2	14	63.6043	0.391038	0.0317172
2	A2	15	63.8672	0.388332	0.0314373
2	A2	16	64.1301	0.384464	0.0311213
2	A2	17	64.393	0.382628	0.0308033
2	A2	18	64.656	0.376495	0.0305112
2	A2	19	64.9189	0.375217	0.0302823
2	A2	20	65.1818	0.371155	0.0301624
2	A2	21	65.4447	0.368647	0.0301869
2	A2	22	65.7076	0.366165	0.0303594
2	A2	23	65.9705	0.361136	0.0306455
2	A2	24	66.2335	0.357985	0.0309795
2	A2	25	66.4964	0.356345	0.0312817
2	A2	26	66.7593	0.352669	0.0314795
2	A2	27	67.0222	0.347015	0.0315297
2	A2	28	67.2851	0.344729	0.0314375
2	A2	29	67.548	0.342065	0.0312578
2	A2	30	67.8109	0.33777	0.0310746
2	A2	31	68.0739	0.335294	0.0309668
2	A2	32	68.3368	0.331289	0.0309768
2	A2	33	68.5997	0.329209	0.0310916
2	A2	34	68.8626	0.325116	0.0312467
2	A2	35	69.1255	0.322334	0.0313512
2	A2	36	69.3884	0.317941	0.0313253
2	A2	37	69.6514	0.314579	0.0311336
2	A2	38	69.9143	0.31099	0.0308016
2	A2	39	70.1772	0.307784	0.0304019
2	A2	40	70.4401	0.305037	0.0300264
2	A2	41	70.703	0.301498	0.0297553
2	A2	42	70.9659	0.298605	0.0296347
2	A2	43	71.2289	0.295265	0.0296682
2	A2	44	71.4918	0.292355	0.0298172
2	A2	45	71.7547	0.289783	0.0300123
2	A2	46	72.0176	0.285194	0.0301752
2	A2	47	72.2805	0.282892	0.0302449
2	A2	48	72.5434	0.278216	0.0302002
2	A2	49	72.8063	0.2763	0.0300644
2	A2	50	73.0693	0.272311	0.029892
2	A2	51	73.3322	0.269042	0.0297434
2	A2	52	73.5951	0.266542	0.0296638
2	A2	53	73.858	0.263254	0.0296692
2	A2	54	74.1209	0.259809	0.0297521
2	A2	55	74.3838	0.256685	0.0298895
2	A2	56	74.6467	0.253543	0.0300553
2	A2	57	74.9097	0.249723	0.0302214
2	A2	58	75.1726	0.247138	0.0303549
2	A2	59	75.4355	0.243821	0.0304153
2	A2	60	75.6984	0.240003	0.0303638
2	A2	61	75.9613	0.236562	0.0301801
2	A2	62	76.2242	0.233629	0.0298794
2	A2	63	76.4872	0.229828	0.0295151
2	A2	64	76.7501	0.227274	0.0291626
2	A2	65	77.013	0.224315	0.0288927
2	A2	66	77.2759	0.221241	0.0287487
2	A2	67	77.5388	0.218103	0.0287399
2	A2	68	77.8017	0.215177	0.0288527
2	A2	69	78.0647	0.212074	0.0290707
2	A2	70	78.3276	0.208603	0.0293934
2	A2	71	78.5905	0.205263	0.0298415
2	A2	72	78.8534	0.203009	0.0304533
2	A2	73	79.1163	0.199308	0.0312839
2	A2	74	79.3792	0.196068	0.0324181
2	A2	75	79.6421	0.191797	0.0340027
2	A2	76	79.9051	0.189416	0.036282
2	A2	77	80.168	0.184791	0.0396265
2	A2	78	80.4309	0.181816	0.0445435
2	A2	79	80.6938	0.177571	0.0516675
2	A2	80	80.9567	0.172516	0.0617112
2	A2	81	81.2196	0.166324	0.0753381
2	A2	82	81.4826	0.159221	0.0929159
2	A2	83	81.7455	0.150761	0.114161
2	A2	84	82.0084	0.140371	0.137789
2	A2	85	82.2713	0.124017	0.161365
2	A2	86	82.5342	0.100872	0.181559
2	A2	87	82.7971	0.0713041	0.194846
2	A2	88	83.06	0.0384362	0.198466
2	A2	89	83.323	0.00754465	0.191284
2	A2	90	83.5859	-0.0165521	0.174181
2	A2	91	83.8488	-0.0333905	0.149802
2	A2	92	84.1117	-0.0436174	0.121774
2	A2	93	84.3746	-0.0495205	0.0937343
2	A2	94	84.6375	-0.0530395	0.0685291
2	A2	95	84.9005	-0.0547685	0.0478086
2	A2	96	85.1634	-0.055832	0.0320482
2	A2	97	85.4263	-0.0566068	0.0208539
2	A2	98	85.6892	-0.057049	0.0133636
2	A2	99	85.9521	-0.0572881	0.00859563
2	A2	100	86.215	-0.0577476	0.00567444
2	A2	101	86.4779	-0.0581419	0.00392889
2	A2	102	86.7409	-0.0581624	0.00289951
2	A2	103	87.0038	-0.0583412	0.00229648
2	A2	104	87.2667	-0.05859	0.00194436
2	A2	105	87.5296	-0.0587547	0.0017355
2	A2	106	87.7925	-0.0589297	0.00160088
2	A2	107	88.0554	-0.0591131	0.00149631
2	A2	108	88.3184	-0.0592132	0.00139733
2	A2	109	88.5813	-0.0595096	0.0012964
2	A2	110	88.8442	-0.0594347	0.0011985
2	A2	111	89.1071	-0.0596908	0.00111415
2	A2	112	89.37	-0.0594758	0.00105132
2	A2	113	89.6329	-0.059871	0.0010095
2	A2	114	89.8958	-0.0598469	0.000978996
2	A2	115	90.1588	-0.0600253	0.000945842
2	A2	116	90.4217	-0.0601934	0.000899215
2	A2	117	90.6846	-0.060247	0.00083686
2	A2	118	90.9475	-0.0601635	0.000765769
2	A2	119	91.2104	-0.0603816	0.000698716
2	A2	120	91.4733	-0.0604453	0.000649141
2	A2	121	91.7363	-0.0604055	0.000626667
2	A2	122	91.9992	-0.060377	0.000634203
2	A2	123	92.2621	-0.0605787	0.000667017
2	A2	124	92.525	-0.0606816	0.000713951
2	A2	125	92.7879	-0.0607677	0.000760371
2	A2	126	93.0508	-0.060756	0.000791744
2	A2	127	93.3137	-0.0609609	0.000796774
2	A2	128	93.5767	-0.0610501	0.000769625
2	A2	129	93.8396	-0.0613311	0.000710873
2	A2	130	94.1025	-0.0610026	0.000626583
2	A2	131	94.3654	-0.061238	0.000525647
2	A2	132	94.6283	-0.0612222	0.000416977
2	A2	133	94.8912	-0.0615362	0.000308446
3	A3	1	60.1864	0.510808	0.034924
3	A3	2	60.4493	0.508699	0.0351453
3	A3	3	60.7122	0.506596	0.0355399
3	A3	4	60.9751	0.503919	0.0360062
3	A3	5	61.2381	0.497824	0.0363949
3	A3	6	61.501	0.494505	0.0365785
3	A3	7	61.7639	0.489807	0.0365175
3	A3	8	62.0268	0.485699	0.0362765
3	A3	9	62.2897	0.481841	0.0359799
3	A3	10	62.5526	0.480242	0.0357436
3	A3	11	62.8156	0.475389	0.0356266
3	A3	12	63.0785	0.471858	0.0356277
3	A3	13	63.3414	0.466263	0.0357183
3	A3	14	63.6043	0.465184	0.0358717
3	A3	15	63.8672	0.459789	0.0360738
3	A3	16	64.1301	0.456543	0.0363148
3	A3	17	64.393	0.451923	0.0365755
3	A3	18	64.656	0.448879	0.0368232
3	A3	19	64.9189	0.444752	0.0370155
3	A3	20	65.1818	0.440797	0.0371172
3	A3	21	65.4447	0.435098	0.0371148
3	A3	22	65.7076	0.433211	0.0370303
3	A3	23	65.9705	0.428629	0.0369212
3	A3	24	66.2335	0.42344	0.0368648
3	A3	25	66.4964	0.420731	0.0369279
3	A3	26	66.7593	0.417616	0.0371324
3	A3	27	67.0222	0.412974	0.0374342
3	A3	28	67.2851	0.409573	0.0377309
3	A3	29	67.548	0.404886	0.0379015
3	A3	30	67.8109	0.401057	0.0378577
3	A3	31	68.0739	0.395897	0.0375778
3	A3	32	68.3368	0.39222	0.0371062
3	A3	33	68.5997	0.38909	0.0365214
3	A3	34	68.8626	0.385122	0.035904
3	A3	35	69.1255	0.381492	0.0353247
3	A3	36	69.3884	0.377131	0.0348521
3	A3	37	69.6514	0.372803	0.0345546
3	A3	38	69.9143	0.370275	0.0344767
3	A3	39	70.1772	0.36761	0.034604
3	A3	40	70.4401	0.364161	0.0348497
3	A3	41	70.703	0.358725	0.0350853
3	A3	42	70.9659	0.354133	0.0352007
3	A3	43	71.2289	0.352254	0.0351524
3	A3	44	71.4918	0.347259	0.0349722
3	A3	45	71.7547	0.344404	0.034739
3	A3	46	72.0176	0.339589	0.0345379
3	A3	47	72.2805	0.336731	0.0344251
3	A3	48	72.5434	0.333905	0.034412
3	A3	49	72.8063	0.329363	0.0344691
3	A3	50	73.0693	0.326104	0.0345481
3	A3	51	73.3322	0.321338	0.0346094
3	A3	52	73.5951	0.318672	0.0346391
3	A3	53	73.858	0.314283	0.0346461
3	A3	54	74.1209	0.311351	0.0346456
3	A3	55	74.3838	0.307334	0.0346446
3	A3	56	74.6467	0.30341	0.0346377
3	A3	57	74.9097	0.299525	0.0346114
3	A3	58	75.1726	0.295884	0.0345515
3	A3	59	75.4355	0.293161	0.0344481
3	A3	60	75.6984	0.288284	0.0343047
3	A3	61	75.9613	0.284431	0.0341427
3	A3	62	76.2242	0.281705	0.0340006
3	A3	63	76.4872	0.277535	0.0339175
3	A3	64	76.7501	0.274744	0.0339102
3	A3	65	77.013	0.27076	0.0339621
3	A3	66	77.2759	0.267616	0.0340345
3	A3	67	77.5388	0.262787	0.0340945
3	A3	68	77.8017	0.259398	0.0341407
3	A3	69	78.0647	0.255889	0.034205
3	A3	70	78.3276	0.253413	0.0343373
3	A3	71	78.5905	0.248507	0.0345898
3	A3	72	78.8534	0.24522	0.0350163
3	A3	73	79.1163	0.241539	0.0356951
3	A3	74	79.3792	0.237422	0.036752
3	A3	75	79.6421	0.234398	0.0383826
3	A3	76	79.9051	0.229981	0.0408675
3	A3	77	80.168	0.226847	0.0445935
3	A3	78	80.4309	0.221628	0.0500847
3	A3	79	80.6938	0.21706	0.0580221
3	A3	80	80.9567	0.211646	0.0692092
3	A3	81	81.2196	0.205442	0.0844274
3	A3	82	81.4826	0.197465	0.104144
3	A3	83	81.7455	0.187764	0.128105
3	A3	84	82.0084	0.175764	0.154931
3	A3	85	82.2713	0.158459	0.181942
3	A3	86	82.5342	0.133004	0.205404
3	A3	87	82.7971	0.100356	0.221287
3	A3	88	83.06	0.0630473	0.226335
3	A3	89	83.323	0.0280679	0.219071
3	A3	90	83.5859	-9.32498e-05	0.200307
3	A3	91	83.8488	-0.0195071	0.172926
3	A3	92	84.1117	-0.0317929	0.141041
3	A3	93	84.3746	-0.0384399	0.108871
3	A3	94	84.6375	-0.0420314	0.0797871
3	A3	95	84.9005	-0.0444018	0.0557907
3	A3	96	85.1634	-0.045667	0.0375023
3	A3	97	85.4263	-0.046279	0.0244979
3	A3	98	85.6892	-0.0470531	0.0157826
3	A3	99	85.9521	-0.0474649	0.0102124
3	A3	100	86.215	-0.0480661	0.00676933
3	A3	101	86.4779	-0.0482561	0.00468197
3	A3	102	86.7409	-0.0483778	0.00342983
3	A3	103	87.0038	-0.0486389	0.00268906
3	A3	104	87.2667	-0.0488007	0.00226454
3	A3	105	87.5296	-0.049033	0.00203559
3	A3	106	87.7925	-0.0493203	0.00192286
3	A3	107	88.0554	-0.0493831	0.00187134
3	A3	108	88.3184	-0.0495286	0.0018416
3	A3	109	88.5813	-0.0499705	0.00180527
3	A3	110	88.8442	-0.0499871	0.00174394
3	A3	111	89.1071	-0.0503725	0.00165108
3	A3	112	89.37	-0.0503821	0.00153372
3	A3	113	89.6329	-0.0506283	0.00141003
3	A3	114	89.8958	-0.0504719	0.00130175
3	A3	115	90.1588	-0.0506606	0.00122471
3	A3	116	90.4217	-0.0509169	0.00118265
3	A3	117	90.6846	-0.0510115	0.00116699
3	A3	118	90.9475	-0.0509282	0.00116192
3	A3	119	91.2104	-0.0513821	0.00115148
3	A3	120	91.4733	-0.0511808	0.00112622
3	A3	121	91.7363	-0.0517168	0.00108705
3	A3	122	91.9992	-0.0516541	0.00104422
3	A3	123	92.2621	-0.0514528	0.00101068
3	A3	124	92.525	-0.0516445	0.000992873
3	A3	125	92.7879	-0.0518584	0.000985611
3	A3	126	93.0508	-0.0521736	0.000975336
3	A3	127	93.3137	-0.0521461	0.000948856
3	A3	128	93.5767	-0.0521229	0.000899784
3	A3	129	93.8396	-0.0521705	0.000827891
3	A3	130	94.1025	-0.052429	0.000734325
3	A3	131	94.3654	-0.0524322	0.000619486
3	A3	132	94.6283	-0.0526152	0.000486266
3	A3	133	94.8912	-0.0525593	0.000344503
4	A4	1	60.1864	0.444118	0.0314883
4	A4	2	60.4493	0.441625	0.0316464
4	A4	3	60.7122	0.438209	0.0317536
4	A4	4	60.9751	0.433343	0.0317878
4	A4	5	61.2381	0.431717	0.0317598
4	A4	6	61.501	0.427884	0.0316945
4	A4	7	61.7639	0.425355	0.0316108
4	A4	8	62.0268	0.420466	0.0315153
4	A4	9	62.2897	0.416548	0.0314142
4	A4	10	62.5526	0.41543	0.0313247
4	A4	11	62.8156	0.411043	0.0312771
4	A4	12	63.0785	0.407329	0.0313033
4	A4	13	63.3414	0.404449	0.0314209
4	A4	14	63.6043	0.400567	0.0316133
4	A4	15	63.8672	0.398319	0.0318228
4	A4	16	64.1301	0.39488	0.0319664
4	A4	17	64.393	0.390236	0.0319772
4	A4	18	64.656	0.386193	0.0318472
4	A4	19	64.9189	0.383061	0.031638
4	A4	20	65.1818	0.380012	0.0314475
4	A4	21	65.4447	0.377212	0.0313531
4	A4	22	65.7076	0.37429	0.0313736
4	A4	23	65.9705	0.369484	0.0314759
4	A4	24	66.2335	0.366369	0.0316068
4	A4	25	66.4964	0.363028	0.0317231
4	A4	26	66.7593	0.359915	0.0318
4	A4	27	67.0222	0.357019	0.031825
4	A4	28	67.2851	0.35269	0.0317969
4	A4	29	67.548	0.349013	0.0317292
4	A4	30	67.8109	0.345817	0.0316518
4	A4	31	68.0739	0.343203	0.0315957
4	A4	32	68.3368	0.339586	0.0315724
4	A4	33	68.5997	0.335794	0.0315619
4	A4	34	68.8626	0.333134	0.0315261
4	A4	35	69.1255	0.328846	0.0314387
4	A4	36	69.3884	0.325658	0.0313124
4	A4	37	69.6514	0.322327	0.0312021
4	A4	38	69.9143	0.317629	0.0311761
4	A4	39	70.1772	0.31658	0.0312679
4	A4	40	70.4401	0.313705	0.0314424
4	A4	41	70.703	0.308304	0.0316001
4	A4	42	70.9659	0.305366	0.0316223
4	A4	43	71.2289	0.301366	0.0314302
4	A4	44	71.4918	0.298312	0.0310241
4	A4	45	71.7547	0.295345	0.0304879
4	A4	46	72.0176	0.290235	0.0299601
4	A4	47	72.2805	0.289165	0.0295819
4	A4	48	72.5434	0.285522	0.0294413
4	A4	49	72.8063	0.283262	0.0295389
4	A4	50	73.0693	0.279642	0.0297887
4	A4	51	73.3322	0.276453	0.0300629
4	A4	52	73.5951	0.272666	0.030254
4	A4	53	73.858	0.267918	0.0303187
4	A4	54	74.1209	0.266649	0.0302785
4	A4	55	74.3838	0.263341	0.0301853
4	A4	56	74.6467	0.259007	0.0300821
4	A4	57	74.9097	0.256685	0.0299854
4	A4	58	75.1726	0.252651	0.029894
4	A4	59	75.4355	0.249715	0.0298064
4	A4	60	75.6984	0.246527	0.0297302
4	A4	61	75.9613	0.243403	0.0296787
4	A4	62	76.2242	0.240196	0.0296602
4	A4	63	76.4872	0.237113	0.0296718
4	A4	64	76.7501	0.233939	0.0297018
4	A4	65	77.013	0.23021	0.0297376
4	A4	66	77.2759	0.227746	0.0297708
4	A4	67	77.5388	0.223893	0.0297989
4	A4	68	77.8017	0.220449	0.0298206
4	A4	69	78.0647	0.218857	0.0298398
4	A4	70	78.3276	0.213962	0.0298792
4	A4	71	78.5905	0.210747	0.0299974
4	A4	72	78.8534	0.207622	0.0302963
4	A4	73	79.1163	0.205218	0.0309088
4	A4	74	79.3792	0.201782	0.0319772
4	A4	75	79.6421	0.199459	0.0336468
4	A4	76	79.9051	0.194362	0.0360933
4	A4	77	80.168	0.190858	0.0395773
4	A4	78	80.4309	0.18811	0.0445045
4	A4	79	80.6938	0.182755	0.0514554
4	A4	80	80.9567	0.17758	0.0611524
4	A4	81	81.2196	0.172358	0.0743292
4	A4	82	81.4826	0.165448	0.0914775
4	A4	83	81.7455	0.156682	0.112486
4	A4	84	82.0084	0.145668	0.13627
4	A4	85	82.2713	0.130884	0.160576
4	A4	86	82.5342	0.109132	0.182149
4	A4	87	82.7971	0.0795981	0.197352
4	A4	88	83.06	0.046169	0.203113
4	A4	89	83.323	0.0134058	0.197866
4	A4	90	83.5859	-0.0131021	0.182088
4	A4	91	83.8488	-0.0314503	0.158181
4	A4	92	84.1117	-0.04314	0.12977
4	A4	93	84.3746	-0.0496635	0.100691
4	A4	94	84.6375	-0.0534225	0.0740968
4	A4	95	84.9005	-0.0553118	0.0519348
4	A4	96	85.1634	-0.0565646	0.0348942
4	A4	97	85.4263	-0.0573306	0.0226853
4	A4	98	85.6892	-0.0578268	0.0144615
4	A4	99	85.9521	-0.05809	0.00920489
4	A4	100	86.215	-0.0584918	0.00598482
4	A4	101	86.4779	-0.0589091	0.00407632
4	A4	102	86.7409	-0.0587474	0.00297385
4	A4	103	87.0038	-0.0591529	0.00235005
4	A4	104	87.2667	-0.0591788	0.00200084
4	A4	105	87.5296	-0.0597103	0.00180021
4	A4	106	87.7925	-0.0596921	0.00167137
4	A4	107	88.0554	-0.0597421	0.00157019
4	A4	108	88.3184	-0.0601229	0.00147482
4	A4	109	88.5813	-0.0602104	0.00137825
4	A4	110	88.8442	-0.0603439	0.00128275
4	A4	111	89.1071	-0.0603423	0.0011957
4	A4	112	89.37	-0.0605349	0.0011258
4	A4	113	89.6329	-0.0606274	0.0010792
4	A4	114	89.8958	-0.0607	0.00105622
4	A4	115	90.1588	-0.0608635	0.00104979
4	A4	116	90.4217	-0.060786	0.00104677
4	A4	117	90.6846	-0.0611841	0.00103255
4	A4	118	90.9475	-0.0612643	0.000997797
4	A4	119	91.2104	-0.061396	0.000943734
4	A4	120	91.4733	-0.0613139	0.000881934
4	A4	121	91.7363	-0.0614026	0.000827705
4	A4	122	91.9992	-0.0614947	0.000791056
4	A4	123	92.2621	-0.0615939	0.000771481
4	A4	124	92.525	-0.0616889	0.000760147
4	A4	125	92.7879	-0.0617952	0.000747383
4	A4	126	93.0508	-0.0620225	0.000729314
4	A4	127	93.3137	-0.0618292	0.000708345
4	A4	128	93.5767	-0.0619083	0.00068734
4	A4	129	93.8396	-0.062023	0.000662774
4	A4	130	94.1025	-0.0622466	0.000623402
4	A4	131	94.3654	-0.0621907	0.000556587
4	A4	132	94.6283	-0.0624674	0.000457932
4	A4	133	94.8912	-0.0623446	0.000336762
5	A5	1	60.1864	0.167259	0.025784
5	A5	2	60.4493	0.1643	0.0260403
5	A5	3	60.7122	0.162245	0.0262371
5	A5	4	60.9751	0.159789	0.0263282
5	A5	5	61.2381	0.158068	0.02631
5	A5	6	61.501	0.155542	0.0262145
5	A5	7	61.7639	0.153137	0.0260827
5	A5	8	62.0268	0.151123	0.0259468
5	A5	9	62.2897	0.149274	0.0258233
5	A5	10	62.5526	0.146635	0.0257203
5	A5	11	62.8156	0.144376	0.0256444
5	A5	12	63.0785	0.14233	0.0255993
5	A5	13	63.3414	0.140469	0.0255785
5	A5	14	63.6043	0.138191	0.0255619
5	A5	15	63.8672	0.13613	0.0255243
5	A5	16	64.1301	0.13296	0.0254526
5	A5	17	64.393	0.131456	0.0253556
5	A5	18	64.656	0.129343	0.0252581
5	A5	19	64.9189	0.127009	0.0251833
5	A5	20	65.1818	0.125062	0.0251368
5	A5	21	65.4447	0.122917	0.0251057
5	A5	22	65.7076	0.120589	0.0250701
5	A5	23	65.9705	0.11781	0.0250149
5	A5	24	66.2335	0.116446	0.0249328
5	A5	25	66.4964	0.114503	0.0248216
5	A5	26	66.7593	0.111922	0.0246812
5	A5	27	67.0222	0.109589	0.0245162
5	A5	28	67.2851	0.107745	0.024337
5	A5	29	67.548	0.105768	0.0241547
5	A5	30	67.8109	0.103888	0.0239727
5	A5	31	68.0739	0.10196	0.0237852
5	A5	32	68.3368	0.0994292	0.0235861
5	A5	33	68.5997	0.0973941	0.0233787
5	A5	34	68.8626	0.0956068	0.023176
5	A5	35	69.1255	0.0938321	0.0229878
5	A5	36	69.3884	0.0920058	0.0228119
5	A5	37	69.6514	0.0897943	0.0226362
5	A5	38	69.9143	0.0874716	0.0224552
5	A5	39	70.1772	0.0855979	0.0222812
5	A5	40	70.4401	0.0840498	0.0221399
5	A5	41	70.703	0.0823135	0.0220511
5	A5	42	70.9659	0.0802686	0.0220123
5	A5	43	71.2289	0.0782678	0.0219961
5	A5	44	71.4918	0.0765673	0.0219645
5	A5	45	71.7547	0.0744824	0.0218891
5	A5	46	72.0176	0.0723973	0.0217637
5	A5	47	72.2805	0.0708154	0.0216034
5	A5	48	72.5434	0.0688005	0.0214304
5	A5	49	72.8063	0.0670433	0.021258
5	A5	50	73.0693	0.065625	0.0210829
5	A5	51	73.3322	0.0634282	0.0208929
5	A5	52	73.5951	0.0614288	0.0206833
5	A5	53	73.858	0.0596219	0.0204691
5	A5	54	74.1209	0.0582656	0.02028
5	A5	55	74.3838	0.0563794	0.0201427
5	A5	56	74.6467	0.0550305	0.0200612
5	A5	57	74.9097	0.0530521	0.0200124
5	A5	58	75.1726	0.0510537	0.0199587
5	A5	59	75.4355	0.049472	0.0198669
5	A5	60	75.6984	0.0479242	0.0197233
5	A5	61	75.9613	0.0458814	0.0195368
5	A5	62	76.2242	0.0445034	0.0193328
5	A5	63	76.4872	0.0427584	0.0191433
5	A5	64	76.7501	0.0410972	0.0189961
5	A5	65	77.013	0.0396692	0.0189083
5	A5	66	77.2759	0.038257	0.0188845
5	A5	67	77.5388	0.0361457	0.0189234
5	A5	68	77.8017	0.0348141	0.0190328
5	A5	69	78.0647	0.0331918	0.0192507
5	A5	70	78.3276	0.031552	0.0196716
5	A5	71	78.5905	0.0296294	0.0204713
5	A5	72	78.8534	0.028258	0.0219257
5	A5	73	79.1163	0.026646	0.0244133
5	A5	74	79.3792	0.0248905	0.0283852
5	A5	75	79.6421	0.0232313	0.0342822
5	A5	76	79.9051	0.020744	0.0423785
5	A5	77	80.168	0.0180694	0.0525575
5	A5	78	80.4309	0.0138752	0.0640764
5	A5	79	80.6938	0.00873572	0.0754511
5	A5	80	80.9567	0.000788153	0.0846154
5	A5	81	81.2196	-0.0109604	0.0894247
5	A5	82	81.4826	-0.0266412	0.088381
5	A5	83	81.7455	-0.0408565	0.0812603
5	A5	84	82.0084	-0.0462978	0.0692944
5	A5	85	82.2713	-0.047306	0.0547691
5	A5	86	82.5342	-0.0477296	0.0402256
5	A5	87	82.7971	-0.0480702	0.0276652
5	A5	88	83.06	-0.0486734	0.018111
5	A5	89	83.323	-0.0488428	0.0116303
5	A5	90	83.5859	-0.049109	0.00767161
5	A5	91	83.8488	-0.0496454	0.00546874
5	A5	92	84.1117	-0.0499899	0.00433178
5	A5	93	84.3746	-0.0501017	0.00376974
5	A5	94	84.6375	-0.0503537	0.00348797
5	A5	95	84.9005	-0.0506613	0.00333143
5	A5	96	85.1634	-0.051105	0.00322631
5	A5	97	85.4263	-0.051328	0.00314032
5	A5	98	85.6892	-0.0514624	0.00306074
5	A5	99	85.9521	-0.0518031	0.00298282
5	A5	100	86.215	-0.0518985	0.00290438
5	A5	101	86.4779	-0.0524333	0.00282411
5	A5	102	86.7409	-0.0525923	0.00274156
5	A5	103	87.0038	-0.052779	0.00265636
5	A5	104	87.2667	-0.0529954	0.00256699
5	A5	105	87.5296	-0.0534162	0.00247124
5	A5	106	87.7925	-0.0535287	0.00236943
5	A5	107	88.0554	-0.0536407	0.00226751
5	A5	108	88.3184	-0.0539021	0.00217615
5	A5	109	88.5813	-0.0539987	0.00210476
5	A5	110	88.8442	-0.0541275	0.00205428
5	A5	111	89.1071	-0.0543432	0.00201441
5	A5	112	89.37	-0.054536	0.00196814
5	A5	113	89.6329	-0.0548708	0.00190159
5	A5	114	89.8958	-0.0548188	0.00181278
5	A5	115	90.1588	-0.0551325	0.00171341
5	A5	116	90.4217	-0.0549738	0.00162212
5	A5	117	90.6846	-0.0552463	0.00155377
5	A5	118	90.9475	-0.0553417	0.00151186
5	A5	119	91.2104	-0.0554804	0.00148834
5	A5	120	91.4733	-0.0557014	0.00146979
5	A5	121	91.7363	-0.0556979	0.00144486
5	A5	122	91.9992	-0.0558738	0.00140878
5	A5	123	92.2621	-0.056033	0.00136358
5	A5	124	92.525	-0.0560712	0.00131544
5	A5	125	92.7879	-0.0562182	0.00127081
5	A5	126	93.0508	-0.0562927	0.00123249
5	A5	127	93.3137	-0.0562947	0.00119667
5	A5	128	93.5767	-0.0565514	0.00115258
5	A5	129	93.8396	-0.0566593	0.00108561
5	A5	130	94.1025	-0.0567173	0.00098315
5	A5	131	94.3654	-0.0566824	0.000840795
5	A5	132	94.6283	-0.0570146	0.000666083
5	A5	133	94.8912	-0.056924	0.000477784
6	A6	1	60.1864	0.174026	0.0254812
6	A6	2	60.4493	0.173033	0.025564
6	A6	3	60.7122	0.171079	0.0256569
6	A6	4	60.9751	0.168726	0.0257321
6	A6	5	61.2381	0.166289	0.0257839
6	A6	6	61.501	0.163518	0.0258357
6	A6	7	61.7639	0.162102	0.0259219
6	A6	8	62.0268	0.159781	0.0260591
6	A6	9	62.2897	0.158031	0.0262265
6	A6	10	62.5526	0.154792	0.0263714
6	A6	11	62.8156	0.152855	0.0264344
6	A6	12	63.0785	0.150353	0.0263794
6	A6	13	63.3414	0.148525	0.0262121
6	A6	14	63.6043	0.145291	0.0259787
6	A6	15	63.8672	0.143397	0.0257487
6	A6	16	64.1301	0.141531	0.0255861
6	A6	17	64.393	0.139013	0.0255206
6	A6	18	64.656	0.137776	0.0255361
6	A6	19	64.9189	0.134348	0.0255788
6	A6	20	65.1818	0.132589	0.0255852
6	A6	21	65.4447	0.130033	0.0255121
6	A6	22	65.7076	0.127956	0.0253549
6	A6	23	65.9705	0.125477	0.0251459
6	A6	24	66.2335	0.123094	0.0249364
6	A6	25	66.4964	0.121621	0.0247723
6	A6	26	66.7593	0.119505	0.024676
6	A6	27	67.0222	0.117137	0.0246436
6	A6	28	67.2851	0.114705	0.0246526
6	A6	29	67.548	0.113329	0.0246741
6	A6	30	67.8109	0.110369	0.0246786
6	A6	31	68.0739	0.108762	0.0246356
6	A6	32	68.3368	0.106766	0.0245172
6	A6	33	68.5997	0.104048	0.0243081
6	A6	34	68.8626	0.102005	0.0240192
6	A6	35	69.1255	0.0998944	0.0236908
6	A6	36	69.3884	0.0977512	0.0233804
6	A6	37	69.6514	0.0962243	0.0231367
6	A6	38	69.9143	0.093997	0.0229771
6	A6	39	70.1772	0.0921251	0.0228825
6	A6	40	70.4401	0.0901624	0.0228133
6	A6	41	70.703	0.0877583	0.0227327
6	A6	42	70.9659	0.0858181	0.0226248
6	A6	43	71.2289	0.0840531	0.0224942
6	A6	44	71.4918	0.082134	0.0223534
6	A6	45	71.7547	0.0800117	0.0222086
6	A6	46	72.0176	0.0783788	0.0220568
6	A6	47	72.2805	0.0762493	0.0218928
6	A6	48	72.5434	0.0740507	0.0217187
6	A6	49	72.8063	0.0723484	0.021545
6	A6	50	73.0693	0.0707357	0.0213807
6	A6	51	73.3322	0.0688557	0.0212242
6	A6	52	73.5951	0.0669746	0.0210635
6	A6	53	73.858	0.0649133	0.0208886
6	A6	54	74.1209	0.0628342	0.0207048
6	A6	55	74.3838	0.0615305	0.0205343
6	A6	56	74.6467	0.0597297	0.0204043
6	A6	57	74.9097	0.0577021	0.0203304
6	A6	58	75.1726	0.0563991	0.0203072
6	A6	59	75.4355	0.0542398	0.0203108
6	A6	60	75.6984	0.0523618	0.02031
6	A6	61	75.9613	0.0508746	0.0202771
6	A6	62	76.2242	0.0490097	0.0201965
6	A6	63	76.4872	0.0472129	0.0200697
6	A6	64	76.7501	0.0451367	0.0199158
6	A6	65	77.013	0.0436722	0.0197665
6	A6	66	77.2759	0.0420081	0.0196559
6	A6	67	77.5388	0.0406061	0.0196135
6	A6	68	77.8017	0.0386526	0.0196669
6	A6	69	78.0647	0.0367779	0.0198612
6	A6	70	78.3276	0.0349618	0.0202864
6	A6	71	78.5905	0.0339065	0.0211079
6	A6	72	78.8534	0.0317853	0.0225909
6	A6	73	79.1163	0.0299232	0.0251124
6	A6	74	79.3792	0.0280744	0.029139
6	A6	75	79.6421	0.0265312	0.0351471
6	A6	76	79.9051	0.024108	0.0434568
6	A6	77	80.168	0.0212713	0.0539898
6	A6	78	80.4309	0.0169386	0.0660165
6	A6	79	80.6938	0.0112627	0.0780248
6	A6	80	80.9567	0.00324618	0.0878709
6	A6	81	81.2196	-0.00872534	0.0932876
6	A6	82	81.4826	-0.0253784	0.0926356
6	A6	83	81.7455	-0.0411748	0.085578
6	A6	84	82.0084	-0.0471423	0.0733108
6	A6	85	82.2713	-0.048627	0.0581829
6	A6	86	82.5342	-0.049041	0.0428742
6	A6	87	82.7971	-0.0492205	0.0295457
6	A6	88	83.06	-0.0496753	0.0193457
6	A6	89	83.323	-0.0501621	0.0124029
6	A6	90	83.5859	-0.0505461	0.0081679
6	A6	91	83.8488	-0.0507957	0.00584027
6	A6	92	84.1117	-0.051141	0.00468171
6	A6	93	84.3746	-0.0514176	0.00415324
6	A6	94	84.6375	-0.0516267	0.0039204
6	A6	95	84.9005	-0.0522573	0.00380129
6	A6	96	85.1634	-0.0526738	0.00370998
6	A6	97	85.4263	-0.0527425	0.00361393
6	A6	98	85.6892	-0.0529379	0.00350584
6	A6	99	85.9521	-0.0535249	0.00338641
6	A6	100	86.215	-0.0537956	0.00325631
6	A6	101	86.4779	-0.0538839	0.00311551
6	A6	102	86.7409	-0.0542072	0.00296621
6	A6	103	87.0038	-0.0547434	0.00281563
6	A6	104	87.2667	-0.0548139	0.00267594
6	A6	105	87.5296	-0.0549862	0.00256067
6	A6	106	87.7925	-0.0551712	0.00247858
6	A6	107	88.0554	-0.0555125	0.002428
6	A6	108	88.3184	-0.0554855	0.00239519
6	A6	109	88.5813	-0.0558838	0.00235906
6	A6	110	88.8442	-0.0561813	0.00230096
6	A6	111	89.1071	-0.0563469	0.00221429
6	A6	112	89.37	-0.0564726	0.00210781
6	A6	113	89.6329	-0.0565465	0.00199983
6	A6	114	89.8958	-0.056698	0.00190717
6	A6	115	90.1588	-0.0568471	0.0018362
6	A6	116	90.4217	-0.0571658	0.00178204
6	A6	117	90.6846	-0.057209	0.0017347
6	A6	118	90.9475	-0.0573247	0.0016865
6	A6	119	91.2104	-0.0575274	0.00163491
6	A6	120	91.4733	-0.057609	0.00158076
6	A6	121	91.7363	-0.057677	0.00152521
6	A6	122	91.9992	-0.0579493	0.00146918
6	A6	123	92.2621	-0.0581177	0.00141459
6	A6	124	92.525	-0.0580997	0.00136424
6	A6	125	92.7879	-0.057973	0.00131865
6	A6	126	93.0508	-0.0584441	0.00127253
6	A6	127	93.3137	-0.0585176	0.00121518
6	A6	128	93.5767	-0.0585491	0.00113552
6	A6	129	93.8396	-0.058694	0.00102798
6	A6	130	94.1025	-0.0587185	0.000894431
6	A6	131	94.3654	-0.0586997	0.000742024
6	A6	132	94.6283	-0.0588444	0.000580132
6	A6	133	94.8912	-0.0590634	0.00041937
7	A7	1	60.1864	0.160407	0.024637
7	A7	2	60.4493	0.158897	0.0248518
7	A7	3	60.7122	0.156821	0.0250907
7	A7	4	60.9751	0.154859	0.0252983
7	A7	5	61.2381	0.152159	0.0254355
7	A7	6	61.501	0.150257	0.0254892
7	A7	7	61.7639	0.147678	0.0254681
7	A7	8	62.0268	0.14592	0.0253883
7	A7	9	62.2897	0.143438	0.0252612
7	A7	10	62.5526	0.141597	0.0250933
7	A7	11	62.8156	0.13932	0.024896
7	A7	12	63.0785	0.136573	0.0246967
7	A7	13	63.3414	0.13496	0.0245369
7	A7	14	63.6043	0.133103	0.0244554
7	A7	15	63.8672	0.130564	0.0244653
7	A7	16	64.1301	0.129011	0.0245416
7	A7	17	64.393	0.126787	0.0246276
7	A7	18	64.656	0.124188	0.0246591
7	A7	19	64.9189	0.122205	0.0245914
7	A7	20	65.1818	0.119758	0.0244154
7	A7	21	65.4447	0.117733	0.0241574
7	A7	22	65.7076	0.115814	0.0238673
7	A7	23	65.9705	0.113661	0.0236022
7	A7	24	66.2335	0.111289	0.0234098
7	A7	25	66.4964	0.109838	0.0233143
7	A7	26	66.7593	0.107805	0.0233054
7	A7	27	67.0222	0.106046	0.0233406
7	A7	28	67.2851	0.103835	0.0233625
7	A7	29	67.548	0.101502	0.023327
7	A7	30	67.8109	0.0992435	0.0232234
7	A7	31	68.0739	0.0976794	0.0230741
7	A7	32	68.3368	0.0957236	0.0229169
7	A7	33	68.5997	0.0938284	0.0227814
7	A7	34	68.8626	0.0917485	0.0226756
7	A7	35	69.1255	0.0896164	0.0225865
7	A7	36	69.3884	0.0880481	0.0224888
7	A7	37	69.6514	0.0857733	0.0223566
7	A7	38	69.9143	0.0837893	0.0221733
7	A7	39	70.1772	0.082004	0.0219397
7	A7	40	70.4401	0.0797315	0.0216765
7	A7	41	70.703	0.0779215	0.0214186
7	A7	42	70.9659	0.0765891	0.0212013
7	A7	43	71.2289	0.0744819	0.0210475
7	A7	44	71.4918	0.0727044	0.0209585
7	A7	45	71.7547	0.0708489	0.020915
7	A7	46	72.0176	0.0692308	0.0208855
7	A7	47	72.2805	0.0673177	0.020839
7	A7	48	72.5434	0.0654326	0.0207558
7	A7	49	72.8063	0.0634029	0.0206344
7	A7	50	73.0693	0.0616283	0.020488
7	A7	51	73.3322	0.0604269	0.0203347
7	A7	52	73.5951	0.0581504	0.0201864
7	A7	53	73.858	0.0565738	0.0200447
7	A7	54	74.1209	0.0547578	0.0199042
7	A7	55	74.3838	0.0532619	0.0197599
7	A7	56	74.6467	0.0511412	0.0196132
7	A7	57	74.9097	0.0496235	0.0194718
7	A7	58	75.1726	0.0480473	0.0193446
7	A7	59	75.4355	0.0462663	0.0192366
7	A7	60	75.6984	0.044763	0.0191466
7	A7	61	75.9613	0.0428986	0.0190707
7	A7	62	76.2242	0.0413371	0.0190071
7	A7	63	76.4872	0.0396754	0.0189586
7	A7	64	76.7501	0.0379867	0.0189285
7	A7	65	77.013	0.0365848	0.0189148
7	A7	66	77.2759	0.0348636	0.0189084
7	A7	67	77.5388	0.0331519	0.0189035
7	A7	68	77.8017	0.0313958	0.0189165
7	A7	69	78.0647	0.0297604	0.0190077
7	A7	70	78.3276	0.0279926	0.0192958
7	A7	71	78.5905	0.0267225	0.0199649
7	A7	72	78.8534	0.0253614	0.0212702
7	A7	73	79.1163	0.0234283	0.0235452
7	A7	74	79.3792	0.0216834	0.0271984
7	A7	75	79.6421	0.0196774	0.0326636
7	A7	76	79.9051	0.0177214	0.0402662
7	A7	77	80.168	0.015289	0.0499981
7	A7	78	80.4309	0.0114884	0.0612599
7	A7	79	80.6938	0.00626463	0.0727046
7	A7	80	80.9567	-0.0011128	0.0823449
7	A7	81	81.2196	-0.0120647	0.0880103
7	A7	82	81.4826	-0.027335	0.0880539
7	A7	83	81.7455	-0.0423843	0.0820147
7	A7	84	82.0084	-0.0493104	0.0708832
7	A7	85	82.2713	-0.0504568	0.0567921
7	A7	86	82.5342	-0.0512141	0.0422678
7	A7	87	82.7971	-0.0516509	0.0294191
7	A7	88	83.06	-0.0518652	0.0194326
7	A7	89	83.323	-0.0523276	0.0125221
7	A7	90	83.5859	-0.0527131	0.00822361
7	A7	91	83.8488	-0.0530185	0.00579544
7	A7	92	84.1117	-0.0533183	0.00453088
7	A7	93	84.3746	-0.0536249	0.00390764
7	A7	94	84.6375	-0.0539214	0.00360394
7	A7	95	84.9005	-0.054311	0.003448
7	A7	96	85.1634	-0.0543557	0.00335609
7	A7	97	85.4263	-0.054831	0.00328653
7	A7	98	85.6892	-0.0550538	0.00321525
7	A7	99	85.9521	-0.0553998	0.00312757
7	A7	100	86.215	-0.0556223	0.00301806
7	A7	101	86.4779	-0.0559604	0.00289103
7	A7	102	86.7409	-0.0561858	0.00275811
7	A7	103	87.0038	-0.0563842	0.00263332
7	A7	104	87.2667	-0.0566686	0.00252829
7	A7	105	87.5296	-0.0569644	0.00244982
7	A7	106	87.7925	-0.0569548	0.00239919
7	A7	107	88.0554	-0.0572736	0.00237156
7	A7	108	88.3184	-0.0574338	0.00235534
7	A7	109	88.5813	-0.0576596	0.00233346
7	A7	110	88.8442	-0.0579398	0.00228851
7	A7	111	89.1071	-0.0581955	0.00221004
7	A7	112	89.37	-0.0582946	0.00209972
7	A7	113	89.6329	-0.0583972	0.00197074
7	A7	114	89.8958	-0.0586183	0.00184163
7	A7	115	90.1588	-0.0586568	0.0017287
7	A7	116	90.4217	-0.0588524	0.00164107
7	A7	117	90.6846	-0.0589848	0.00158022
7	A7	118	90.9475	-0.0590629	0.00154227
7	A7	119	91.2104	-0.0591803	0.00152073
7	A7	120	91.4733	-0.0594531	0.00150806
7	A7	121	91.7363	-0.0593827	0.00149647
7	A7	122	91.9992	-0.0596025	0.00147852
7	A7	123	92.2621	-0.0598587	0.00144828
7	A7	124	92.525	-0.0598333	0.00140238
7	A7	125	92.7879	-0.0599352	0.00134057
7	A7	126	93.0508	-0.0601581	0.00126524
7	A7	127	93.3137	-0.0601906	0.00118001
7	A7	128	93.5767	-0.0603229	0.0010876
7	A7	129	93.8396	-0.0602998	0.000987445
7	A7	130	94.1025	-0.0603984	0.000874891
7	A7	131	94.3654	-0.0605341	0.000743738
7	A7	132	94.6283	-0.0606404	0.000592024
7	A7	133	94.8912	-0.0607594	0.000427427
8	A8	1	60.1864	0.139007	0.0221476
8	A8	2	60.4493	0.137758	0.0223491
8	A8	3	60.7122	0.135217	0.0225341
8	A8	4	60.9751	0.133707	0.0226545
8	A8	5	61.2381	0.131541	0.0226858
8	A8	6	61.501	0.129631	0.0226311
8	A8	7	61.7639	0.127551	0.0225122
8	A8	8	62.0268	0.125648	0.02236
8	A8	9	62.2897	0.123887	0.0222079
8	A8	10	62.5526	0.121754	0.0220878
8	A8	11	62.8156	0.119913	0.0220245
8	A8	12	63.0785	0.11822	0.022026
8	A8	13	63.3414	0.116487	0.0220768
8	A8	14	63.6043	0.114387	0.0221381
8	A8	15	63.8672	0.112418	0.022163
8	A8	16	64.1301	0.110237	0.022117
8	A8	17	64.393	0.108667	0.0219961
8	A8	18	64.656	0.106033	0.0218288
8	A8	19	64.9189	0.104758	0.0216597
8	A8	20	65.1818	0.102591	0.0215248
8	A8	21	65.4447	0.101241	0.0214308
8	A8	22	65.7076	0.099309	0.0213568
8	A8	23	65.9705	0.0969802	0.0212734
8	A8	24	66.2335	0.0948848	0.0211671
8	A8	25	66.4964	0.0934458	0.0210474
8	A8	26	66.7593	0.0916101	0.0209345
8	A8	27	67.0222	0.0902741	0.020841
8	A8	28	67.2851	0.0882064	0.0207638
8	A8	29	67.548	0.0860063	0.0206923
8	A8	30	67.8109	0.0843314	0.0206199
8	A8	31	68.0739	0.082814	0.020545
8	A8	32	68.3368	0.0811616	0.0204638
8	A8	33	68.5997	0.079429	0.0203637
8	A8	34	68.8626	0.0772374	0.0202279
8	A8	35	69.1255	0.0754338	0.020048
8	A8	36	69.3884	0.0740957	0.0198326
8	A8	37	69.6514	0.0719908	0.0196063
8	A8	38	69.9143	0.0703995	0.0193994
8	A8	39	70.1772	0.0688509	0.0192358
8	A8	40	70.4401	0.0672874	0.0191259
8	A8	41	70.703	0.0652883	0.0190658
8	A8	42	70.9659	0.0639916	0.0190402
8	A8	43	71.2289	0.0623405	0.0190273
8	A8	44	71.4918	0.0603023	0.0190034
8	A8	45	71.7547	0.0589151	0.0189471
8	A8	46	72.0176	0.0573328	0.0188443
8	A8	47	72.2805	0.0555368	0.0186935
8	A8	48	72.5434	0.0537079	0.0185078
8	A8	49	72.8063	0.0521435	0.0183115
8	A8	50	73.0693	0.0509269	0.0181301
8	A8	51	73.3322	0.049195	0.0179793
8	A8	52	73.5951	0.0477406	0.0178613
8	A8	53	73.858	0.0460563	0.0177678
8	A8	54	74.1209	0.0444091	0.0176873
8	A8	55	74.3838	0.0429451	0.0176097
8	A8	56	74.6467	0.0416478	0.0175256
8	A8	57	74.9097	0.0402066	0.0174286
8	A8	58	75.1726	0.0379427	0.0173196
8	A8	59	75.4355	0.0367358	0.0172104
8	A8	60	75.6984	0.0355227	0.0171182
8	A8	61	75.9613	0.0340467	0.0170539
8	A8	62	76.2242	0.0325841	0.0170108
8	A8	63	76.4872	0.031011	0.0169663
8	A8	64	76.7501	0.0295197	0.0168947
8	A8	65	77.013	0.0276851	0.0167839
8	A8	66	77.2759	0.0266844	0.0166431
8	A8	67	77.5388	0.0252093	0.0165029
8	A8	68	77.8017	0.0235148	0.0164109
8	A8	69	78.0647	0.0223397	0.0164326
8	A8	70	78.3276	0.0209204	0.0166607
8	A8	71	78.5905	0.0196705	0.0172334
8	A8	72	78.8534	0.0180557	0.0183537
8	A8	73	79.1163	0.0167314	0.0203042
8	A8	74	79.3792	0.0153226	0.0234412
8	A8	75	79.6421	0.0138985	0.0281488
8	A8	76	79.9051	0.0117221	0.0347282
8	A8	77	80.168	0.00938463	0.0432165
8	A8	78	80.4309	0.0064494	0.0531676
8	A8	79	80.6938	0.00198038	0.0634928
8	A8	80	80.9567	-0.00433302	0.0725039
8	A8	81	81.2196	-0.0133448	0.0782589
8	A8	82	81.4826	-0.0264853	0.079166
8	A8	83	81.7455	-0.0409312	0.0746069
8	A8	84	82.0084	-0.0481833	0.0652574
8	A8	85	82.2713	-0.0497233	0.0528995
8	A8	86	82.5342	-0.0502683	0.039796
8	A8	87	82.7971	-0.0507068	0.027943
8	A8	88	83.06	-0.0510008	0.0185536
8	A8	89	83.323	-0.0512491	0.0119471
8	A8	90	83.5859	-0.051708	0.00777712
8	A8	91	83.8488	-0.0519234	0.00539168
8	A8	92	84.1117	-0.0521369	0.00413541
8	A8	93	84.3746	-0.0525925	0.00350859
8	A8	94	84.6375	-0.0527772	0.00319771
8	A8	95	84.9005	-0.0529827	0.00303507
8	A8	96	85.1634	-0.0532363	0.00294057
8	A8	97	85.4263	-0.053519	0.00287493
8	A8	98	85.6892	-0.0536559	0.00281372
8	A8	99	85.9521	-0.0540594	0.00273908
8	A8	100	86.215	-0.0542667	0.00264175
8	A8	101	86.4779	-0.0545054	0.0025248
8	A8	102	86.7409	-0.0548015	0.00240267
8	A8	103	87.0038	-0.0549136	0.00229392
8	A8	104	87.2667	-0.0550035	0.00221153
8	A8	105	87.5296	-0.0553656	0.00215677
8	A8	106	87.7925	-0.0554769	0.00212032
8	A8	107	88.0554	-0.0557601	0.00208896
8	A8	108	88.3184	-0.0558814	0.00205223
8	A8	109	88.5813	-0.0559862	0.00200497
8	A8	110	88.8442	-0.0562502	0.00194579
8	A8	111	89.1071	-0.0563759	0.0018747
8	A8	112	89.37	-0.0565668	0.00179246
8	A8	113	89.6329	-0.0567288	0.00170167
8	A8	114	89.8958	-0.0567263	0.00160741
8	A8	115	90.1588	-0.0569853	0.00151628
8	A8	116	90.4217	-0.0570886	0.00143428
8	A8	117	90.6846	-0.0570624	0.00136505
8	A8	118	90.9475	-0.0572856	0.00130957
8	A8	119	91.2104	-0.0573913	0.00126712
8	A8	120	91.4733	-0.057517	0.00123639
8	A8	121	91.7363	-0.0574501	0.00121568
8	A8	122	91.9992	-0.0577446	0.00120246
8	A8	123	92.2621	-0.0577421	0.00119311
8	A8	124	92.525	-0.0578796	0.00118401
8	A8	125	92.7879	-0.0580625	0.00117293
8	A8	126	93.0508	-0.0580647	0.001159
8	A8	127	93.3137	-0.0581011	0.00114032
8	A8	128	93.5767	-0.0583289	0.00111067
8	A8	129	93.8396	-0.0583282	0.00105866
8	A8	130	94.1025	-0.0585866	0.000971428
8	A8	131	94.3654	-0.0585349	0.000841757
8	A8	132	94.6283	-0.0586855	0.00067444
8	A8	133	94.8912	-0.0588134	0.00048763
9	A9	1	60.1864	0.330991	0.0214662
9	A9	2	60.4493	0.330569	0.0213643
9	A9	3	60.7122	0.328604	0.0212907
9	A9	4	60.9751	0.326379	0.0212593
9	A9	5	61.2381	0.324146	0.0212743
9	A9	6	61.501	0.321914	0.021335
9	A9	7	61.7639	0.31978	0.0214423
9	A9	8	62.0268	0.317071	0.0215978
9	A9	9	62.2897	0.315256	0.0217939
9	A9	10	62.5526	0.313198	0.0220026
9	A9	11	62.8156	0.311132	0.022181
9	A9	12	63.0785	0.308477	0.0222935
9	A9	13	63.3414	0.305155	0.0223388
9	A9	14	63.6043	0.303434	0.0223547
9	A9	15	63.8672	0.300736	0.0223915
9	A9	16	64.1301	0.299289	0.0224708
9	A9	17	64.393	0.297757	0.0225652
9	A9	18	64.656	0.293456	0.0226159
9	A9	19	64.9189	0.291543	0.0225779
9	A9	20	65.1818	0.288689	0.0224542
9	A9	21	65.4447	0.286734	0.0222951
9	A9	22	65.7076	0.285134	0.0221667
9	A9	23	65.9705	0.281669	0.0221126
9	A9	24	66.2335	0.280271	0.0221358
9	A9	25	66.4964	0.277954	0.0222036
9	A9	26	66.7593	0.275011	0.0222678
9	A9	27	67.0222	0.272909	0.0222887
9	A9	28	67.2851	0.271232	0.0222522
9	A9	29	67.548	0.267495	0.0221778
9	A9	30	67.8109	0.266077	0.0221099
9	A9	31	68.0739	0.263253	0.022094
9	A9	32	68.3368	0.26228	0.0221514
9	A9	33	68.5997	0.258952	0.0222652
9	A9	34	68.8626	0.257543	0.0223895
9	A9	35	69.1255	0.253778	0.0224766
9	A9	36	69.3884	0.251889	0.0225006
9	A9	37	69.6514	0.249741	0.0224647
9	A9	38	69.9143	0.247229	0.022391
9	A9	39	70.1772	0.244662	0.0223052
9	A9	40	70.4401	0.242562	0.0222287
9	A9	41	70.703	0.240597	0.0221803
9	A9	42	70.9659	0.237258	0.0221756
9	A9	43	71.2289	0.23534	0.0222188
9	A9	44	71.4918	0.233715	0.0222873
9	A9	45	71.7547	0.231527	0.0223265
9	A9	46	72.0176	0.228369	0.0222684
9	A9	47	72.2805	0.225525	0.0220687
9	A9	48	72.5434	0.223536	0.0217383
9	A9	49	72.8063	0.221165	0.0213477
9	A9	50	73.0693	0.21913	0.0209991
9	A9	51	73.3322	0.217134	0.0207804
9	A9	52	73.5951	0.215354	0.0207317
9	A9	53	73.858	0.213152	0.0208398
9	A9	54	74.1209	0.210898	0.0210588
9	A9	55	74.3838	0.208079	0.0213389
9	A9	56	74.6467	0.206266	0.0216447
9	A9	57	74.9097	0.203993	0.0219536
9	A9	58	75.1726	0.20153	0.0222432
9	A9	59	75.4355	0.199484	0.022483
9	A9	60	75.6984	0.196788	0.0226416
9	A9	61	75.9613	0.193821	0.0227008
9	A9	62	76.2242	0.191478	0.0226653
9	A9	63	76.4872	0.18989	0.0225564
9	A9	64	76.7501	0.187198	0.0223978
9	A9	65	77.013	0.184755	0.0222048
9	A9	66	77.2759	0.181981	0.0219846
9	A9	67	77.5388	0.180181	0.0217431
9	A9	68	77.8017	0.178006	0.0214919
9	A9	69	78.0647	0.175521	0.0212506
9	A9	70	78.3276	0.173401	0.0210455
9	A9	71	78.5905	0.170677	0.0209052
9	A9	72	78.8534	0.169576	0.020854
9	A9	73	79.1163	0.16698	0.0209103
9	A9	74	79.3792	0.164971	0.0210947
9	A9	75	79.6421	0.162267	0.021456
9	A9	76	79.9051	0.160144	0.0221094
9	A9	77	80.168	0.158525	0.0232836
9	A9	78	80.4309	0.156098	0.0253663
9	A9	79	80.6938	0.153312	0.028936
9	A9	80	80.9567	0.15117	0.0347452
9	A9	81	81.2196	0.148621	0.0436052
9	A9	82	81.4826	0.145177	0.0561393
9	A9	83	81.7455	0.14178	0.0724271
9	A9	84	82.0084	0.135575	0.0916588
9	A9	85	82.2713	0.126159	0.111992
9	A9	86	82.5342	0.110463	0.130782
9	A9	87	82.7971	0.0880772	0.145227
9	A9	88	83.06	0.0630992	0.153209
9	A9	89	83.323	0.0394179	0.153988
9	A9	90	83.5859	0.0208682	0.148362
9	A9	91	83.8488	0.00850773	0.138206
9	A9	92	84.1117	-8.24492e-05	0.125602
9	A9	93	84.3746	-0.00857622	0.11204
9	A9	94	84.6375	-0.0200813	0.0981158
9	A9	95	84.9005	-0.0353739	0.0838041
9	A9	96	85.1634	-0.0461022	0.0690497
9	A9	97	85.4263	-0.0489653	0.0542288
9	A9	98	85.6892	-0.0495699	0.0401984
9	A9	99	85.9521	-0.0498521	0.0279683
9	A9	100	86.215	-0.0499299	0.018272
9	A9	101	86.4779	-0.0502803	0.0113145
9	A9	102	86.7409	-0.0503738	0.00679746
9	A9	103	87.0038	-0.0507262	0.00413429
9	A9	104	87.2667	-0.050981	0.00269451
9	A9	105	87.5296	-0.050876	0.0019643
9	A9	106	87.7925	-0.0512334	0.00159874
9	A9	107	88.0554	-0.0512968	0.00140029
9	A9	108	88.3184	-0.0514862	0.00127096
9	A9	109	88.5813	-0.0514039	0.00116902
9	A9	110	88.8442	-0.0517864	0.00108027
9	A9	111	89.1071	-0.0518092	0.00100187
9	A9	112	89.37	-0.0516426	0.000933393
9	A9	113	89.6329	-0.0519038	0.000872491
9	A9	114	89.8958	-0.0520851	0.000814563
9	A9	115	90.1588	-0.0521572	0.000755924
9	A9	116	90.4217	-0.0520326	0.000697852
9	A9	117	90.6846	-0.0522965	0.000647848
9	A9	118	90.9475	-0.0522522	0.000616175
9	A9	119	91.2104	-0.0522023	0.000609255
9	A9	120	91.4733	-0.0523191	0.000624059
9	A9	121	91.7363	-0.0524097	0.000647387
9	A9	122	91.9992	-0.0525945	0.000661049
9	A9	123	92.2621	-0.052666	0.000650203
9	A9	124	92.525	-0.0526427	0.00061015
9	A9	125	92.7879	-0.0528332	0.000547941
9	A9	126	93.0508	-0.0526833	0.000478479
9	A9	127	93.3137	-0.052852	0.000417617
9	A9	128	93.5767	-0.0527581	0.000375503
9	A9	129	93.8396	-0.0529167	0.000352473
9	A9	130	94.1025	-0.0527618	0.000338904
9	A9	131	94.3654	-0.0528464	0.000319612
9	A9	132	94.6283	-0.0532524	0.000281632
9	A9	133	94.8912	-0.0530676	0.0002216
10	A10	1	60.1864	0.418101	0.0232916
10	A10	2	60.4493	0.416857	0.0233501
10	A10	3	60.7122	0.414464	0.0234378
10	A10	4	60.9751	0.411898	0.0235183
10	A10	5	61.2381	0.408374	0.0235601
10	A10	6	61.501	0.405591	0.0235597
10	A10	7	61.7639	0.401968	0.0235503
10	A10	8	62.0268	0.399461	0.0235811
10	A10	9	62.2897	0.39747	0.0236841
10	A10	10	62.5526	0.395497	0.0238482
10	A10	11	62.8156	0.39072	0.0240244
10	A10	12	63.0785	0.387928	0.0241581
10	A10	13	63.3414	0.385717	0.0242204
10	A10	14	63.6043	0.381674	0.0242203
10	A10	15	63.8672	0.379308	0.0241959
10	A10	16	64.1301	0.376891	0.0241914
10	A10	17	64.393	0.372806	0.0242382
10	A10	18	64.656	0.370539	0.0243414
10	A10	19	64.9189	0.367286	0.0244756
10	A10	20	65.1818	0.365337	0.0245897
10	A10	21	65.4447	0.361089	0.0246256
10	A10	22	65.7076	0.357566	0.0245439
10	A10	23	65.9705	0.355104	0.024342
10	A10	24	66.2335	0.35173	0.0240556
10	A10	25	66.4964	0.348874	0.0237414
10	A10	26	66.7593	0.347011	0.0234551
10	A10	27	67.0222	0.34289	0.0232362
10	A10	28	67.2851	0.340683	0.0231042
10	A10	29	67.548	0.338123	0.0230601
10	A10	30	67.8109	0.335748	0.0230923
10	A10	31	68.0739	0.331875	0.0231828
10	A10	32	68.3368	0.329668	0.0233128
10	A10	33	68.5997	0.326859	0.0234649
10	A10	34	68.8626	0.323855	0.0236252
10	A10	35	69.1255	0.32109	0.0237825
10	A10	36	69.3884	0.317973	0.0239291
10	A10	37	69.6514	0.314676	0.0240593
10	A10	38	69.9143	0.311977	0.0241644
10	A10	39	70.1772	0.308995	0.0242291
10	A10	40	70.4401	0.306676	0.0242369
10	A10	41	70.703	0.302467	0.024185
10	A10	42	70.9659	0.299368	0.0240949
10	A10	43	71.2289	0.296549	0.0240063
10	A10	44	71.4918	0.29468	0.0239505
10	A10	45	71.7547	0.291304	0.0239222
10	A10	46	72.0176	0.288741	0.0238761
10	A10	47	72.2805	0.284838	0.0237519
10	A10	48	72.5434	0.282037	0.0235137
10	A10	49	72.8063	0.278428	0.0231728
10	A10	50	73.0693	0.277041	0.0227841
10	A10	51	73.3322	0.273734	0.0224215
10	A10	52	73.5951	0.270648	0.0221519
10	A10	53	73.858	0.268668	0.0220185
10	A10	54	74.1209	0.265405	0.0220367
10	A10	55	74.3838	0.263781	0.0221946
10	A10	56	74.6467	0.260704	0.0224604
10	A10	57	74.9097	0.256975	0.0227935
10	A10	58	75.1726	0.254622	0.0231533
10	A10	59	75.4355	0.252509	0.0235059
10	A10	60	75.6984	0.248956	0.0238241
10	A10	61	75.9613	0.245412	0.0240863
10	A10	62	76.2242	0.242867	0.0242735
10	A10	63	76.4872	0.240105	0.0243683
10	A10	64	76.7501	0.23707	0.0243543
10	A10	65	77.013	0.233379	0.0242217
10	A10	66	77.2759	0.230609	0.0239768
10	A10	67	77.5388	0.227663	0.023648
10	A10	68	77.8017	0.224758	0.0232829
10	A10	69	78.0647	0.221848	0.0229329
10	A10	70	78.3276	0.219612	0.0226377
10	A10	71	78.5905	0.216786	0.0224163
10	A10	72	78.8534	0.213886	0.0222755
10	A10	73	79.1163	0.210943	0.0222287
10	A10	74	79.3792	0.208548	0.0223181
10	A10	75	79.6421	0.205539	0.0226342
10	A10	76	79.9051	0.203594	0.0233368
10	A10	77	80.168	0.200894	0.0246891
10	A10	78	80.4309	0.197405	0.0271115
10	A10	79	80.6938	0.195096	0.0312383
10	A10	80	80.9567	0.191697	0.0379329
10	A10	81	81.2196	0.188463	0.048201
10	A10	82	81.4826	0.184506	0.0629438
10	A10	83	81.7455	0.179042	0.0825505
10	A10	84	82.0084	0.171551	0.106421
10	A10	85	82.2713	0.160783	0.132627
10	A10	86	82.5342	0.140484	0.157939
10	A10	87	82.7971	0.110434	0.178393
10	A10	88	83.06	0.073986	0.190277
10	A10	89	83.323	0.037122	0.191229
10	A10	90	83.5859	0.00469009	0.180989
10	A10	91	83.8488	-0.0190578	0.161459
10	A10	92	84.1117	-0.033099	0.136063
10	A10	93	84.3746	-0.0409938	0.108698
10	A10	94	84.6375	-0.0461396	0.082708
10	A10	95	84.9005	-0.0506385	0.0602746
10	A10	96	85.1634	-0.0543041	0.042315
10	A10	97	85.4263	-0.0556057	0.0287735
10	A10	98	85.6892	-0.0561177	0.0190492
10	A10	99	85.9521	-0.0564141	0.0123576
10	A10	100	86.215	-0.056618	0.00794133
10	A10	101	86.4779	-0.0569797	0.00515472
10	A10	102	86.7409	-0.0572363	0.00348049
10	A10	103	87.0038	-0.0573959	0.00252343
10	A10	104	87.2667	-0.0576052	0.00199768
10	A10	105	87.5296	-0.0578245	0.00171018
10	A10	106	87.7925	-0.0581208	0.00154107
10	A10	107	88.0554	-0.0581722	0.00142365
10	A10	108	88.3184	-0.0582078	0.00132675
10	A10	109	88.5813	-0.0586812	0.00124042
10	A10	110	88.8442	-0.0585956	0.00116489
10	A10	111	89.1071	-0.0586847	0.00110229
10	A10	112	89.37	-0.058763	0.00105126
10	A10	113	89.6329	-0.0589855	0.00100567
10	A10	114	89.8958	-0.0591746	0.000957912
10	A10	115	90.1588	-0.0593551	0.000903978
10	A10	116	90.4217	-0.0592468	0.000846022
10	A10	117	90.6846	-0.0593526	0.000789756
10	A10	118	90.9475	-0.0593019	0.000739269
10	A10	119	91.2104	-0.0596973	0.000694325
10	A10	120	91.4733	-0.059807	0.000652471
10	A10	121	91.7363	-0.0596064	0.000613026
10	A10	122	91.9992	-0.0596376	0.000578417
10	A10	123	92.2621	-0.0599403	0.000551651
10	A10	124	92.525	-0.059874	0.00053295
10	A10	125	92.7879	-0.0599042	0.000519035
10	A10	126	93.0508	-0.0600302	0.000505328
10	A10	127	93.3137	-0.0601936	0.000488555
10	A10	128	93.5767	-0.0600444	0.00046725
10	A10	129	93.8396	-0.0601518	0.000440103
10	A10	130	94.1025	-0.0603296	0.00040427
10	A10	131	94.3654	-0.0601832	0.000355916
10	A10	132	94.6283	-0.060453	0.000293189
10	A10	133	94.8912	-0.0604758	0.000219402
11	A11	1	60.1864	0.985482	0.053701
11	A11	2	60.4493	0.97815	0.0537369
11	A11	3	60.7122	0.971366	0.0538068
11	A11	4	60.9751	0.968172	0.053943
11	A11	5	61.2381	0.960809	0.0541614
11	A11	6	61.501	0.954393	0.0544348
11	A11	7	61.7639	0.947253	0.054699
11	A11	8	62.0268	0.939914	0.0548867
11	A11	9	62.2897	0.933302	0.054961
11	A11	10	62.5526	0.927444	0.0549249
11	A11	11	62.8156	0.920425	0.0548069
11	A11	12	63.0785	0.913349	0.0546446
11	A11	13	63.3414	0.908105	0.0544745
11	A11	14	63.6043	0.899199	0.0543343
11	A11	15	63.8672	0.893151	0.0542529
11	A11	16	64.1301	0.888585	0.0542381
11	A11	17	64.393	0.880914	0.0542691
11	A11	18	64.656	0.872923	0.0543033
11	A11	19	64.9189	0.867917	0.0543008
11	A11	20	65.1818	0.860078	0.0542452
11	A11	21	65.4447	0.853769	0.054152
11	A11	22	65.7076	0.846755	0.0540587
11	A11	23	65.9705	0.840755	0.0540069
11	A11	24	66.2335	0.833789	0.0540254
11	A11	25	66.4964	0.826804	0.0541229
11	A11	26	66.7593	0.821824	0.0542905
11	A11	27	67.0222	0.814779	0.0545126
11	A11	28	67.2851	0.806234	0.0547721
11	A11	29	67.548	0.801112	0.0550413
11	A11	30	67.8109	0.795132	0.0552644
11	A11	31	68.0739	0.78819	0.0553556
11	A11	32	68.3368	0.781162	0.0552343
11	A11	33	68.5997	0.773146	0.0548826
11	A11	34	68.8626	0.765707	0.054384
11	A11	35	69.1255	0.759893	0.0539048
11	A11	36	69.3884	0.755126	0.0536218
11	A11	37	69.6514	0.747742	0.0536322
11	A11	38	69.9143	0.741881	0.0539069
11	A11	39	70.1772	0.734071	0.054298
11	A11	40	70.4401	0.728278	0.054599
11	A11	41	70.703	0.721784	0.0546271
11	A11	42	70.9659	0.713235	0.0543018
11	A11	43	71.2289	0.705947	0.0536904
11	A11	44	71.4918	0.700083	0.0529889
11	A11	45	71.7547	0.693723	0.052443
11	A11	46	72.0176	0.688592	0.0522385
11	A11	47	72.2805	0.683451	0.0524195
11	A11	48	72.5434	0.677681	0.0528795
11	A11	49	72.8063	0.665857	0.0534238
11	A11	50	73.0693	0.664624	0.0538581
11	A11	51	73.3322	0.655729	0.0540574
11	A11	52	73.5951	0.648111	0.0539972
11	A11	53	73.858	0.641671	0.0537419
11	A11	54	74.1209	0.635746	0.053409
11	A11	55	74.3838	0.628904	0.0531213
11	A11	56	74.6467	0.623149	0.052957
11	A11	57	74.9097	0.61662	0.0529246
11	A11	58	75.1726	0.609544	0.0529654
11	A11	59	75.4355	0.603843	0.0529876
11	A11	60	75.6984	0.596766	0.0529082
11	A11	61	75.9613	0.588939	0.0526832
11	A11	62	76.2242	0.58314	0.0523134
11	A11	63	76.4872	0.5791	0.0518357
11	A11	64	76.7501	0.570839	0.0513117
11	A11	65	77.013	0.562405	0.0508233
11	A11	66	77.2759	0.559795	0.0504631
11	A11	67	77.5388	0.552667	0.0503154
11	A11	68	77.8017	0.547119	0.05043
11	A11	69	78.0647	0.54102	0.0508159
11	A11	70	78.3276	0.5337	0.0514569
11	A11	71	78.5905	0.528111	0.0523388
11	A11	72	78.8534	0.522043	0.0534641
11	A11	73	79.1163	0.514961	0.0548504
11	A11	74	79.3792	0.508618	0.05653
11	A11	75	79.6421	0.50231	0.0585859
11	A11	76	79.9051	0.49427	0.0612416
11	A11	77	80.168	0.486077	0.065008
11	A11	78	80.4309	0.479914	0.0708467
11	A11	79	80.6938	0.470602	0.0802899
11	A11	80	80.9567	0.462807	0.095416
11	A11	81	81.2196	0.455859	0.118569
11	A11	82	81.4826	0.444384	0.151728
11	A11	83	81.7455	0.4316	0.195548
11	A11	84	82.0084	0.413374	0.248298
11	A11	85	82.2713	0.386633	0.305154
11	A11	86	82.5342	0.340958	0.358409
11	A11	87	82.7971	0.270453	0.398891
11	A11	88	83.06	0.18791	0.41836
11	A11	89	83.323	0.106483	0.412059
11	A11	90	83.5859	0.0380736	0.380333
11	A11	91	83.8488	-0.00787388	0.3286
11	A11	92	84.1117	-0.0323165	0.265651
11	A11	93	84.3746	-0.0423731	0.201043
11	A11	94	84.6375	-0.0471029	0.142643
11	A11	95	84.9005	-0.0492711	0.0951884
11	A11	96	85.1634	-0.0501879	0.0601089
11	A11	97	85.4263	-0.0515515	0.0363229
11	A11	98	85.6892	-0.0518006	0.0214242
11	A11	99	85.9521	-0.0520919	0.0127349
11	A11	100	86.215	-0.0527985	0.00796265
11	A11	101	86.4779	-0.0533182	0.00544822
11	A11	102	86.7409	-0.0539974	0.00413874
11	A11	103	87.0038	-0.0540113	0.00343579
11	A11	104	87.2667	-0.0544225	0.00302779
11	A11	105	87.5296	-0.0548634	0.00276002
11	A11	106	87.7925	-0.0551827	0.00255572
11	A11	107	88.0554	-0.0555012	0.00237795
11	A11	108	88.3184	-0.0556651	0.00221349
11	A11	109	88.5813	-0.0559379	0.00206311
11	A11	110	88.8442	-0.0561221	0.00193179
11	A11	111	89.1071	-0.0560413	0.00182093
11	A11	112	89.37	-0.0567262	0.00172655
11	A11	113	89.6329	-0.0569071	0.00164326
11	A11	114	89.8958	-0.0567236	0.00156931
11	A11	115	90.1588	-0.0571278	0.00150703
11	A11	116	90.4217	-0.0572008	0.00145811
11	A11	117	90.6846	-0.0572342	0.00141834
11	A11	118	90.9475	-0.0577562	0.00137736
11	A11	119	91.2104	-0.057737	0.00132477
11	A11	120	91.4733	-0.0579106	0.001258
11	A11	121	91.7363	-0.0582239	0.00118562
11	A11	122	91.9992	-0.0580163	0.00112311
11	A11	123	92.2621	-0.0581596	0.00108352
11	A11	124	92.525	-0.0583426	0.00106955
11	A11	125	92.7879	-0.0585151	0.00107184
11	A11	126	93.0508	-0.0588941	0.00107379
11	A11	127	93.3137	-0.0585912	0.00105836
11	A11	128	93.5767	-0.0589362	0.00101286
11	A11	129	93.8396	-0.0592061	0.000930728
11	A11	130	94.1025	-0.0591697	0.000812335
11	A11	131	94.3654	-0.0593345	0.000665704
11	A11	132	94.6283	-0.0592359	0.00050589
11	A11	133	94.8912	-0.0593686	0.000351576
12	A12	1	60.1864	0.363644	0.0201052
12	A12	2	60.4493	0.361621	0.020089
12	A12	3	60.7122	0.358716	0.0200899
12	A12	4	60.9751	0.357449	0.0201159
12	A12	5	61.2381	0.35526	0.0201672
12	A12	6	61.501	0.351404	0.0202355
12	A12	7	61.7639	0.349762	0.0203113
12	A12	8	62.0268	0.346332	0.0203904
12	A12	9	62.2897	0.344181	0.0204742
12	A12	10	62.5526	0.342288	0.0205604
12	A12	11	62.8156	0.339272	0.0206376
12	A12	12	63.0785	0.336382	0.020689
12	A12	13	63.3414	0.334136	0.0207018
12	A12	14	63.6043	0.330277	0.020673
12	A12	15	63.8672	0.329627	0.0206103
12	A12	16	64.1301	0.325987	0.020527
12	A12	17	64.393	0.322852	0.0204417
12	A12	18	64.656	0.321019	0.0203763
12	A12	19	64.9189	0.317937	0.0203507
12	A12	20	65.1818	0.316013	0.0203732
12	A12	21	65.4447	0.313227	0.0204326
12	A12	22	65.7076	0.31092	0.0205035
12	A12	23	65.9705	0.307041	0.0205615
12	A12	24	66.2335	0.305956	0.0205953
12	A12	25	66.4964	0.301618	0.0206082
12	A12	26	66.7593	0.300398	0.020607
12	A12	27	67.0222	0.298368	0.0205923
12	A12	28	67.2851	0.294292	0.0205581
12	A12	29	67.548	0.292166	0.0205013
12	A12	30	67.8109	0.289409	0.0204298
12	A12	31	68.0739	0.287576	0.0203594
12	A12	32	68.3368	0.2848	0.0203049
12	A12	33	68.5997	0.281481	0.0202717
12	A12	34	68.8626	0.280369	0.0202527
12	A12	35	69.1255	0.276283	0.0202345
12	A12	36	69.3884	0.274759	0.0202051
12	A12	37	69.6514	0.27209	0.0201606
12	A12	38	69.9143	0.268608	0.020106
12	A12	39	70.1772	0.266202	0.0200502
12	A12	40	70.4401	0.264865	0.0199977
12	A12	41	70.703	0.262139	0.0199476
12	A12	42	70.9659	0.258453	0.0199008
12	A12	43	71.2289	0.256031	0.0198705
12	A12	44	71.4918	0.254283	0.0198786
12	A12	45	71.7547	0.251812	0.0199383
12	A12	46	72.0176	0.24917	0.0200337
12	A12	47	72.2805	0.246675	0.0201166
12	A12	48	72.5434	0.244385	0.0201262
12	A12	49	72.8063	0.240604	0.0200218
12	A12	50	73.0693	0.238547	0.019804
12	A12	51	73.3322	0.235691	0.0195136
12	A12	52	73.5951	0.234007	0.0192098
12	A12	53	73.858	0.231815	0.0189447
12	A12	54	74.1209	0.228834	0.0187522
12	A12	55	74.3838	0.226215	0.0186486
12	A12	56	74.6467	0.224463	0.0186394
12	A12	57	74.9097	0.222762	0.0187194
12	A12	58	75.1726	0.219097	0.01887
12	A12	59	75.4355	0.21746	0.0190577
12	A12	60	75.6984	0.214844	0.0192398
12	A12	61	75.9613	0.212682	0.0193783
12	A12	62	76.2242	0.209505	0.0194534
12	A12	63	76.4872	0.207044	0.0194712
12	A12	64	76.7501	0.204798	0.0194597
12	A12	65	77.013	0.202447	0.0194539
12	A12	66	77.2759	0.200418	0.0194775
12	A12	67	77.5388	0.197175	0.0195331
12	A12	68	77.8017	0.195158	0.0196024
12	A12	69	78.0647	0.192669	0.0196573
12	A12	70	78.3276	0.189905	0.0196732
12	A12	71	78.5905	0.187403	0.0196405
12	A12	72	78.8534	0.184853	0.019572
12	A12	73	79.1163	0.182474	0.0195067
12	A12	74	79.3792	0.179624	0.0195096
12	A12	75	79.6421	0.17828	0.0196767
12	A12	76	79.9051	0.17491	0.0201476
12	A12	77	80.168	0.173103	0.0211389
12	A12	78	80.4309	0.170563	0.0229938
12	A12	79	80.6938	0.168263	0.0262396
12	A12	80	80.9567	0.164887	0.0316139
12	A12	81	81.2196	0.16213	0.0400081
12	A12	82	81.4826	0.159125	0.0522719
12	A12	83	81.7455	0.154601	0.0688682
12	A12	84	82.0084	0.148644	0.0894512
12	A12	85	82.2713	0.138874	0.112532
12	A12	86	82.5342	0.122481	0.135444
12	A12	87	82.7971	0.0963742	0.154742
12	A12	88	83.06	0.0643865	0.167002
12	A12	89	83.323	0.0307966	0.169773
12	A12	90	83.5859	0.000408878	0.162321
12	A12	91	83.8488	-0.0237615	0.145862
12	A12	92	84.1117	-0.0393747	0.123188
12	A12	93	84.3746	-0.0475426	0.0978466
12	A12	94	84.6375	-0.0514087	0.0732072
12	A12	95	84.9005	-0.0533618	0.0517376
12	A12	96	85.1634	-0.0549051	0.034699
12	A12	97	85.4263	-0.055458	0.0222488
12	A12	98	85.6892	-0.0558389	0.013798
12	A12	99	85.9521	-0.0561557	0.00842578
12	A12	100	86.215	-0.056448	0.00520248
12	A12	101	86.4779	-0.0566335	0.00336605
12	A12	102	86.7409	-0.0567602	0.0023701
12	A12	103	87.0038	-0.056878	0.00185624
12	A12	104	87.2667	-0.0571422	0.00160125
12	A12	105	87.5296	-0.0574385	0.00147013
12	A12	106	87.7925	-0.0576029	0.00138538
12	A12	107	88.0554	-0.0577455	0.00130869
12	A12	108	88.3184	-0.0579228	0.0012276
12	A12	109	88.5813	-0.0579086	0.00114323
12	A12	110	88.8442	-0.0581849	0.00105998
12	A12	111	89.1071	-0.0582048	0.000979958
12	A12	112	89.37	-0.0584102	0.000902711
12	A12	113	89.6329	-0.0585372	0.00082799
12	A12	114	89.8958	-0.0584195	0.000758066
12	A12	115	90.1588	-0.0586682	0.000697766
12	A12	116	90.4217	-0.0587304	0.000652417
12	A12	117	90.6846	-0.0587096	0.00062506
12	A12	118	90.9475	-0.0587583	0.000614271
12	A12	119	91.2104	-0.0588892	0.000613622
12	A12	120	91.4733	-0.0589968	0.000613284
12	A12	121	91.7363	-0.0591569	0.000603449
12	A12	122	91.9992	-0.0590786	0.000578186
12	A12	123	92.2621	-0.0592405	0.000537882
12	A12	124	92.525	-0.0593927	0.000489036
12	A12	125	92.7879	-0.0593134	0.000441266
12	A12	126	93.0508	-0.0591701	0.000402714
12	A12	127	93.3137	-0.0595252	0.000376002
12	A12	128	93.5767	-0.0593568	0.00035697
12	A12	129	93.8396	-0.0594895	0.000337084
12	A12	130	94.1025	-0.0596718	0.000308129
12	A12	131	94.3654	-0.0595245	0.000266358
12	A12	132	94.6283	-0.0595571	0.000213893
12	A12	133	94.8912	-0.0597176	0.000157146
13	A13	1	60.1864	0.215176	0.0125664
13	A13	2	60.4493	0.213333	0.0126846
13	A13	3	60.7122	0.211793	0.0127912
13	A13	4	60.9751	0.209918	0.0128592
13	A13	5	61.2381	0.208316	0.0128767
13	A13	6	61.501	0.206227	0.0128488
13	A13	7	61.7639	0.204722	0.0127905
13	A13	8	62.0268	0.202758	0.0127196
13	A13	9	62.2897	0.20136	0.0126514
13	A13	10	62.5526	0.199494	0.0125984
13	A13	11	62.8156	0.197559	0.0125702
13	A13	12	63.0785	0.196036	0.0125703
13	A13	13	63.3414	0.19437	0.0125927
13	A13	14	63.6043	0.193141	0.0126221
13	A13	15	63.8672	0.190816	0.0126427
13	A13	16	64.1301	0.188557	0.0126489
13	A13	17	64.393	0.187506	0.0126506
13	A13	18	64.656	0.185288	0.0126641
13	A13	19	64.9189	0.184164	0.0126974
13	A13	20	65.1818	0.182422	0.0127393
13	A13	21	65.4447	0.18047	0.0127673
13	A13	22	65.7076	0.178081	0.0127648
13	A13	23	65.9705	0.176866	0.0127362
13	A13	24	66.2335	0.174204	0.012707
13	A13	25	66.4964	0.173726	0.0127071
13	A13	26	66.7593	0.172052	0.0127514
13	A13	27	67.0222	0.169563	0.0128311
13	A13	28	67.2851	0.167922	0.0129182
13	A13	29	67.548	0.166581	0.0129812
13	A13	30	67.8109	0.164519	0.0129989
13	A13	31	68.0739	0.162578	0.012969
13	A13	32	68.3368	0.16046	0.0129072
13	A13	33	68.5997	0.159207	0.0128376
13	A13	34	68.8626	0.15747	0.012779
13	A13	35	69.1255	0.155692	0.0127351
13	A13	36	69.3884	0.154132	0.0126937
13	A13	37	69.6514	0.151807	0.0126378
13	A13	38	69.9143	0.150313	0.0125594
13	A13	39	70.1772	0.148399	0.012467
13	A13	40	70.4401	0.146777	0.012384
13	A13	41	70.703	0.145217	0.0123369
13	A13	42	70.9659	0.143507	0.012342
13	A13	43	71.2289	0.141803	0.0123963
13	A13	44	71.4918	0.140605	0.0124763
13	A13	45	71.7547	0.137991	0.0125474
13	A13	46	72.0176	0.137065	0.0125781
13	A13	47	72.2805	0.134448	0.0125527
13	A13	48	72.5434	0.132805	0.0124762
13	A13	49	72.8063	0.131521	0.0123669
13	A13	50	73.0693	0.129633	0.0122457
13	A13	51	73.3322	0.128149	0.0121261
13	A13	52	73.5951	0.126127	0.012013
13	A13	53	73.858	0.12466	0.0119078
13	A13	54	74.1209	0.122986	0.0118135
13	A13	55	74.3838	0.1215	0.0117367
13	A13	56	74.6467	0.119838	0.0116846
13	A13	57	74.9097	0.118016	0.011661
13	A13	58	75.1726	0.116611	0.0116625
13	A13	59	75.4355	0.115318	0.0116788
13	A13	60	75.6984	0.113379	0.0116971
13	A13	61	75.9613	0.111443	0.0117088
13	A13	62	76.2242	0.110149	0.0117143
13	A13	63	76.4872	0.108536	0.0117218
13	A13	64	76.7501	0.106933	0.0117402
13	A13	65	77.013	0.105358	0.011771
13	A13	66	77.2759	0.103797	0.0118045
13	A13	67	77.5388	0.101936	0.0118224
13	A13	68	77.8017	0.100343	0.0118058
13	A13	69	78.0647	0.0988019	0.011745
13	A13	70	78.3276	0.0969818	0.0116456
13	A13	71	78.5905	0.0951408	0.0115285
13	A13	72	78.8534	0.0938924	0.0114223
13	A13	73	79.1163	0.09246	0.0113498
13	A13	74	79.3792	0.0910544	0.0113173
13	A13	75	79.6421	0.089368	0.0113122
13	A13	76	79.9051	0.0876192	0.0113145
13	A13	77	80.168	0.0862397	0.0113145
13	A13	78	80.4309	0.0845326	0.0113332
13	A13	79	80.6938	0.0827706	0.0114405
13	A13	80	80.9567	0.0818948	0.0117758
13	A13	81	81.2196	0.0798102	0.0125819
13	A13	82	81.4826	0.0786874	0.0142506
13	A13	83	81.7455	0.0769398	0.0173662
13	A13	84	82.0084	0.0755676	0.022694
13	A13	85	82.2713	0.0734976	0.0310441
13	A13	86	82.5342	0.0711426	0.042955
13	A13	87	82.7971	0.0682448	0.0582319
13	A13	88	83.06	0.063391	0.0755225
13	A13	89	83.323	0.0533899	0.0922245
13	A13	90	83.5859	0.0329125	0.104969
13	A13	91	83.8488	-0.00178616	0.110646
13	A13	92	84.1117	-0.0337615	0.107578
13	A13	93	84.3746	-0.0522431	0.0962332
13	A13	94	84.6375	-0.0575692	0.0790885
13	A13	95	84.9005	-0.0585444	0.0596806
13	A13	96	85.1634	-0.0588443	0.0413662
13	A13	97	85.4263	-0.0590571	0.0263844
13	A13	98	85.6892	-0.0591264	0.0155574
13	A13	99	85.9521	-0.0593054	0.0085695
13	A13	100	86.215	-0.0593598	0.00451094
13	A13	101	86.4779	-0.0595065	0.00237493
13	A13	102	86.7409	-0.0596522	0.00134706
13	A13	103	87.0038	-0.0596799	0.000888542
13	A13	104	87.2667	-0.0598239	0.000695079
13	A13	105	87.5296	-0.0598285	0.00061583
13	A13	106	87.7925	-0.0598745	0.000582386
13	A13	107	88.0554	-0.0601024	0.000563979
13	A13	108	88.3184	-0.0600718	0.000545685
13	A13	109	88.5813	-0.0601929	0.000520479
13	A13	110	88.8442	-0.0602686	0.000487065
13	A13	111	89.1071	-0.060319	0.000448717
13	A13	112	89.37	-0.0603613	0.00041131
13	A13	113	89.6329	-0.0603661	0.000380607
13	A13	114	89.8958	-0.0603949	0.000359813
13	A13	115	90.1588	-0.0604914	0.000348451
13	A13	116	90.4217	-0.0605613	0.000342985
13	A13	117	90.6846	-0.0605043	0.000338709
13	A13	118	90.9475	-0.0606844	0.000331786
13	A13	119	91.2104	-0.0606745	0.000320486
13	A13	120	91.4733	-0.0606778	0.000305249
13	A13	121	91.7363	-0.0607857	0.000287813
13	A13	122	91.9992	-0.0607478	0.000269994
13	A13	123	92.2621	-0.0608411	0.000252754
13	A13	124	92.525	-0.060819	0.000236107
13	A13	125	92.7879	-0.0608468	0.000219926
13	A13	126	93.0508	-0.0609754	0.000205048
13	A13	127	93.3137	-0.0609685	0.000193476
13	A13	128	93.5767	-0.0608291	0.000186946
13	A13	129	93.8396	-0.0609381	0.000184617
13	A13	130	94.1025	-0.0610392	0.000181936
13	A13	131	94.3654	-0.0610154	0.000172306
13	A13	132	94.6283	-0.0611104	0.000150926
13	A13	133	94.8912	-0.0611546	0.00011809
14	A14	1	60.1864	0.131588	0.0087372
14	A14	2	60.4493	0.130153	0.0087399
14	A14	3	60.7122	0.129349	0.00872065
14	A14	4	60.9751	0.127683	0.00868364
14	A14	5	61.2381	0.127145	0.00864238
14	A14	6	61.501	0.125908	0.0086136
14	A14	7	61.7639	0.124531	0.00861198
14	A14	8	62.0268	0.123378	0.00864681
14	A14	9	62.2897	0.122205	0.0087198
14	A14	10	62.5526	0.121309	0.00882174
14	A14	11	62.8156	0.120059	0.00893011
14	A14	12	63.0785	0.11886	0.0090124
14	A14	13	63.3414	0.11739	0.00903873
14	A14	14	63.6043	0.116348	0.00899788
14	A14	15	63.8672	0.114192	0.00890669
14	A14	16	64.1301	0.113533	0.00880543
14	A14	17	64.393	0.112736	0.00873982
14	A14	18	64.656	0.111446	0.00873974
14	A14	19	64.9189	0.110243	0.00880607
14	A14	20	65.1818	0.108933	0.00891113
14	A14	21	65.4447	0.108081	0.00901221
14	A14	22	65.7076	0.106384	0.00906996
14	A14	23	65.9705	0.105119	0.00906469
14	A14	24	66.2335	0.103368	0.00900274
14	A14	25	66.4964	0.102735	0.00891107
14	A14	26	66.7593	0.101537	0.00882337
14	A14	27	67.0222	0.100351	0.00876515
14	A14	28	67.2851	0.0990875	0.00874565
14	A14	29	67.548	0.0978756	0.00875836
14	A14	30	67.8109	0.0971027	0.00878841
14	A14	31	68.0739	0.0955003	0.00882193
14	A14	32	68.3368	0.0943149	0.00885283
14	A14	33	68.5997	0.0930865	0.0088829
14	A14	34	68.8626	0.0916681	0.0089152
14	A14	35	69.1255	0.0912111	0.00894543
14	A14	36	69.3884	0.0895976	0.00895959
14	A14	37	69.6514	0.0883304	0.00894074
14	A14	38	69.9143	0.0863196	0.00888058
14	A14	39	70.1772	0.0858372	0.00878555
14	A14	40	70.4401	0.0847323	0.00867401
14	A14	41	70.703	0.0832181	0.00856605
14	A14	42	70.9659	0.0822284	0.00847477
14	A14	43	71.2289	0.0809539	0.00840304
14	A14	44	71.4918	0.080092	0.00834551
14	A14	45	71.7547	0.0787763	0.00829397
14	A14	46	72.0176	0.0775298	0.00824306
14	A14	47	72.2805	0.0766423	0.00819526
14	A14	48	72.5434	0.0752345	0.00816135
14	A14	49	72.8063	0.0741054	0.00815542
14	A14	50	73.0693	0.0734522	0.00818623
14	A14	51	73.3322	0.0723069	0.00825065
14	A14	52	73.5951	0.0710351	0.00833376
14	A14	53	73.858	0.0696131	0.00841547
14	A14	54	74.1209	0.068586	0.00847863
14	A14	55	74.3838	0.0675667	0.00851339
14	A14	56	74.6467	0.0663358	0.00851718
14	A14	57	74.9097	0.0648996	0.00849306
14	A14	58	75.1726	0.063698	0.00844747
14	A14	59	75.4355	0.062879	0.00838883
14	A14	60	75.6984	0.0616315	0.00832561
14	A14	61	75.9613	0.0603554	0.00826493
14	A14	62	76.2242	0.0592008	0.00821167
14	A14	63	76.4872	0.0583601	0.00816843
14	A14	64	76.7501	0.0571843	0.00813587
14	A14	65	77.013	0.0559026	0.00811301
14	A14	66	77.2759	0.0548621	0.00809796
14	A14	67	77.5388	0.053842	0.00808767
14	A14	68	77.8017	0.0526724	0.00807772
14	A14	69	78.0647	0.0515998	0.0080628
14	A14	70	78.3276	0.0505572	0.00803891
14	A14	71	78.5905	0.0491722	0.00800593
14	A14	72	78.8534	0.0481187	0.00796892
14	A14	73	79.1163	0.0472944	0.00793591
14	A14	74	79.3792	0.046248	0.00791409
14	A14	75	79.6421	0.0448439	0.00790713
14	A14	76	79.9051	0.0439189	0.00791553
14	A14	77	80.168	0.043089	0.00794108
14	A14	78	80.4309	0.0417992	0.00799563
14	A14	79	80.6938	0.0406693	0.0081163
14	A14	80	80.9567	0.0396088	0.00838897
14	A14	81	81.2196	0.0384441	0.00898147
14	A14	82	81.4826	0.0374889	0.010182
14	A14	83	81.7455	0.036422	0.0124256
14	A14	84	82.0084	0.0352413	0.0162746
14	A14	85	82.2713	0.0339793	0.0223029
14	A14	86	82.5342	0.0324411	0.0308561
14	A14	87	82.7971	0.030384	0.0417229
14	A14	88	83.06	0.0266253	0.0538585
14	A14	89	83.323	0.0197045	0.0653675
14	A14	90	83.5859	0.00338464	0.073895
14	A14	91	83.8488	-0.0209039	0.0773674
14	A14	92	84.1117	-0.0412018	0.0747796
14	A14	93	84.3746	-0.0530806	0.0666232
14	A14	94	84.6375	-0.0566941	0.0547114
14	A14	95	84.9005	-0.0576852	0.0414888
14	A14	96	85.1634	-0.0580853	0.0291893
14	A14	97	85.4263	-0.0584016	0.0192377
14	A14	98	85.6892	-0.0587442	0.0120936
14	A14	99	85.9521	-0.0591716	0.00747059
14	A14	100	86.215	-0.0595959	0.00471632
14	A14	101	86.4779	-0.0601299	0.00314736
14	A14	102	86.7409	-0.0603695	0.00223734
14	A14	103	87.0038	-0.0604879	0.00166218
14	A14	104	87.2667	-0.0605745	0.00125979
14	A14	105	87.5296	-0.0606168	0.000964051
14	A14	106	87.7925	-0.0606937	0.000750394
14	A14	107	88.0554	-0.0607152	0.000604802
14	A14	108	88.3184	-0.0608377	0.000512638
14	A14	109	88.5813	-0.0608385	0.000458027
14	A14	110	88.8442	-0.0609008	0.000426242
14	A14	111	89.1071	-0.0609733	0.000405384
14	A14	112	89.37	-0.0610344	0.000386759
14	A14	113	89.6329	-0.0610611	0.000364676
14	A14	114	89.8958	-0.0611323	0.000336292
14	A14	115	90.1588	-0.06121	0.000301507
14	A14	116	90.4217	-0.0611721	0.000262633
14	A14	117	90.6846	-0.0612367	0.000223681
14	A14	118	90.9475	-0.0611735	0.000189486
14	A14	119	91.2104	-0.0613365	0.000164906
14	A14	120	91.4733	-0.0612412	0.000153872
14	A14	121	91.7363	-0.0612376	0.000157962
14	A14	122	91.9992	-0.0612379	0.000174811
14	A14	123	92.2621	-0.0613093	0.00019763
14	A14	124	92.525	-0.0614174	0.00021705
14	A14	125	92.7879	-0.0614342	0.000224948
14	A14	126	93.0508	-0.061449	0.000218085
14	A14	127	93.3137	-0.0615333	0.000199098
14	A14	128	93.5767	-0.0614498	0.000174124
14	A14	129	93.8396	-0.0614615	0.000148782
14	A14	130	94.1025	-0.0615079	0.000125345
14	A14	131	94.3654	-0.0615965	0.000102851
14	A14	132	94.6283	-0.061554	7.95465e-05
14	A14	133	94.8912	-0.061562	5.53718e-05
15	A15	1	60.1864	0.614773	0.0357619
15	A15	2	60.4493	0.607535	0.0358519
15	A15	3	60.7122	0.605398	0.0359305
15	A15	4	60.9751	0.599968	0.0360149
15	A15	5	61.2381	0.595678	0.0361209
15	A15	6	61.501	0.59261	0.036235
15	A15	7	61.7639	0.587001	0.0363117
15	A15	8	62.0268	0.582683	0.036309
15	A15	9	62.2897	0.574219	0.0362305
15	A15	10	62.5526	0.572745	0.03613
15	A15	11	62.8156	0.5695	0.0360743
15	A15	12	63.0785	0.563161	0.0360891
15	A15	13	63.3414	0.559365	0.0361393
15	A15	14	63.6043	0.553681	0.036155
15	A15	15	63.8672	0.550043	0.0360828
15	A15	16	64.1301	0.543808	0.0359216
15	A15	17	64.393	0.538729	0.0357206
15	A15	18	64.656	0.536566	0.0355422
15	A15	19	64.9189	0.530872	0.0354222
15	A15	20	65.1818	0.526116	0.0353534
15	A15	21	65.4447	0.522187	0.0353056
15	A15	22	65.7076	0.516683	0.0352618
15	A15	23	65.9705	0.511596	0.0352415
15	A15	24	66.2335	0.507776	0.0352858
15	A15	25	66.4964	0.503611	0.0354181
15	A15	26	66.7593	0.499788	0.0356084
15	A15	27	67.0222	0.494667	0.0357754
15	A15	28	67.2851	0.490264	0.0358331
15	A15	29	67.548	0.483653	0.0357426
15	A15	30	67.8109	0.47921	0.0355334
15	A15	31	68.0739	0.476271	0.0352771
15	A15	32	68.3368	0.472461	0.0350373
15	A15	33	68.5997	0.466877	0.0348375
15	A15	34	68.8626	0.461318	0.0346685
15	A15	35	69.1255	0.45902	0.0345165
15	A15	36	69.3884	0.452224	0.0343899
15	A15	37	69.6514	0.449809	0.0343198
15	A15	38	69.9143	0.44422	0.0343399
15	A15	39	70.1772	0.439828	0.0344599
15	A15	40	70.4401	0.436165	0.0346479
15	A15	41	70.703	0.432078	0.034832
15	A15	42	70.9659	0.426258	0.034927
15	A15	43	71.2289	0.421757	0.0348733
15	A15	44	71.4918	0.417339	0.0346678
15	A15	45	71.7547	0.412325	0.0343671
15	A15	46	72.0176	0.407396	0.034058
15	A15	47	72.2805	0.405787	0.0338152
15	A15	48	72.5434	0.40008	0.0336696
15	A15	49	72.8063	0.394488	0.0336078
15	A15	50	73.0693	0.391762	0.0335944
15	A15	51	73.3322	0.387547	0.033597
15	A15	52	73.5951	0.381267	0.0335983
15	A15	53	73.858	0.377963	0.0335902
15	A15	54	74.1209	0.374938	0.0335578
15	A15	55	74.3838	0.369365	0.0334757
15	A15	56	74.6467	0.36452	0.0333204
15	A15	57	74.9097	0.360455	0.0330918
15	A15	58	75.1726	0.356213	0.0328251
15	A15	59	75.4355	0.351275	0.0325777
15	A15	60	75.6984	0.34862	0.0323982
15	A15	61	75.9613	0.344326	0.0322966
15	A15	62	76.2242	0.339868	0.0322389
15	A15	63	76.4872	0.334765	0.0321627
15	A15	64	76.7501	0.331789	0.0320079
15	A15	65	77.013	0.326794	0.0317413
15	A15	66	77.2759	0.322997	0.0313704
15	A15	67	77.5388	0.319024	0.0309446
15	A15	68	77.8017	0.313846	0.0305436
15	A15	69	78.0647	0.311521	0.030254
15	A15	70	78.3276	0.307685	0.0301364
15	A15	71	78.5905	0.303807	0.0302004
15	A15	72	78.8534	0.300241	0.0304016
15	A15	73	79.1163	0.295191	0.0306625
15	A15	74	79.3792	0.292135	0.0309072
15	A15	75	79.6421	0.287082	0.031089
15	A15	76	79.9051	0.283674	0.0312039
15	A15	77	80.168	0.279926	0.0312982
15	A15	78	80.4309	0.275348	0.0314849
15	A15	79	80.6938	0.271641	0.0319883
15	A15	80	80.9567	0.26694	0.03322
15	A15	81	81.2196	0.263618	0.0358865
15	A15	82	81.4826	0.260317	0.0411056
15	A15	83	81.7455	0.255276	0.0504631
15	A15	84	82.0084	0.250993	0.0658834
15	A15	85	82.2713	0.246177	0.0891521
15	A15	86	82.5342	0.24047	0.12102
15	A15	87	82.7971	0.230826	0.160072
15	A15	88	83.06	0.214033	0.201913
15	A15	89	83.323	0.185834	0.239366
15	A15	90	83.5859	0.13232	0.264151
15	A15	91	83.8488	0.0446546	0.269647
15	A15	92	84.1117	-0.0234535	0.253562
15	A15	93	84.3746	-0.0487458	0.219042
15	A15	94	84.6375	-0.0531793	0.173537
15	A15	95	84.9005	-0.0541781	0.125992
15	A15	96	85.1634	-0.0547101	0.0838501
15	A15	97	85.4263	-0.0548764	0.0512567
15	A15	98	85.6892	-0.0551239	0.0289391
[truncated: 8,680 more rows]

## Sheet: Sheet1
	gapdh			tet1	dC(t)		ddC(t)	power		pr2	dC(t)		ddC(t)	power		pr3	dC(t)		ddC(t)	power
con	12.9912	13.3785		27.6347	14.2561	14.508				28.9537	15.5751	15.608				28.5961	15.2176	14.886
	13.6154	13.3785		27.7742	14.3957	14.508				29.5823	16.2037	15.608				27.4768	14.0983	14.886
	13.3807	13.3785		27.904	14.5254	14.508				27.5013	14.1227	15.608				28.2912	14.9126	14.886
	13.5268	13.3785		28.2347	14.8561	14.508				28.4243	15.0458	15.608				27.9064	14.5278	14.886
mpa	14.2919	14.2465		28.8245	14.578		0.0699686	0.952659		29.4815	15.235		-0.372984	1.29503		29.1392	14.8927		0.0067269	0.995348
	14.5286	14.2465		28.4942	14.2477		-0.260296	1.19772		27.8787	13.6322		-1.97582	3.93353		29.9164	15.6699		0.783882	0.580802
	13.4794	14.2465		28.8103	14.5638		0.0557913	0.962067		30.8585	16.612		1.00399	0.49862		29.1389	14.8924		0.00640837	0.995568
	14.6861	14.2465		28.7816	14.5351		0.0271067	0.981387		29.6633	15.4168		-0.191241	1.14175		29.9247	15.6782		0.79216	0.577479
														1
nrcam	14.0417	14.5811		30.3776	15.7965		1.28847	0.409386		31.0466	16.4655		0.857463	0.551922		30.4515	15.8704		0.984387	0.50544
	15.1366	14.5811		29.9808	15.3997		0.891701	0.538978		29.2794	14.6983		-0.909732	1.8787		29.6311	15.05		0.163998	0.892548
	14.6096	14.5811		30.4198	15.8387		1.3307	0.397576		29.8006	15.2195		-0.388492	1.30902		29.4005	14.8194		-0.0666326	1.04727
	14.5367	14.5811		30.445	15.8639		1.35592	0.390686		30.5754	15.9943		0.386285	0.765097		28.8203	14.2392		-0.646791	1.56568
														1
mpa+nrcam	15.0954	15.3849		30.5323	15.1473		0.639334	0.642009		31.2753	15.8904		0.282388	0.822229		29.7594	14.3744		-0.511569	1.4256
	15.6745	15.3849		30.6208	15.2358		0.727833	0.60381		31.2327	15.8477		0.23972	0.84691		30.3948	15.0099		0.123912	0.917696
	15.1402	15.3849		30.6917	15.3068		0.798815	0.574821		31.998	16.6131		1.00507	0.498247		30.5879	15.203		0.316975	0.802751
	15.6296	15.3849		30.674	15.2891		0.781092	0.581926		31.7694	16.3845		0.776519	0.583774		30.478	15.0931		0.207087	0.866284
	gapdh2			tet1	dC(t)		ddC(t)	power		pr2	dC(t)		ddC(t)	power		pr3	dC(t)		ddC(t)	power
con	27.2907	27.047		27.6347	0.587687	0.84				28.9537	1.90667	1.94				28.5961	1.54912	1.218
	26.9452	27.047		27.7742	0.727242	0.84				29.5823	2.53527	1.94				27.4768	0.429809	1.218
	25.7294	27.047		27.904	0.856976	0.84				27.5013	0.454282	1.94				28.2912	1.24415	1.218
	26.9037	27.047		28.2347	1.18767	0.84				28.4243	1.37735	1.94				27.9064	0.859376	1.218
mpa	27.5156	27.171		28.8245	1.65348		0.81348	0.569008		29.4815	2.31053		0.370527	0.7735		29.1392	1.96824		0.750238	0.594505
	27.4973	27.171		28.4942	1.32322		0.483215	0.715382		27.8787	0.707687		-1.23231	2.34943		29.9164	2.74539		1.52739	0.346904
	25.7243	27.171		28.8103	1.6393		0.799303	0.574627		30.8585	3.6875		1.7475	0.297818		29.1389	1.96792		0.74992	0.594637
	26.5002	27.171		28.7816	1.61062		0.770618	0.586166		29.6633	2.49227		0.552271	0.681946		29.9247	2.75367		1.53567	0.344919
nrcam	26.2748	27.989		30.3776	2.38859		1.54859	0.341843		31.0466	3.05759		1.11759	0.460863		30.4515	2.46252		1.24452	0.42205
	28.0292	27.989		29.9808	1.99183		1.15183	0.450054		29.2794	1.2904		-0.649604	1.56874		29.6311	1.64213		0.424126	0.74529
	27.9732	27.989		30.4198	2.43082		1.59082	0.331982		29.8006	1.81164		-0.128364	1.09305		29.4005	1.4115		0.193496	0.874484
	27.9647	27.989		30.445	2.45605		1.61605	0.326228		30.5754	2.58641		0.646413	0.638867		28.8203	0.831337		-0.386663	1.30737
mpa+nrcam	28.7229	28.7948		30.5323	1.73744		0.897442	0.536838		31.2753	2.4805		0.540495	0.687535		29.7594	0.964539		-0.253461	1.19206
	28.6917	28.7948		30.6208	1.82594		0.985941	0.504896		31.2327	2.43783		0.497828	0.708172		30.3948	1.60002		0.382019	0.767363
	28.7965	28.7948		30.6917	1.89692		1.05692	0.480656		31.998	3.20317		1.26317	0.416626		30.5879	1.79308		0.575083	0.671248
	28.9682	28.7948		30.674	1.8792		1.0392	0.486597		31.7694	2.97463		1.03463	0.488142		30.478	1.6832		0.465195	0.724373
